# Supplementary material for: Machine learning prediction of postoperative pulmonary embolism: a multicenter external validation study highlighting inflammatory response and intraoperative hemodynamics
Source: Front Cardiovasc Med. 2026 Jun 18;13:1870642. doi: 10.3389/fcvm.2026.1870642 (PMC13323679; doi:10.3389/fcvm.2026.1870642)
Supplement: Supplementary file 1 [file Table1.xlsx]

## Sheet: Sheet1
number	Age	Sex	BMI	ASA	ALB	NRS2002 score	Drinking_history	Smoking_history	Surgical_history	Anemia	Hypothyroidism	Hyperlipidemia	Hypertension	Diabetes	COPD	Malignancy_history	Prolonged_bed_rest	OE	Preoperative_D_dimer	Preoperative_FIB	Anesthesia_type	Surgical_type	Emergency_surgery	Surgery_time	Intraoperative bleeding	Intraoperative_tachycardia	Intraoperative_hypotension	Intraoperative_SpO2	Blood_transfusion	PCT_level	CRP_level	SAA level	NLR	Postoperative_D_dimer	Postoperative_FIB	PE	group
1	＜65	Male	≥25 kg/m2	≥3	＜30g/L	＜3	Yes	No	Yes	No	No	No	Yes	No	No	No	No	Yes	≥0.5 mg/L	≥4.0 g/L	General anesthesia	Neurosurgery	No	＜270 min	＜100 ml	No	yes	＜90 %	Yes	≥0.05 ng/ml	≥10 mg/l	≥10 mg/l	＜3	＜0.5 mg/L	＜4.0 g/L	Yes	Internal Dataset
2	≥65	Male	＜25 kg/m2	＜3	＜30g/L	＜3	Yes	No	Yes	No	No	No	No	No	No	Yes	No	No	≥0.5 mg/L	＜4.0 g/L	General anesthesia	Digestive System Surgery	No	＜270 min	＜100 ml	No	No	＜90 %	No	＜0.05 ng/ml	≥10 mg/l	＜10 mg/l	≥3	≥0.5 mg/L	＜4.0 g/L	Yes	Internal Dataset
3	≥65	Female	＜25 kg/m2	＜3	≥30g/L	＜3	Yes	Yes	Yes	Yes	Yes	No	Yes	Yes	No	Yes	Yes	No	≥0.5 mg/L	≥4.0 g/L	General anesthesia	Urinary System Surgery	No	≥270 min	＜100 ml	yes	No	≥90 %	No	≥0.05 ng/ml	≥10 mg/l	＜10 mg/l	≥3	≥0.5 mg/L	≥4.0 g/L	Yes	Internal Dataset
4	＜65	Female	＜25 kg/m2	＜3	≥30g/L	≥3	No	Yes	No	No	Yes	No	Yes	No	No	No	Yes	Yes	＜0.5 mg/L	＜4.0 g/L	General anesthesia	Thoracic/Cardiovascular Surgery	No	≥270 min	＜100 ml	No	No	≥90 %	No	≥0.05 ng/ml	≥10 mg/l	＜10 mg/l	≥3	≥0.5 mg/L	≥4.0 g/L	Yes	Internal Dataset
5	≥65	Male	＜25 kg/m2	＜3	＜30g/L	＜3	Yes	No	No	No	No	No	No	No	No	No	Yes	Yes	＜0.5 mg/L	＜4.0 g/L	General anesthesia	Other Superficial Surgeries	No	≥270 min	＜100 ml	yes	No	≥90 %	No	＜0.05 ng/ml	＜10 mg/l	＜10 mg/l	＜3	≥0.5 mg/L	＜4.0 g/L	Yes	Internal Dataset
6	≥65	Male	≥25 kg/m2	＜3	≥30g/L	≥3	Yes	No	Yes	No	No	No	No	No	No	Yes	No	No	＜0.5 mg/L	＜4.0 g/L	General anesthesia	Gynecological Surgery	No	≥270 min	＜100 ml	yes	No	≥90 %	No	≥0.05 ng/ml	≥10 mg/l	＜10 mg/l	≥3	≥0.5 mg/L	＜4.0 g/L	Yes	Internal Dataset
7	≥65	Female	≥25 kg/m2	＜3	＜30g/L	≥3	Yes	Yes	No	No	No	No	No	No	No	No	No	Yes	≥0.5 mg/L	＜4.0 g/L	General anesthesia	Digestive System Surgery	No	＜270 min	＜100 ml	yes	No	≥90 %	No	＜0.05 ng/ml	≥10 mg/l	≥10 mg/l	≥3	≥0.5 mg/L	＜4.0 g/L	Yes	Internal Dataset
8	≥65	Male	≥25 kg/m2	＜3	≥30g/L	＜3	No	Yes	No	No	No	No	No	No	No	No	No	No	＜0.5 mg/L	≥4.0 g/L	Regional anesthesia	Thoracic/Cardiovascular Surgery	Yes	＜270 min	＜100 ml	No	No	≥90 %	No	≥0.05 ng/ml	＜10 mg/l	＜10 mg/l	≥3	≥0.5 mg/L	＜4.0 g/L	Yes	Internal Dataset
9	≥65	Female	≥25 kg/m2	≥3	≥30g/L	≥3	No	Yes	No	No	No	No	No	No	No	Yes	No	No	＜0.5 mg/L	＜4.0 g/L	General anesthesia	Digestive System Surgery	No	≥270 min	＜100 ml	yes	No	≥90 %	No	＜0.05 ng/ml	＜10 mg/l	＜10 mg/l	＜3	≥0.5 mg/L	＜4.0 g/L	Yes	Internal Dataset
10	≥65	Female	＜25 kg/m2	＜3	＜30g/L	＜3	No	No	No	No	No	No	No	No	No	Yes	Yes	No	≥0.5 mg/L	＜4.0 g/L	General anesthesia	Urinary System Surgery	Yes	≥270 min	≥100 ml	yes	No	≥90 %	No	≥0.05 ng/ml	＜10 mg/l	＜10 mg/l	＜3	≥0.5 mg/L	＜4.0 g/L	Yes	Internal Dataset
11	≥65	Female	≥25 kg/m2	＜3	≥30g/L	≥3	No	No	No	No	No	No	No	No	No	Yes	No	No	≥0.5 mg/L	＜4.0 g/L	General anesthesia	Digestive System Surgery	No	≥270 min	≥100 ml	yes	yes	≥90 %	No	＜0.05 ng/ml	≥10 mg/l	＜10 mg/l	≥3	＜0.5 mg/L	＜4.0 g/L	Yes	Internal Dataset
12	≥65	Male	≥25 kg/m2	≥3	＜30g/L	＜3	No	No	No	No	No	No	No	No	No	Yes	Yes	No	＜0.5 mg/L	＜4.0 g/L	General anesthesia	Orthopedic Surgery	Yes	≥270 min	＜100 ml	yes	No	≥90 %	No	＜0.05 ng/ml	＜10 mg/l	≥10 mg/l	≥3	≥0.5 mg/L	＜4.0 g/L	Yes	Internal Dataset
13	＜65	Female	≥25 kg/m2	≥3	≥30g/L	＜3	No	No	Yes	No	No	No	No	No	No	No	Yes	Yes	＜0.5 mg/L	＜4.0 g/L	General anesthesia	Digestive System Surgery	No	＜270 min	≥100 ml	yes	No	＜90 %	No	≥0.05 ng/ml	≥10 mg/l	≥10 mg/l	≥3	≥0.5 mg/L	＜4.0 g/L	Yes	Internal Dataset
14	≥65	Male	≥25 kg/m2	＜3	＜30g/L	＜3	No	No	No	No	No	No	Yes	Yes	No	Yes	Yes	Yes	≥0.5 mg/L	＜4.0 g/L	General anesthesia	Gynecological Surgery	No	≥270 min	＜100 ml	No	No	＜90 %	No	＜0.05 ng/ml	＜10 mg/l	＜10 mg/l	＜3	≥0.5 mg/L	＜4.0 g/L	Yes	Internal Dataset
15	＜65	Male	≥25 kg/m2	＜3	≥30g/L	＜3	No	No	No	No	No	No	Yes	Yes	No	Yes	No	No	≥0.5 mg/L	＜4.0 g/L	Regional anesthesia	Orthopedic Surgery	No	＜270 min	≥100 ml	No	No	≥90 %	Yes	≥0.05 ng/ml	≥10 mg/l	＜10 mg/l	＜3	≥0.5 mg/L	＜4.0 g/L	Yes	Internal Dataset
16	＜65	Male	≥25 kg/m2	＜3	≥30g/L	＜3	No	No	No	No	No	No	No	No	No	Yes	Yes	No	＜0.5 mg/L	＜4.0 g/L	General anesthesia	Digestive System Surgery	No	＜270 min	≥100 ml	yes	No	≥90 %	No	≥0.05 ng/ml	≥10 mg/l	＜10 mg/l	＜3	≥0.5 mg/L	≥4.0 g/L	Yes	Internal Dataset
17	≥65	Male	＜25 kg/m2	＜3	≥30g/L	＜3	No	No	No	Yes	No	Yes	Yes	Yes	No	Yes	Yes	Yes	＜0.5 mg/L	＜4.0 g/L	General anesthesia	Gynecological Surgery	No	≥270 min	≥100 ml	No	No	＜90 %	No	≥0.05 ng/ml	≥10 mg/l	＜10 mg/l	≥3	≥0.5 mg/L	≥4.0 g/L	Yes	Internal Dataset
18	＜65	Female	≥25 kg/m2	＜3	≥30g/L	＜3	No	No	No	No	No	No	No	No	No	Yes	Yes	Yes	＜0.5 mg/L	＜4.0 g/L	General anesthesia	Digestive System Surgery	Yes	≥270 min	＜100 ml	yes	yes	≥90 %	No	≥0.05 ng/ml	≥10 mg/l	＜10 mg/l	≥3	＜0.5 mg/L	＜4.0 g/L	Yes	Internal Dataset
19	≥65	Female	≥25 kg/m2	＜3	≥30g/L	＜3	No	No	No	No	Yes	Yes	No	No	No	Yes	Yes	No	＜0.5 mg/L	≥4.0 g/L	Regional anesthesia	Thyroid/Breast Surgery	Yes	＜270 min	＜100 ml	yes	No	≥90 %	No	≥0.05 ng/ml	＜10 mg/l	＜10 mg/l	≥3	≥0.5 mg/L	＜4.0 g/L	Yes	Internal Dataset
20	＜65	Male	≥25 kg/m2	＜3	≥30g/L	＜3	No	No	No	Yes	Yes	No	Yes	Yes	Yes	Yes	Yes	No	＜0.5 mg/L	＜4.0 g/L	General anesthesia	Orthopedic Surgery	Yes	≥270 min	≥100 ml	No	yes	≥90 %	No	≥0.05 ng/ml	＜10 mg/l	≥10 mg/l	≥3	≥0.5 mg/L	＜4.0 g/L	Yes	Internal Dataset
21	≥65	Male	＜25 kg/m2	＜3	≥30g/L	＜3	No	No	No	No	Yes	Yes	No	No	No	No	Yes	No	＜0.5 mg/L	≥4.0 g/L	General anesthesia	Digestive System Surgery	Yes	＜270 min	≥100 ml	yes	yes	≥90 %	No	≥0.05 ng/ml	≥10 mg/l	≥10 mg/l	≥3	≥0.5 mg/L	＜4.0 g/L	Yes	Internal Dataset
22	≥65	Male	≥25 kg/m2	＜3	≥30g/L	＜3	No	No	Yes	No	Yes	Yes	No	No	No	Yes	Yes	No	＜0.5 mg/L	≥4.0 g/L	Regional anesthesia	Orthopedic Surgery	Yes	≥270 min	＜100 ml	yes	No	≥90 %	No	≥0.05 ng/ml	＜10 mg/l	＜10 mg/l	＜3	≥0.5 mg/L	≥4.0 g/L	Yes	Internal Dataset
23	＜65	Male	≥25 kg/m2	≥3	＜30g/L	≥3	No	Yes	No	Yes	No	No	Yes	No	No	No	Yes	No	＜0.5 mg/L	＜4.0 g/L	General anesthesia	Digestive System Surgery	No	≥270 min	＜100 ml	No	No	≥90 %	No	＜0.05 ng/ml	≥10 mg/l	＜10 mg/l	＜3	≥0.5 mg/L	≥4.0 g/L	Yes	Internal Dataset
24	＜65	Female	≥25 kg/m2	＜3	＜30g/L	＜3	No	Yes	Yes	No	Yes	Yes	No	No	No	Yes	Yes	No	≥0.5 mg/L	＜4.0 g/L	General anesthesia	Neurosurgery	No	≥270 min	＜100 ml	yes	No	≥90 %	No	≥0.05 ng/ml	≥10 mg/l	＜10 mg/l	＜3	＜0.5 mg/L	＜4.0 g/L	Yes	Internal Dataset
25	≥65	Male	≥25 kg/m2	＜3	＜30g/L	＜3	No	No	No	No	No	No	Yes	No	No	Yes	No	No	＜0.5 mg/L	≥4.0 g/L	General anesthesia	Digestive System Surgery	Yes	≥270 min	＜100 ml	No	yes	≥90 %	No	≥0.05 ng/ml	≥10 mg/l	＜10 mg/l	≥3	＜0.5 mg/L	＜4.0 g/L	Yes	Internal Dataset
26	＜65	Male	≥25 kg/m2	＜3	≥30g/L	≥3	Yes	No	No	No	Yes	Yes	Yes	Yes	No	Yes	Yes	No	≥0.5 mg/L	≥4.0 g/L	General anesthesia	Digestive System Surgery	Yes	≥270 min	≥100 ml	yes	No	≥90 %	No	≥0.05 ng/ml	≥10 mg/l	＜10 mg/l	≥3	≥0.5 mg/L	＜4.0 g/L	Yes	Internal Dataset
27	≥65	Male	≥25 kg/m2	＜3	＜30g/L	＜3	Yes	No	No	Yes	No	No	Yes	Yes	No	Yes	Yes	No	≥0.5 mg/L	≥4.0 g/L	General anesthesia	Digestive System Surgery	No	＜270 min	≥100 ml	yes	No	≥90 %	No	≥0.05 ng/ml	≥10 mg/l	≥10 mg/l	≥3	＜0.5 mg/L	＜4.0 g/L	Yes	Internal Dataset
28	≥65	Male	＜25 kg/m2	＜3	＜30g/L	＜3	Yes	No	No	Yes	Yes	No	Yes	Yes	Yes	No	No	Yes	≥0.5 mg/L	≥4.0 g/L	Regional anesthesia	Digestive System Surgery	Yes	≥270 min	＜100 ml	yes	No	≥90 %	No	≥0.05 ng/ml	＜10 mg/l	＜10 mg/l	＜3	＜0.5 mg/L	＜4.0 g/L	Yes	Internal Dataset
29	≥65	Male	＜25 kg/m2	＜3	＜30g/L	＜3	No	No	No	Yes	No	Yes	No	No	Yes	No	No	Yes	＜0.5 mg/L	≥4.0 g/L	General anesthesia	Digestive System Surgery	Yes	＜270 min	≥100 ml	yes	No	≥90 %	No	＜0.05 ng/ml	≥10 mg/l	≥10 mg/l	≥3	≥0.5 mg/L	＜4.0 g/L	Yes	Internal Dataset
30	≥65	Female	≥25 kg/m2	＜3	＜30g/L	＜3	Yes	No	Yes	No	No	No	Yes	Yes	No	Yes	Yes	No	＜0.5 mg/L	≥4.0 g/L	General anesthesia	Digestive System Surgery	Yes	≥270 min	＜100 ml	No	No	≥90 %	No	＜0.05 ng/ml	≥10 mg/l	≥10 mg/l	≥3	＜0.5 mg/L	＜4.0 g/L	Yes	Internal Dataset
31	≥65	Male	≥25 kg/m2	≥3	＜30g/L	≥3	Yes	No	Yes	No	Yes	Yes	No	No	No	No	No	No	＜0.5 mg/L	≥4.0 g/L	General anesthesia	Digestive System Surgery	No	＜270 min	＜100 ml	yes	No	≥90 %	No	≥0.05 ng/ml	＜10 mg/l	＜10 mg/l	＜3	≥0.5 mg/L	≥4.0 g/L	No	Internal Dataset
32	＜65	Male	＜25 kg/m2	≥3	＜30g/L	≥3	No	Yes	Yes	No	Yes	Yes	Yes	No	Yes	Yes	No	No	＜0.5 mg/L	＜4.0 g/L	General anesthesia	Urinary System Surgery	No	≥270 min	＜100 ml	No	No	＜90 %	Yes	≥0.05 ng/ml	＜10 mg/l	≥10 mg/l	＜3	≥0.5 mg/L	≥4.0 g/L	No	Internal Dataset
33	＜65	Female	＜25 kg/m2	≥3	≥30g/L	＜3	No	No	No	No	No	No	Yes	No	No	Yes	Yes	No	＜0.5 mg/L	＜4.0 g/L	General anesthesia	Digestive System Surgery	No	≥270 min	≥100 ml	yes	yes	＜90 %	No	＜0.05 ng/ml	≥10 mg/l	≥10 mg/l	＜3	≥0.5 mg/L	≥4.0 g/L	No	Internal Dataset
34	≥65	Female	≥25 kg/m2	＜3	≥30g/L	≥3	No	Yes	No	No	No	No	No	No	No	Yes	Yes	Yes	＜0.5 mg/L	＜4.0 g/L	General anesthesia	Neurosurgery	No	≥270 min	≥100 ml	No	No	≥90 %	No	＜0.05 ng/ml	＜10 mg/l	＜10 mg/l	＜3	＜0.5 mg/L	≥4.0 g/L	No	Internal Dataset
35	≥65	Male	≥25 kg/m2	＜3	≥30g/L	≥3	No	Yes	Yes	No	No	No	Yes	No	No	No	No	No	＜0.5 mg/L	＜4.0 g/L	General anesthesia	Neurosurgery	No	≥270 min	＜100 ml	No	No	≥90 %	No	＜0.05 ng/ml	＜10 mg/l	＜10 mg/l	＜3	＜0.5 mg/L	≥4.0 g/L	No	Internal Dataset
36	≥65	Female	≥25 kg/m2	＜3	＜30g/L	＜3	Yes	Yes	Yes	No	Yes	No	Yes	No	No	No	Yes	No	＜0.5 mg/L	＜4.0 g/L	General anesthesia	Orthopedic Surgery	No	＜270 min	≥100 ml	No	No	≥90 %	Yes	＜0.05 ng/ml	＜10 mg/l	≥10 mg/l	≥3	≥0.5 mg/L	≥4.0 g/L	No	Internal Dataset
37	＜65	Female	≥25 kg/m2	＜3	≥30g/L	＜3	No	No	No	No	No	No	No	No	No	No	No	Yes	＜0.5 mg/L	＜4.0 g/L	General anesthesia	Orthopedic Surgery	No	≥270 min	≥100 ml	No	No	≥90 %	No	≥0.05 ng/ml	≥10 mg/l	＜10 mg/l	≥3	＜0.5 mg/L	≥4.0 g/L	No	Internal Dataset
38	≥65	Male	＜25 kg/m2	≥3	≥30g/L	＜3	No	No	Yes	No	No	No	No	No	No	No	No	No	＜0.5 mg/L	＜4.0 g/L	General anesthesia	Thoracic/Cardiovascular Surgery	No	＜270 min	＜100 ml	No	yes	≥90 %	No	＜0.05 ng/ml	＜10 mg/l	＜10 mg/l	＜3	≥0.5 mg/L	≥4.0 g/L	No	Internal Dataset
39	≥65	Female	≥25 kg/m2	＜3	＜30g/L	≥3	No	No	No	No	No	No	No	No	No	No	No	No	≥0.5 mg/L	＜4.0 g/L	General anesthesia	Thoracic/Cardiovascular Surgery	No	＜270 min	＜100 ml	No	yes	≥90 %	No	＜0.05 ng/ml	＜10 mg/l	＜10 mg/l	＜3	＜0.5 mg/L	＜4.0 g/L	No	Internal Dataset
40	＜65	Female	≥25 kg/m2	＜3	≥30g/L	＜3	No	No	No	No	No	No	No	No	No	No	No	No	＜0.5 mg/L	＜4.0 g/L	General anesthesia	Urinary System Surgery	No	≥270 min	≥100 ml	No	yes	≥90 %	No	＜0.05 ng/ml	＜10 mg/l	＜10 mg/l	＜3	＜0.5 mg/L	＜4.0 g/L	No	Internal Dataset
41	≥65	Male	≥25 kg/m2	≥3	≥30g/L	＜3	No	No	Yes	No	No	No	No	No	No	No	No	No	＜0.5 mg/L	＜4.0 g/L	General anesthesia	Digestive System Surgery	No	≥270 min	≥100 ml	No	No	≥90 %	No	＜0.05 ng/ml	＜10 mg/l	＜10 mg/l	＜3	＜0.5 mg/L	＜4.0 g/L	No	Internal Dataset
42	＜65	Male	≥25 kg/m2	＜3	≥30g/L	＜3	No	No	Yes	Yes	No	No	No	No	No	No	Yes	Yes	＜0.5 mg/L	＜4.0 g/L	General anesthesia	Thoracic/Cardiovascular Surgery	Yes	＜270 min	≥100 ml	No	No	≥90 %	No	＜0.05 ng/ml	＜10 mg/l	＜10 mg/l	＜3	＜0.5 mg/L	＜4.0 g/L	No	Internal Dataset
43	＜65	Male	＜25 kg/m2	＜3	≥30g/L	≥3	No	No	No	No	No	No	No	No	No	No	Yes	Yes	＜0.5 mg/L	＜4.0 g/L	General anesthesia	Thoracic/Cardiovascular Surgery	No	＜270 min	＜100 ml	No	No	≥90 %	No	＜0.05 ng/ml	＜10 mg/l	＜10 mg/l	＜3	＜0.5 mg/L	＜4.0 g/L	No	Internal Dataset
44	＜65	Male	＜25 kg/m2	＜3	≥30g/L	≥3	No	No	No	No	No	No	No	No	No	No	Yes	Yes	≥0.5 mg/L	＜4.0 g/L	General anesthesia	Digestive System Surgery	No	≥270 min	＜100 ml	No	No	≥90 %	No	＜0.05 ng/ml	＜10 mg/l	＜10 mg/l	＜3	＜0.5 mg/L	＜4.0 g/L	No	Internal Dataset
45	＜65	Female	＜25 kg/m2	＜3	≥30g/L	≥3	No	No	No	Yes	No	No	No	No	No	No	No	No	≥0.5 mg/L	＜4.0 g/L	General anesthesia	Urinary System Surgery	Yes	＜270 min	＜100 ml	No	No	≥90 %	No	＜0.05 ng/ml	＜10 mg/l	＜10 mg/l	＜3	＜0.5 mg/L	＜4.0 g/L	No	Internal Dataset
46	＜65	Female	＜25 kg/m2	＜3	＜30g/L	≥3	No	No	No	Yes	No	No	No	Yes	No	No	No	No	＜0.5 mg/L	＜4.0 g/L	General anesthesia	Urinary System Surgery	Yes	＜270 min	＜100 ml	No	No	≥90 %	No	＜0.05 ng/ml	＜10 mg/l	＜10 mg/l	＜3	＜0.5 mg/L	＜4.0 g/L	No	Internal Dataset
47	＜65	Male	＜25 kg/m2	＜3	≥30g/L	≥3	No	No	No	No	Yes	No	No	No	No	No	Yes	No	＜0.5 mg/L	＜4.0 g/L	General anesthesia	Digestive System Surgery	Yes	＜270 min	≥100 ml	yes	No	≥90 %	No	＜0.05 ng/ml	＜10 mg/l	＜10 mg/l	＜3	≥0.5 mg/L	＜4.0 g/L	No	Internal Dataset
48	≥65	Male	＜25 kg/m2	＜3	＜30g/L	≥3	No	No	No	Yes	Yes	No	No	No	No	Yes	No	No	≥0.5 mg/L	≥4.0 g/L	Regional anesthesia	Orthopedic Surgery	No	≥270 min	≥100 ml	yes	No	≥90 %	No	＜0.05 ng/ml	＜10 mg/l	＜10 mg/l	＜3	＜0.5 mg/L	＜4.0 g/L	No	Internal Dataset
49	≥65	Male	＜25 kg/m2	＜3	≥30g/L	＜3	No	No	No	Yes	No	No	No	Yes	No	No	No	No	＜0.5 mg/L	≥4.0 g/L	General anesthesia	Orthopedic Surgery	No	＜270 min	≥100 ml	No	No	≥90 %	No	＜0.05 ng/ml	＜10 mg/l	＜10 mg/l	＜3	＜0.5 mg/L	＜4.0 g/L	No	Internal Dataset
50	＜65	Female	＜25 kg/m2	＜3	＜30g/L	≥3	No	No	No	Yes	No	Yes	No	No	Yes	No	No	No	＜0.5 mg/L	＜4.0 g/L	General anesthesia	Digestive System Surgery	No	＜270 min	＜100 ml	No	No	≥90 %	No	＜0.05 ng/ml	＜10 mg/l	＜10 mg/l	＜3	＜0.5 mg/L	≥4.0 g/L	No	Internal Dataset
51	＜65	Female	＜25 kg/m2	＜3	＜30g/L	≥3	No	No	No	No	Yes	Yes	No	Yes	Yes	No	No	No	＜0.5 mg/L	≥4.0 g/L	General anesthesia	Gynecological Surgery	No	＜270 min	≥100 ml	No	yes	≥90 %	No	＜0.05 ng/ml	＜10 mg/l	≥10 mg/l	≥3	＜0.5 mg/L	≥4.0 g/L	No	Internal Dataset
52	＜65	Female	＜25 kg/m2	＜3	≥30g/L	＜3	Yes	No	No	Yes	Yes	Yes	Yes	Yes	Yes	No	Yes	Yes	≥0.5 mg/L	＜4.0 g/L	General anesthesia	Gynecological Surgery	No	＜270 min	＜100 ml	No	No	≥90 %	No	＜0.05 ng/ml	≥10 mg/l	≥10 mg/l	＜3	≥0.5 mg/L	＜4.0 g/L	No	Internal Dataset
53	＜65	Female	＜25 kg/m2	＜3	＜30g/L	≥3	No	Yes	No	No	No	No	No	No	Yes	No	Yes	No	＜0.5 mg/L	≥4.0 g/L	General anesthesia	Thoracic/Cardiovascular Surgery	No	≥270 min	＜100 ml	No	yes	≥90 %	No	＜0.05 ng/ml	＜10 mg/l	＜10 mg/l	＜3	＜0.5 mg/L	＜4.0 g/L	No	Internal Dataset
54	＜65	Female	＜25 kg/m2	＜3	＜30g/L	＜3	No	Yes	Yes	No	No	No	Yes	No	Yes	No	Yes	No	≥0.5 mg/L	＜4.0 g/L	General anesthesia	Thoracic/Cardiovascular Surgery	No	＜270 min	＜100 ml	No	yes	≥90 %	No	＜0.05 ng/ml	＜10 mg/l	＜10 mg/l	＜3	＜0.5 mg/L	＜4.0 g/L	No	Internal Dataset
55	≥65	Female	＜25 kg/m2	≥3	＜30g/L	≥3	No	Yes	Yes	No	No	No	Yes	Yes	Yes	No	Yes	No	≥0.5 mg/L	≥4.0 g/L	General anesthesia	Digestive System Surgery	No	＜270 min	＜100 ml	No	No	≥90 %	No	＜0.05 ng/ml	＜10 mg/l	＜10 mg/l	＜3	＜0.5 mg/L	＜4.0 g/L	No	Internal Dataset
56	＜65	Female	≥25 kg/m2	≥3	＜30g/L	≥3	Yes	Yes	No	No	No	No	No	Yes	Yes	No	Yes	No	＜0.5 mg/L	≥4.0 g/L	General anesthesia	Orthopedic Surgery	No	≥270 min	＜100 ml	No	No	≥90 %	No	＜0.05 ng/ml	＜10 mg/l	＜10 mg/l	＜3	＜0.5 mg/L	＜4.0 g/L	No	Internal Dataset
57	≥65	Female	≥25 kg/m2	＜3	＜30g/L	＜3	No	No	No	No	No	No	Yes	Yes	No	No	No	No	＜0.5 mg/L	≥4.0 g/L	General anesthesia	Orthopedic Surgery	No	＜270 min	＜100 ml	No	No	≥90 %	No	＜0.05 ng/ml	＜10 mg/l	＜10 mg/l	＜3	＜0.5 mg/L	＜4.0 g/L	No	Internal Dataset
58	＜65	Female	＜25 kg/m2	≥3	≥30g/L	＜3	No	No	No	No	No	No	No	No	No	No	No	No	≥0.5 mg/L	≥4.0 g/L	General anesthesia	Orthopedic Surgery	No	＜270 min	≥100 ml	No	No	≥90 %	No	＜0.05 ng/ml	＜10 mg/l	＜10 mg/l	＜3	＜0.5 mg/L	＜4.0 g/L	No	Internal Dataset
59	≥65	Female	≥25 kg/m2	≥3	≥30g/L	≥3	No	No	No	No	No	No	No	No	No	No	No	No	＜0.5 mg/L	≥4.0 g/L	General anesthesia	Orthopedic Surgery	Yes	≥270 min	≥100 ml	No	No	≥90 %	No	＜0.05 ng/ml	＜10 mg/l	＜10 mg/l	＜3	＜0.5 mg/L	＜4.0 g/L	No	Internal Dataset
60	≥65	Female	≥25 kg/m2	≥3	＜30g/L	≥3	No	No	No	No	No	No	No	No	Yes	No	No	No	＜0.5 mg/L	＜4.0 g/L	General anesthesia	Digestive System Surgery	No	≥270 min	≥100 ml	No	No	≥90 %	No	＜0.05 ng/ml	＜10 mg/l	＜10 mg/l	＜3	＜0.5 mg/L	＜4.0 g/L	No	Internal Dataset
61	≥65	Female	＜25 kg/m2	＜3	≥30g/L	＜3	No	No	No	No	No	No	No	No	No	No	No	No	≥0.5 mg/L	＜4.0 g/L	General anesthesia	Neurosurgery	No	＜270 min	＜100 ml	No	No	≥90 %	No	＜0.05 ng/ml	＜10 mg/l	＜10 mg/l	＜3	＜0.5 mg/L	＜4.0 g/L	No	Internal Dataset
62	＜65	Female	≥25 kg/m2	≥3	＜30g/L	≥3	No	No	No	No	No	No	No	No	Yes	No	No	No	＜0.5 mg/L	＜4.0 g/L	General anesthesia	Neurosurgery	No	＜270 min	≥100 ml	No	No	≥90 %	No	＜0.05 ng/ml	＜10 mg/l	＜10 mg/l	＜3	＜0.5 mg/L	＜4.0 g/L	No	Internal Dataset
63	＜65	Female	＜25 kg/m2	≥3	＜30g/L	＜3	No	No	No	No	No	No	No	No	Yes	No	No	No	≥0.5 mg/L	＜4.0 g/L	General anesthesia	Neurosurgery	No	≥270 min	＜100 ml	No	No	≥90 %	No	＜0.05 ng/ml	＜10 mg/l	＜10 mg/l	＜3	＜0.5 mg/L	＜4.0 g/L	No	Internal Dataset
64	＜65	Male	＜25 kg/m2	＜3	＜30g/L	＜3	No	No	No	No	No	No	No	No	No	No	No	No	≥0.5 mg/L	＜4.0 g/L	General anesthesia	Neurosurgery	No	≥270 min	≥100 ml	No	No	≥90 %	No	＜0.05 ng/ml	＜10 mg/l	＜10 mg/l	＜3	＜0.5 mg/L	＜4.0 g/L	No	Internal Dataset
65	≥65	Female	＜25 kg/m2	＜3	≥30g/L	≥3	No	No	No	No	No	No	No	No	Yes	No	No	No	＜0.5 mg/L	＜4.0 g/L	General anesthesia	Orthopedic Surgery	No	＜270 min	＜100 ml	No	No	≥90 %	Yes	＜0.05 ng/ml	≥10 mg/l	＜10 mg/l	＜3	＜0.5 mg/L	≥4.0 g/L	No	Internal Dataset
66	≥65	Male	＜25 kg/m2	＜3	≥30g/L	≥3	No	No	No	No	No	No	No	No	No	No	No	No	＜0.5 mg/L	＜4.0 g/L	General anesthesia	Orthopedic Surgery	No	≥270 min	＜100 ml	No	No	≥90 %	No	≥0.05 ng/ml	＜10 mg/l	≥10 mg/l	＜3	＜0.5 mg/L	≥4.0 g/L	No	Internal Dataset
67	≥65	Male	≥25 kg/m2	＜3	≥30g/L	＜3	No	No	No	No	No	No	No	No	No	No	No	No	≥0.5 mg/L	＜4.0 g/L	Regional anesthesia	Urinary System Surgery	Yes	＜270 min	＜100 ml	No	No	≥90 %	No	≥0.05 ng/ml	＜10 mg/l	≥10 mg/l	＜3	≥0.5 mg/L	＜4.0 g/L	No	Internal Dataset
68	＜65	Female	≥25 kg/m2	＜3	＜30g/L	＜3	No	No	No	No	No	No	No	No	No	Yes	Yes	No	≥0.5 mg/L	＜4.0 g/L	General anesthesia	Urinary System Surgery	No	＜270 min	≥100 ml	No	No	≥90 %	No	＜0.05 ng/ml	＜10 mg/l	≥10 mg/l	＜3	＜0.5 mg/L	≥4.0 g/L	No	Internal Dataset
69	＜65	Male	＜25 kg/m2	＜3	≥30g/L	＜3	No	No	No	No	No	No	No	No	No	Yes	Yes	No	＜0.5 mg/L	＜4.0 g/L	General anesthesia	Digestive System Surgery	Yes	＜270 min	≥100 ml	No	No	≥90 %	No	＜0.05 ng/ml	＜10 mg/l	＜10 mg/l	≥3	≥0.5 mg/L	＜4.0 g/L	No	Internal Dataset
70	≥65	Male	≥25 kg/m2	＜3	≥30g/L	＜3	No	No	No	No	No	No	No	Yes	No	No	Yes	No	＜0.5 mg/L	＜4.0 g/L	General anesthesia	Orthopedic Surgery	Yes	≥270 min	＜100 ml	No	No	≥90 %	No	＜0.05 ng/ml	＜10 mg/l	≥10 mg/l	＜3	＜0.5 mg/L	≥4.0 g/L	No	Internal Dataset
71	≥65	Female	＜25 kg/m2	＜3	≥30g/L	＜3	No	No	No	No	No	No	Yes	Yes	No	Yes	No	No	＜0.5 mg/L	＜4.0 g/L	General anesthesia	Orthopedic Surgery	No	≥270 min	≥100 ml	No	No	≥90 %	No	＜0.05 ng/ml	＜10 mg/l	＜10 mg/l	≥3	＜0.5 mg/L	≥4.0 g/L	No	Internal Dataset
72	≥65	Female	＜25 kg/m2	＜3	＜30g/L	≥3	No	No	No	No	No	No	No	Yes	No	No	No	No	＜0.5 mg/L	＜4.0 g/L	General anesthesia	Gynecological Surgery	Yes	≥270 min	≥100 ml	No	No	≥90 %	No	＜0.05 ng/ml	＜10 mg/l	＜10 mg/l	≥3	≥0.5 mg/L	≥4.0 g/L	No	Internal Dataset
73	≥65	Male	＜25 kg/m2	＜3	＜30g/L	≥3	No	No	No	No	No	No	Yes	No	No	Yes	No	No	＜0.5 mg/L	＜4.0 g/L	Regional anesthesia	Digestive System Surgery	No	＜270 min	≥100 ml	No	No	≥90 %	No	＜0.05 ng/ml	＜10 mg/l	＜10 mg/l	≥3	≥0.5 mg/L	≥4.0 g/L	No	Internal Dataset
74	＜65	Male	＜25 kg/m2	＜3	≥30g/L	≥3	No	No	No	No	No	No	No	Yes	No	No	No	No	＜0.5 mg/L	＜4.0 g/L	General anesthesia	Orthopedic Surgery	Yes	≥270 min	＜100 ml	No	No	≥90 %	No	＜0.05 ng/ml	＜10 mg/l	≥10 mg/l	＜3	≥0.5 mg/L	＜4.0 g/L	No	Internal Dataset
75	＜65	Male	＜25 kg/m2	＜3	＜30g/L	≥3	Yes	No	Yes	No	No	No	No	No	No	No	No	No	＜0.5 mg/L	＜4.0 g/L	General anesthesia	Orthopedic Surgery	No	≥270 min	＜100 ml	No	No	≥90 %	No	≥0.05 ng/ml	≥10 mg/l	＜10 mg/l	≥3	≥0.5 mg/L	≥4.0 g/L	No	Internal Dataset
76	＜65	Female	＜25 kg/m2	＜3	≥30g/L	≥3	No	No	No	No	Yes	No	No	No	No	No	No	No	＜0.5 mg/L	＜4.0 g/L	General anesthesia	Digestive System Surgery	Yes	≥270 min	≥100 ml	No	No	≥90 %	No	＜0.05 ng/ml	＜10 mg/l	≥10 mg/l	＜3	＜0.5 mg/L	≥4.0 g/L	No	Internal Dataset
77	＜65	Male	＜25 kg/m2	≥3	≥30g/L	≥3	Yes	Yes	No	No	No	Yes	No	No	No	No	No	No	＜0.5 mg/L	＜4.0 g/L	General anesthesia	Gynecological Surgery	No	≥270 min	≥100 ml	No	No	≥90 %	No	＜0.05 ng/ml	＜10 mg/l	＜10 mg/l	＜3	＜0.5 mg/L	＜4.0 g/L	No	Internal Dataset
78	＜65	Female	＜25 kg/m2	＜3	＜30g/L	≥3	Yes	Yes	Yes	No	Yes	Yes	No	No	No	No	No	No	＜0.5 mg/L	＜4.0 g/L	General anesthesia	Gynecological Surgery	No	＜270 min	＜100 ml	No	No	≥90 %	No	＜0.05 ng/ml	＜10 mg/l	＜10 mg/l	＜3	＜0.5 mg/L	＜4.0 g/L	No	Internal Dataset
79	＜65	Female	＜25 kg/m2	＜3	≥30g/L	＜3	No	Yes	Yes	No	No	No	No	No	No	No	No	No	＜0.5 mg/L	＜4.0 g/L	General anesthesia	Digestive System Surgery	No	＜270 min	≥100 ml	yes	yes	≥90 %	No	＜0.05 ng/ml	＜10 mg/l	＜10 mg/l	＜3	＜0.5 mg/L	＜4.0 g/L	No	Internal Dataset
80	＜65	Male	＜25 kg/m2	＜3	＜30g/L	＜3	Yes	No	No	No	No	No	No	No	No	No	No	No	＜0.5 mg/L	＜4.0 g/L	General anesthesia	Orthopedic Surgery	No	＜270 min	≥100 ml	No	No	≥90 %	No	＜0.05 ng/ml	＜10 mg/l	＜10 mg/l	＜3	＜0.5 mg/L	＜4.0 g/L	No	Internal Dataset
81	＜65	Male	＜25 kg/m2	≥3	＜30g/L	≥3	No	No	Yes	No	Yes	No	No	No	No	No	No	No	＜0.5 mg/L	＜4.0 g/L	General anesthesia	Orthopedic Surgery	No	＜270 min	≥100 ml	yes	yes	≥90 %	No	＜0.05 ng/ml	＜10 mg/l	＜10 mg/l	＜3	＜0.5 mg/L	＜4.0 g/L	No	Internal Dataset
82	＜65	Female	＜25 kg/m2	≥3	＜30g/L	≥3	No	No	Yes	No	No	No	No	No	Yes	No	No	No	＜0.5 mg/L	＜4.0 g/L	General anesthesia	Urinary System Surgery	No	＜270 min	≥100 ml	No	No	≥90 %	No	＜0.05 ng/ml	＜10 mg/l	＜10 mg/l	＜3	＜0.5 mg/L	＜4.0 g/L	No	Internal Dataset
83	＜65	Male	＜25 kg/m2	≥3	≥30g/L	＜3	Yes	No	No	Yes	No	No	No	No	Yes	No	No	No	＜0.5 mg/L	＜4.0 g/L	General anesthesia	Urinary System Surgery	No	≥270 min	＜100 ml	yes	No	≥90 %	No	＜0.05 ng/ml	＜10 mg/l	＜10 mg/l	＜3	＜0.5 mg/L	＜4.0 g/L	No	Internal Dataset
84	＜65	Female	≥25 kg/m2	＜3	≥30g/L	≥3	Yes	No	Yes	Yes	Yes	No	No	No	No	No	No	No	＜0.5 mg/L	＜4.0 g/L	General anesthesia	Orthopedic Surgery	No	≥270 min	＜100 ml	yes	No	≥90 %	No	＜0.05 ng/ml	＜10 mg/l	＜10 mg/l	＜3	＜0.5 mg/L	＜4.0 g/L	No	Internal Dataset
85	＜65	Female	＜25 kg/m2	＜3	＜30g/L	＜3	No	Yes	No	No	Yes	Yes	No	No	No	No	No	No	＜0.5 mg/L	＜4.0 g/L	General anesthesia	Orthopedic Surgery	No	≥270 min	＜100 ml	No	No	≥90 %	No	＜0.05 ng/ml	＜10 mg/l	＜10 mg/l	＜3	＜0.5 mg/L	＜4.0 g/L	No	Internal Dataset
86	≥65	Female	＜25 kg/m2	≥3	＜30g/L	≥3	No	No	Yes	No	No	No	No	Yes	No	No	No	No	＜0.5 mg/L	＜4.0 g/L	General anesthesia	Orthopedic Surgery	No	≥270 min	≥100 ml	yes	yes	≥90 %	No	＜0.05 ng/ml	＜10 mg/l	＜10 mg/l	＜3	＜0.5 mg/L	＜4.0 g/L	No	Internal Dataset
87	＜65	Female	≥25 kg/m2	＜3	≥30g/L	＜3	Yes	Yes	Yes	No	Yes	No	No	Yes	Yes	No	No	No	＜0.5 mg/L	＜4.0 g/L	General anesthesia	Orthopedic Surgery	No	≥270 min	＜100 ml	yes	yes	≥90 %	No	＜0.05 ng/ml	＜10 mg/l	＜10 mg/l	＜3	＜0.5 mg/L	＜4.0 g/L	No	Internal Dataset
88	＜65	Female	≥25 kg/m2	＜3	≥30g/L	＜3	Yes	Yes	No	Yes	No	Yes	Yes	No	No	No	No	No	＜0.5 mg/L	＜4.0 g/L	General anesthesia	Digestive System Surgery	No	≥270 min	＜100 ml	No	No	≥90 %	No	＜0.05 ng/ml	＜10 mg/l	＜10 mg/l	＜3	＜0.5 mg/L	＜4.0 g/L	No	Internal Dataset
89	＜65	Female	＜25 kg/m2	＜3	≥30g/L	＜3	No	No	No	No	No	No	No	No	No	No	No	No	＜0.5 mg/L	＜4.0 g/L	General anesthesia	Orthopedic Surgery	No	≥270 min	≥100 ml	No	yes	≥90 %	No	＜0.05 ng/ml	＜10 mg/l	＜10 mg/l	＜3	＜0.5 mg/L	＜4.0 g/L	No	Internal Dataset
90	≥65	Female	≥25 kg/m2	＜3	＜30g/L	＜3	No	No	No	No	No	No	No	No	No	No	Yes	No	＜0.5 mg/L	＜4.0 g/L	Regional anesthesia	Orthopedic Surgery	No	≥270 min	＜100 ml	yes	yes	≥90 %	No	＜0.05 ng/ml	＜10 mg/l	＜10 mg/l	＜3	＜0.5 mg/L	＜4.0 g/L	No	Internal Dataset
91	≥65	Female	＜25 kg/m2	＜3	≥30g/L	≥3	No	No	No	No	No	No	No	No	No	No	Yes	No	≥0.5 mg/L	＜4.0 g/L	Regional anesthesia	Neurosurgery	No	＜270 min	≥100 ml	No	No	≥90 %	No	＜0.05 ng/ml	＜10 mg/l	＜10 mg/l	＜3	＜0.5 mg/L	＜4.0 g/L	No	Internal Dataset
92	＜65	Female	＜25 kg/m2	＜3	≥30g/L	＜3	No	No	No	No	No	No	No	No	No	No	Yes	No	≥0.5 mg/L	＜4.0 g/L	Regional anesthesia	Neurosurgery	No	＜270 min	≥100 ml	No	No	≥90 %	No	＜0.05 ng/ml	＜10 mg/l	＜10 mg/l	＜3	＜0.5 mg/L	＜4.0 g/L	No	Internal Dataset
93	＜65	Female	≥25 kg/m2	＜3	≥30g/L	＜3	No	No	No	No	No	No	No	No	No	No	No	No	≥0.5 mg/L	＜4.0 g/L	General anesthesia	Digestive System Surgery	No	＜270 min	＜100 ml	No	yes	≥90 %	No	＜0.05 ng/ml	＜10 mg/l	＜10 mg/l	＜3	＜0.5 mg/L	＜4.0 g/L	No	Internal Dataset
94	≥65	Female	≥25 kg/m2	＜3	＜30g/L	≥3	No	No	No	No	No	No	No	No	No	No	Yes	No	＜0.5 mg/L	＜4.0 g/L	General anesthesia	Gynecological Surgery	No	＜270 min	＜100 ml	No	No	≥90 %	No	＜0.05 ng/ml	＜10 mg/l	＜10 mg/l	＜3	＜0.5 mg/L	＜4.0 g/L	No	Internal Dataset
95	≥65	Female	≥25 kg/m2	＜3	≥30g/L	＜3	No	No	No	No	No	No	No	No	No	No	No	No	＜0.5 mg/L	＜4.0 g/L	General anesthesia	Gynecological Surgery	No	≥270 min	≥100 ml	No	No	≥90 %	No	＜0.05 ng/ml	＜10 mg/l	＜10 mg/l	＜3	＜0.5 mg/L	＜4.0 g/L	No	Internal Dataset
96	＜65	Female	＜25 kg/m2	＜3	＜30g/L	≥3	No	No	No	No	No	No	No	No	No	No	No	No	＜0.5 mg/L	＜4.0 g/L	General anesthesia	Thoracic/Cardiovascular Surgery	No	＜270 min	＜100 ml	No	yes	≥90 %	No	≥0.05 ng/ml	≥10 mg/l	≥10 mg/l	≥3	＜0.5 mg/L	≥4.0 g/L	No	Internal Dataset
97	≥65	Female	＜25 kg/m2	≥3	≥30g/L	＜3	No	No	No	No	No	No	No	No	No	No	No	No	＜0.5 mg/L	＜4.0 g/L	General anesthesia	Thoracic/Cardiovascular Surgery	No	＜270 min	＜100 ml	No	yes	≥90 %	No	＜0.05 ng/ml	＜10 mg/l	＜10 mg/l	＜3	＜0.5 mg/L	≥4.0 g/L	No	Internal Dataset
98	＜65	Male	＜25 kg/m2	＜3	≥30g/L	＜3	No	No	No	No	No	No	No	No	No	No	No	No	＜0.5 mg/L	＜4.0 g/L	General anesthesia	Thoracic/Cardiovascular Surgery	No	≥270 min	≥100 ml	No	No	≥90 %	No	＜0.05 ng/ml	＜10 mg/l	＜10 mg/l	≥3	≥0.5 mg/L	≥4.0 g/L	No	Internal Dataset
99	＜65	Female	＜25 kg/m2	≥3	＜30g/L	＜3	No	No	No	No	No	No	No	No	No	No	No	No	＜0.5 mg/L	＜4.0 g/L	General anesthesia	Thoracic/Cardiovascular Surgery	Yes	＜270 min	＜100 ml	No	No	≥90 %	No	＜0.05 ng/ml	＜10 mg/l	＜10 mg/l	＜3	＜0.5 mg/L	＜4.0 g/L	No	Internal Dataset
100	≥65	Male	＜25 kg/m2	＜3	≥30g/L	≥3	No	No	No	No	No	No	No	No	No	No	No	No	＜0.5 mg/L	＜4.0 g/L	General anesthesia	Gynecological Surgery	Yes	≥270 min	＜100 ml	No	No	≥90 %	No	＜0.05 ng/ml	＜10 mg/l	＜10 mg/l	＜3	≥0.5 mg/L	＜4.0 g/L	No	Internal Dataset
101	≥65	Male	＜25 kg/m2	≥3	≥30g/L	＜3	No	No	No	No	No	No	No	No	No	No	No	No	＜0.5 mg/L	＜4.0 g/L	General anesthesia	Gynecological Surgery	No	＜270 min	≥100 ml	No	No	＜90 %	No	＜0.05 ng/ml	＜10 mg/l	＜10 mg/l	＜3	＜0.5 mg/L	＜4.0 g/L	No	Internal Dataset
102	＜65	Male	＜25 kg/m2	＜3	≥30g/L	＜3	No	No	No	No	No	No	No	No	No	No	No	No	＜0.5 mg/L	＜4.0 g/L	General anesthesia	Gynecological Surgery	Yes	≥270 min	≥100 ml	No	yes	＜90 %	No	＜0.05 ng/ml	＜10 mg/l	＜10 mg/l	≥3	＜0.5 mg/L	＜4.0 g/L	No	Internal Dataset
103	＜65	Male	＜25 kg/m2	＜3	≥30g/L	＜3	No	No	No	No	No	No	No	No	No	No	No	No	＜0.5 mg/L	＜4.0 g/L	General anesthesia	Digestive System Surgery	Yes	≥270 min	≥100 ml	No	No	＜90 %	No	＜0.05 ng/ml	＜10 mg/l	＜10 mg/l	＜3	＜0.5 mg/L	≥4.0 g/L	No	Internal Dataset
104	≥65	Male	＜25 kg/m2	＜3	＜30g/L	≥3	No	No	No	No	No	No	No	No	No	No	No	No	＜0.5 mg/L	＜4.0 g/L	General anesthesia	Digestive System Surgery	Yes	≥270 min	＜100 ml	No	yes	＜90 %	No	＜0.05 ng/ml	＜10 mg/l	＜10 mg/l	≥3	≥0.5 mg/L	＜4.0 g/L	No	Internal Dataset
105	＜65	Female	＜25 kg/m2	＜3	≥30g/L	＜3	No	No	No	No	No	No	No	No	No	No	No	No	≥0.5 mg/L	＜4.0 g/L	General anesthesia	Orthopedic Surgery	No	≥270 min	≥100 ml	No	yes	＜90 %	Yes	＜0.05 ng/ml	＜10 mg/l	＜10 mg/l	＜3	＜0.5 mg/L	≥4.0 g/L	No	Internal Dataset
106	＜65	Female	＜25 kg/m2	＜3	＜30g/L	＜3	No	No	No	Yes	No	No	Yes	Yes	Yes	No	No	No	＜0.5 mg/L	＜4.0 g/L	General anesthesia	Orthopedic Surgery	No	≥270 min	≥100 ml	No	No	＜90 %	No	＜0.05 ng/ml	＜10 mg/l	＜10 mg/l	＜3	≥0.5 mg/L	≥4.0 g/L	No	Internal Dataset
107	≥65	Female	＜25 kg/m2	≥3	＜30g/L	≥3	No	No	No	No	Yes	Yes	No	No	No	No	No	No	＜0.5 mg/L	＜4.0 g/L	General anesthesia	Digestive System Surgery	No	＜270 min	≥100 ml	No	No	≥90 %	No	＜0.05 ng/ml	＜10 mg/l	＜10 mg/l	＜3	＜0.5 mg/L	＜4.0 g/L	No	Internal Dataset
108	≥65	Male	＜25 kg/m2	≥3	≥30g/L	≥3	No	No	No	No	Yes	Yes	Yes	Yes	No	No	No	No	＜0.5 mg/L	＜4.0 g/L	General anesthesia	Digestive System Surgery	No	＜270 min	≥100 ml	No	yes	≥90 %	No	＜0.05 ng/ml	＜10 mg/l	＜10 mg/l	＜3	＜0.5 mg/L	＜4.0 g/L	No	Internal Dataset
109	≥65	Male	＜25 kg/m2	＜3	≥30g/L	＜3	No	No	No	No	Yes	No	No	Yes	Yes	No	No	No	＜0.5 mg/L	＜4.0 g/L	General anesthesia	Orthopedic Surgery	No	≥270 min	≥100 ml	No	yes	≥90 %	No	＜0.05 ng/ml	＜10 mg/l	＜10 mg/l	＜3	＜0.5 mg/L	＜4.0 g/L	No	Internal Dataset
110	＜65	Female	＜25 kg/m2	＜3	＜30g/L	＜3	No	No	No	No	No	No	No	No	Yes	No	No	No	＜0.5 mg/L	＜4.0 g/L	General anesthesia	Orthopedic Surgery	Yes	≥270 min	≥100 ml	yes	yes	≥90 %	No	＜0.05 ng/ml	＜10 mg/l	＜10 mg/l	＜3	＜0.5 mg/L	＜4.0 g/L	No	Internal Dataset
111	＜65	Female	＜25 kg/m2	≥3	＜30g/L	≥3	No	No	No	Yes	Yes	No	No	No	Yes	No	No	No	＜0.5 mg/L	＜4.0 g/L	General anesthesia	Digestive System Surgery	No	≥270 min	＜100 ml	No	No	≥90 %	No	＜0.05 ng/ml	＜10 mg/l	＜10 mg/l	＜3	＜0.5 mg/L	＜4.0 g/L	No	Internal Dataset
112	≥65	Male	＜25 kg/m2	＜3	＜30g/L	≥3	No	Yes	No	No	Yes	No	No	No	Yes	No	No	No	＜0.5 mg/L	＜4.0 g/L	General anesthesia	Orthopedic Surgery	No	＜270 min	＜100 ml	No	No	≥90 %	No	＜0.05 ng/ml	＜10 mg/l	＜10 mg/l	＜3	＜0.5 mg/L	＜4.0 g/L	No	Internal Dataset
113	≥65	Female	＜25 kg/m2	＜3	＜30g/L	≥3	No	No	Yes	Yes	No	Yes	No	No	Yes	No	No	No	＜0.5 mg/L	＜4.0 g/L	General anesthesia	Orthopedic Surgery	No	＜270 min	≥100 ml	yes	yes	≥90 %	No	＜0.05 ng/ml	＜10 mg/l	＜10 mg/l	＜3	＜0.5 mg/L	＜4.0 g/L	No	Internal Dataset
114	＜65	Female	＜25 kg/m2	＜3	＜30g/L	＜3	No	No	Yes	No	No	Yes	No	No	No	No	No	No	＜0.5 mg/L	＜4.0 g/L	General anesthesia	Digestive System Surgery	No	≥270 min	＜100 ml	yes	yes	≥90 %	No	＜0.05 ng/ml	＜10 mg/l	＜10 mg/l	＜3	＜0.5 mg/L	＜4.0 g/L	No	Internal Dataset
115	＜65	Female	＜25 kg/m2	＜3	≥30g/L	≥3	Yes	No	Yes	No	Yes	No	No	No	No	No	No	No	＜0.5 mg/L	＜4.0 g/L	General anesthesia	Urinary System Surgery	No	≥270 min	≥100 ml	No	yes	≥90 %	No	＜0.05 ng/ml	＜10 mg/l	＜10 mg/l	＜3	＜0.5 mg/L	＜4.0 g/L	No	Internal Dataset
116	＜65	Female	＜25 kg/m2	＜3	≥30g/L	＜3	No	Yes	No	Yes	Yes	No	No	No	No	No	No	No	＜0.5 mg/L	＜4.0 g/L	General anesthesia	Urinary System Surgery	No	≥270 min	≥100 ml	No	yes	≥90 %	No	＜0.05 ng/ml	＜10 mg/l	＜10 mg/l	＜3	＜0.5 mg/L	＜4.0 g/L	No	Internal Dataset
117	＜65	Male	＜25 kg/m2	＜3	＜30g/L	＜3	Yes	Yes	No	Yes	No	No	No	No	Yes	No	No	No	＜0.5 mg/L	＜4.0 g/L	General anesthesia	Urinary System Surgery	No	＜270 min	＜100 ml	yes	No	≥90 %	No	＜0.05 ng/ml	＜10 mg/l	＜10 mg/l	＜3	＜0.5 mg/L	＜4.0 g/L	No	Internal Dataset
118	＜65	Male	＜25 kg/m2	＜3	≥30g/L	＜3	Yes	No	Yes	Yes	No	Yes	No	No	Yes	No	No	No	＜0.5 mg/L	＜4.0 g/L	General anesthesia	Gynecological Surgery	No	≥270 min	≥100 ml	yes	No	≥90 %	No	＜0.05 ng/ml	＜10 mg/l	＜10 mg/l	＜3	＜0.5 mg/L	＜4.0 g/L	No	Internal Dataset
119	＜65	Female	＜25 kg/m2	＜3	＜30g/L	＜3	No	No	No	No	No	No	No	No	No	No	Yes	No	＜0.5 mg/L	＜4.0 g/L	General anesthesia	Gynecological Surgery	No	≥270 min	≥100 ml	yes	yes	≥90 %	No	＜0.05 ng/ml	＜10 mg/l	＜10 mg/l	＜3	＜0.5 mg/L	＜4.0 g/L	No	Internal Dataset
120	≥65	Male	＜25 kg/m2	＜3	≥30g/L	≥3	No	Yes	Yes	No	No	No	No	No	No	No	Yes	No	＜0.5 mg/L	＜4.0 g/L	General anesthesia	Digestive System Surgery	No	≥270 min	≥100 ml	No	yes	≥90 %	No	＜0.05 ng/ml	＜10 mg/l	＜10 mg/l	＜3	＜0.5 mg/L	＜4.0 g/L	No	Internal Dataset
121	≥65	Female	≥25 kg/m2	＜3	＜30g/L	≥3	No	Yes	No	No	No	No	No	No	No	No	No	No	＜0.5 mg/L	＜4.0 g/L	General anesthesia	Thoracic/Cardiovascular Surgery	No	≥270 min	＜100 ml	No	No	≥90 %	No	＜0.05 ng/ml	＜10 mg/l	＜10 mg/l	＜3	＜0.5 mg/L	＜4.0 g/L	No	Internal Dataset
122	≥65	Female	＜25 kg/m2	＜3	＜30g/L	＜3	No	No	No	No	No	No	No	No	No	No	No	No	＜0.5 mg/L	＜4.0 g/L	General anesthesia	Thoracic/Cardiovascular Surgery	No	≥270 min	＜100 ml	No	No	≥90 %	No	＜0.05 ng/ml	＜10 mg/l	＜10 mg/l	＜3	＜0.5 mg/L	＜4.0 g/L	No	Internal Dataset
123	≥65	Female	＜25 kg/m2	＜3	≥30g/L	＜3	No	No	No	No	No	No	No	No	No	No	No	No	＜0.5 mg/L	＜4.0 g/L	General anesthesia	Orthopedic Surgery	No	＜270 min	≥100 ml	No	No	≥90 %	No	＜0.05 ng/ml	＜10 mg/l	＜10 mg/l	＜3	≥0.5 mg/L	＜4.0 g/L	No	Internal Dataset
124	≥65	Male	≥25 kg/m2	＜3	＜30g/L	≥3	No	No	No	No	No	No	No	No	No	No	No	No	＜0.5 mg/L	＜4.0 g/L	General anesthesia	Orthopedic Surgery	No	＜270 min	＜100 ml	No	No	≥90 %	No	＜0.05 ng/ml	＜10 mg/l	＜10 mg/l	≥3	≥0.5 mg/L	≥4.0 g/L	No	Internal Dataset
125	≥65	Female	＜25 kg/m2	＜3	≥30g/L	＜3	No	No	No	No	No	No	No	No	No	No	Yes	No	＜0.5 mg/L	＜4.0 g/L	Regional anesthesia	Digestive System Surgery	No	＜270 min	≥100 ml	No	yes	≥90 %	No	＜0.05 ng/ml	＜10 mg/l	＜10 mg/l	＜3	＜0.5 mg/L	≥4.0 g/L	No	Internal Dataset
126	＜65	Male	≥25 kg/m2	≥3	＜30g/L	≥3	No	No	No	No	No	No	No	No	No	No	Yes	No	≥0.5 mg/L	＜4.0 g/L	General anesthesia	Digestive System Surgery	No	＜270 min	＜100 ml	No	yes	≥90 %	No	＜0.05 ng/ml	＜10 mg/l	≥10 mg/l	≥3	≥0.5 mg/L	≥4.0 g/L	No	Internal Dataset
127	≥65	Female	＜25 kg/m2	≥3	＜30g/L	≥3	No	No	No	No	No	No	No	No	No	No	Yes	No	≥0.5 mg/L	＜4.0 g/L	General anesthesia	Orthopedic Surgery	No	＜270 min	＜100 ml	No	yes	≥90 %	No	＜0.05 ng/ml	＜10 mg/l	＜10 mg/l	＜3	≥0.5 mg/L	＜4.0 g/L	No	Internal Dataset
128	＜65	Female	≥25 kg/m2	＜3	＜30g/L	＜3	No	No	No	No	No	No	No	No	No	No	No	No	＜0.5 mg/L	＜4.0 g/L	General anesthesia	Orthopedic Surgery	No	＜270 min	＜100 ml	No	yes	≥90 %	No	＜0.05 ng/ml	＜10 mg/l	＜10 mg/l	≥3	≥0.5 mg/L	＜4.0 g/L	No	Internal Dataset
129	＜65	Female	≥25 kg/m2	＜3	＜30g/L	≥3	No	No	No	No	No	No	No	No	No	No	No	No	＜0.5 mg/L	＜4.0 g/L	Regional anesthesia	Digestive System Surgery	No	＜270 min	≥100 ml	No	No	≥90 %	No	＜0.05 ng/ml	＜10 mg/l	＜10 mg/l	＜3	≥0.5 mg/L	＜4.0 g/L	No	Internal Dataset
130	≥65	Female	＜25 kg/m2	≥3	＜30g/L	＜3	No	No	No	No	No	No	No	No	No	No	No	No	＜0.5 mg/L	＜4.0 g/L	General anesthesia	Orthopedic Surgery	No	＜270 min	＜100 ml	No	yes	≥90 %	No	＜0.05 ng/ml	＜10 mg/l	≥10 mg/l	≥3	＜0.5 mg/L	≥4.0 g/L	No	Internal Dataset
131	≥65	Female	＜25 kg/m2	≥3	≥30g/L	＜3	No	No	No	No	No	No	No	No	No	No	No	No	＜0.5 mg/L	＜4.0 g/L	General anesthesia	Orthopedic Surgery	No	≥270 min	＜100 ml	No	No	≥90 %	No	＜0.05 ng/ml	＜10 mg/l	＜10 mg/l	≥3	＜0.5 mg/L	≥4.0 g/L	No	Internal Dataset
132	≥65	Female	＜25 kg/m2	＜3	≥30g/L	≥3	No	No	No	No	No	No	No	No	No	No	No	No	＜0.5 mg/L	＜4.0 g/L	General anesthesia	Gynecological Surgery	No	＜270 min	≥100 ml	No	yes	≥90 %	No	＜0.05 ng/ml	＜10 mg/l	≥10 mg/l	＜3	≥0.5 mg/L	≥4.0 g/L	No	Internal Dataset
133	≥65	Female	＜25 kg/m2	≥3	≥30g/L	≥3	No	No	No	No	No	No	No	No	No	No	No	No	＜0.5 mg/L	＜4.0 g/L	Regional anesthesia	Gynecological Surgery	Yes	＜270 min	≥100 ml	No	No	≥90 %	No	＜0.05 ng/ml	＜10 mg/l	＜10 mg/l	≥3	＜0.5 mg/L	＜4.0 g/L	No	Internal Dataset
134	≥65	Female	＜25 kg/m2	＜3	＜30g/L	≥3	No	No	No	No	No	No	No	No	No	No	No	No	＜0.5 mg/L	＜4.0 g/L	General anesthesia	Neurosurgery	No	＜270 min	＜100 ml	No	No	≥90 %	No	＜0.05 ng/ml	＜10 mg/l	≥10 mg/l	≥3	＜0.5 mg/L	≥4.0 g/L	No	Internal Dataset
135	≥65	Female	＜25 kg/m2	≥3	≥30g/L	≥3	No	No	No	No	No	No	No	No	No	No	No	No	＜0.5 mg/L	＜4.0 g/L	General anesthesia	Neurosurgery	No	≥270 min	＜100 ml	No	No	≥90 %	No	＜0.05 ng/ml	＜10 mg/l	≥10 mg/l	＜3	＜0.5 mg/L	≥4.0 g/L	No	Internal Dataset
136	＜65	Female	＜25 kg/m2	＜3	＜30g/L	＜3	No	No	No	No	No	No	No	No	No	No	No	No	＜0.5 mg/L	＜4.0 g/L	General anesthesia	Neurosurgery	No	≥270 min	＜100 ml	No	yes	≥90 %	No	＜0.05 ng/ml	＜10 mg/l	＜10 mg/l	＜3	≥0.5 mg/L	≥4.0 g/L	No	Internal Dataset
137	＜65	Female	＜25 kg/m2	＜3	≥30g/L	≥3	No	No	No	No	No	No	No	No	No	No	No	No	＜0.5 mg/L	＜4.0 g/L	General anesthesia	Neurosurgery	Yes	≥270 min	＜100 ml	yes	No	≥90 %	No	＜0.05 ng/ml	＜10 mg/l	≥10 mg/l	≥3	≥0.5 mg/L	＜4.0 g/L	No	Internal Dataset
138	＜65	Female	＜25 kg/m2	＜3	＜30g/L	≥3	No	No	No	No	No	No	No	No	No	No	No	No	＜0.5 mg/L	＜4.0 g/L	General anesthesia	Gynecological Surgery	No	＜270 min	＜100 ml	yes	yes	≥90 %	No	＜0.05 ng/ml	＜10 mg/l	＜10 mg/l	＜3	＜0.5 mg/L	＜4.0 g/L	No	Internal Dataset
139	＜65	Male	＜25 kg/m2	＜3	＜30g/L	≥3	No	No	No	No	No	No	No	No	No	No	No	No	＜0.5 mg/L	＜4.0 g/L	General anesthesia	Gynecological Surgery	No	≥270 min	＜100 ml	No	yes	≥90 %	No	＜0.05 ng/ml	＜10 mg/l	＜10 mg/l	≥3	≥0.5 mg/L	≥4.0 g/L	No	Internal Dataset
140	＜65	Male	＜25 kg/m2	＜3	＜30g/L	＜3	No	No	No	No	No	No	No	No	No	No	No	No	＜0.5 mg/L	＜4.0 g/L	General anesthesia	Gynecological Surgery	No	≥270 min	＜100 ml	yes	No	≥90 %	No	＜0.05 ng/ml	＜10 mg/l	＜10 mg/l	≥3	＜0.5 mg/L	≥4.0 g/L	No	Internal Dataset
141	＜65	Male	＜25 kg/m2	＜3	≥30g/L	≥3	No	No	No	No	No	No	No	No	No	No	No	No	＜0.5 mg/L	＜4.0 g/L	General anesthesia	Neurosurgery	Yes	＜270 min	≥100 ml	No	No	≥90 %	No	＜0.05 ng/ml	＜10 mg/l	＜10 mg/l	＜3	＜0.5 mg/L	＜4.0 g/L	No	Internal Dataset
142	＜65	Male	＜25 kg/m2	＜3	≥30g/L	≥3	No	No	No	No	No	No	No	No	No	No	No	No	＜0.5 mg/L	＜4.0 g/L	General anesthesia	Neurosurgery	No	＜270 min	＜100 ml	No	yes	≥90 %	No	＜0.05 ng/ml	＜10 mg/l	＜10 mg/l	＜3	＜0.5 mg/L	＜4.0 g/L	No	Internal Dataset
143	＜65	Male	＜25 kg/m2	＜3	≥30g/L	＜3	No	No	No	No	No	No	No	No	No	No	No	No	＜0.5 mg/L	＜4.0 g/L	General anesthesia	Digestive System Surgery	No	≥270 min	≥100 ml	No	No	≥90 %	No	＜0.05 ng/ml	＜10 mg/l	＜10 mg/l	＜3	＜0.5 mg/L	＜4.0 g/L	No	Internal Dataset
144	＜65	Male	＜25 kg/m2	＜3	≥30g/L	＜3	No	No	No	No	No	No	No	No	No	No	No	No	＜0.5 mg/L	＜4.0 g/L	General anesthesia	Orthopedic Surgery	Yes	≥270 min	＜100 ml	yes	yes	≥90 %	No	＜0.05 ng/ml	＜10 mg/l	＜10 mg/l	＜3	＜0.5 mg/L	＜4.0 g/L	No	Internal Dataset
145	≥65	Female	＜25 kg/m2	＜3	＜30g/L	＜3	No	No	No	No	No	No	No	No	No	No	No	No	＜0.5 mg/L	＜4.0 g/L	General anesthesia	Orthopedic Surgery	No	＜270 min	＜100 ml	yes	yes	≥90 %	No	＜0.05 ng/ml	＜10 mg/l	＜10 mg/l	＜3	＜0.5 mg/L	＜4.0 g/L	No	Internal Dataset
146	≥65	Female	＜25 kg/m2	＜3	＜30g/L	＜3	No	No	No	No	No	No	No	No	No	No	No	No	＜0.5 mg/L	＜4.0 g/L	General anesthesia	Digestive System Surgery	No	＜270 min	＜100 ml	No	yes	≥90 %	No	＜0.05 ng/ml	＜10 mg/l	＜10 mg/l	＜3	＜0.5 mg/L	＜4.0 g/L	No	Internal Dataset
147	≥65	Male	≥25 kg/m2	＜3	＜30g/L	≥3	No	No	No	No	No	No	No	No	No	No	No	No	＜0.5 mg/L	＜4.0 g/L	General anesthesia	Orthopedic Surgery	No	＜270 min	＜100 ml	No	yes	≥90 %	No	＜0.05 ng/ml	＜10 mg/l	＜10 mg/l	＜3	＜0.5 mg/L	＜4.0 g/L	No	Internal Dataset
148	≥65	Male	≥25 kg/m2	≥3	≥30g/L	＜3	No	No	No	No	No	No	No	No	No	No	No	No	＜0.5 mg/L	＜4.0 g/L	General anesthesia	Orthopedic Surgery	No	＜270 min	＜100 ml	yes	No	≥90 %	No	＜0.05 ng/ml	＜10 mg/l	＜10 mg/l	＜3	＜0.5 mg/L	＜4.0 g/L	No	Internal Dataset
149	＜65	Female	＜25 kg/m2	≥3	＜30g/L	＜3	Yes	No	No	No	No	No	No	No	No	No	No	No	＜0.5 mg/L	＜4.0 g/L	Regional anesthesia	Digestive System Surgery	No	＜270 min	＜100 ml	No	No	≥90 %	No	＜0.05 ng/ml	＜10 mg/l	＜10 mg/l	＜3	＜0.5 mg/L	＜4.0 g/L	No	Internal Dataset
150	＜65	Female	＜25 kg/m2	≥3	＜30g/L	＜3	No	No	No	No	No	No	No	No	No	No	No	No	＜0.5 mg/L	＜4.0 g/L	General anesthesia	Orthopedic Surgery	No	＜270 min	＜100 ml	No	yes	＜90 %	No	＜0.05 ng/ml	＜10 mg/l	＜10 mg/l	＜3	＜0.5 mg/L	＜4.0 g/L	No	Internal Dataset
151	≥65	Female	＜25 kg/m2	≥3	≥30g/L	＜3	Yes	No	Yes	Yes	No	Yes	Yes	No	No	No	No	No	＜0.5 mg/L	＜4.0 g/L	General anesthesia	Orthopedic Surgery	No	＜270 min	＜100 ml	No	yes	＜90 %	No	＜0.05 ng/ml	＜10 mg/l	＜10 mg/l	＜3	＜0.5 mg/L	＜4.0 g/L	No	Internal Dataset
152	＜65	Female	＜25 kg/m2	≥3	＜30g/L	≥3	Yes	Yes	No	No	Yes	No	No	No	No	No	No	No	＜0.5 mg/L	＜4.0 g/L	General anesthesia	Urinary System Surgery	No	＜270 min	＜100 ml	yes	No	≥90 %	No	＜0.05 ng/ml	＜10 mg/l	＜10 mg/l	＜3	＜0.5 mg/L	＜4.0 g/L	No	Internal Dataset
153	≥65	Female	＜25 kg/m2	＜3	＜30g/L	≥3	Yes	Yes	No	Yes	No	Yes	No	No	No	No	No	No	＜0.5 mg/L	＜4.0 g/L	General anesthesia	Urinary System Surgery	No	＜270 min	＜100 ml	No	No	≥90 %	No	＜0.05 ng/ml	＜10 mg/l	＜10 mg/l	＜3	＜0.5 mg/L	＜4.0 g/L	No	Internal Dataset
154	≥65	Female	＜25 kg/m2	≥3	≥30g/L	≥3	No	No	No	No	Yes	No	No	No	No	No	No	No	＜0.5 mg/L	＜4.0 g/L	General anesthesia	Urinary System Surgery	No	＜270 min	＜100 ml	No	No	≥90 %	No	＜0.05 ng/ml	＜10 mg/l	＜10 mg/l	＜3	＜0.5 mg/L	＜4.0 g/L	No	Internal Dataset
155	＜65	Male	＜25 kg/m2	＜3	＜30g/L	≥3	Yes	No	No	Yes	Yes	No	Yes	No	No	No	No	No	＜0.5 mg/L	＜4.0 g/L	General anesthesia	Urinary System Surgery	No	＜270 min	＜100 ml	No	No	≥90 %	No	＜0.05 ng/ml	＜10 mg/l	＜10 mg/l	＜3	＜0.5 mg/L	＜4.0 g/L	No	Internal Dataset
156	＜65	Male	＜25 kg/m2	＜3	＜30g/L	＜3	No	Yes	Yes	Yes	Yes	No	No	No	No	No	Yes	No	＜0.5 mg/L	＜4.0 g/L	Regional anesthesia	Digestive System Surgery	No	＜270 min	＜100 ml	No	No	≥90 %	No	＜0.05 ng/ml	＜10 mg/l	＜10 mg/l	＜3	＜0.5 mg/L	＜4.0 g/L	No	Internal Dataset
157	＜65	Female	＜25 kg/m2	＜3	＜30g/L	＜3	No	No	Yes	No	No	No	No	No	No	No	Yes	No	＜0.5 mg/L	＜4.0 g/L	General anesthesia	Digestive System Surgery	No	＜270 min	＜100 ml	yes	yes	≥90 %	No	＜0.05 ng/ml	＜10 mg/l	＜10 mg/l	＜3	＜0.5 mg/L	＜4.0 g/L	No	Internal Dataset
158	≥65	Female	＜25 kg/m2	＜3	＜30g/L	＜3	Yes	No	No	Yes	No	No	No	No	No	No	No	No	＜0.5 mg/L	＜4.0 g/L	General anesthesia	Digestive System Surgery	No	＜270 min	＜100 ml	No	No	≥90 %	No	＜0.05 ng/ml	＜10 mg/l	＜10 mg/l	＜3	＜0.5 mg/L	＜4.0 g/L	No	Internal Dataset
159	＜65	Female	＜25 kg/m2	＜3	＜30g/L	≥3	Yes	Yes	No	Yes	No	Yes	Yes	No	No	No	No	No	＜0.5 mg/L	＜4.0 g/L	General anesthesia	Gynecological Surgery	No	＜270 min	＜100 ml	No	No	＜90 %	Yes	＜0.05 ng/ml	＜10 mg/l	＜10 mg/l	＜3	＜0.5 mg/L	＜4.0 g/L	No	Internal Dataset
160	＜65	Male	＜25 kg/m2	＜3	≥30g/L	＜3	Yes	No	Yes	Yes	Yes	No	No	No	No	No	Yes	No	＜0.5 mg/L	＜4.0 g/L	General anesthesia	Gynecological Surgery	No	＜270 min	＜100 ml	No	No	≥90 %	No	＜0.05 ng/ml	＜10 mg/l	＜10 mg/l	＜3	＜0.5 mg/L	＜4.0 g/L	No	Internal Dataset
161	≥65	Male	＜25 kg/m2	＜3	＜30g/L	≥3	Yes	Yes	No	No	Yes	Yes	No	No	No	No	Yes	No	＜0.5 mg/L	＜4.0 g/L	Regional anesthesia	Digestive System Surgery	No	＜270 min	＜100 ml	No	yes	≥90 %	Yes	＜0.05 ng/ml	＜10 mg/l	＜10 mg/l	＜3	＜0.5 mg/L	＜4.0 g/L	No	Internal Dataset
162	＜65	Male	＜25 kg/m2	＜3	＜30g/L	＜3	Yes	Yes	Yes	Yes	No	Yes	No	No	No	No	No	No	＜0.5 mg/L	＜4.0 g/L	General anesthesia	Thoracic/Cardiovascular Surgery	No	＜270 min	＜100 ml	No	No	≥90 %	No	＜0.05 ng/ml	＜10 mg/l	＜10 mg/l	＜3	＜0.5 mg/L	＜4.0 g/L	No	Internal Dataset
163	≥65	Female	＜25 kg/m2	＜3	≥30g/L	≥3	No	No	No	No	Yes	Yes	No	No	Yes	No	Yes	No	＜0.5 mg/L	＜4.0 g/L	General anesthesia	Thoracic/Cardiovascular Surgery	No	＜270 min	＜100 ml	No	yes	＜90 %	Yes	＜0.05 ng/ml	＜10 mg/l	＜10 mg/l	＜3	＜0.5 mg/L	＜4.0 g/L	No	Internal Dataset
164	＜65	Male	＜25 kg/m2	＜3	≥30g/L	≥3	No	No	No	Yes	No	Yes	No	No	Yes	No	No	No	＜0.5 mg/L	＜4.0 g/L	General anesthesia	Digestive System Surgery	No	＜270 min	＜100 ml	No	No	≥90 %	No	＜0.05 ng/ml	＜10 mg/l	＜10 mg/l	＜3	＜0.5 mg/L	＜4.0 g/L	No	Internal Dataset
165	≥65	Female	＜25 kg/m2	＜3	≥30g/L	＜3	Yes	No	No	Yes	Yes	Yes	Yes	No	Yes	No	No	No	＜0.5 mg/L	＜4.0 g/L	General anesthesia	Gynecological Surgery	No	＜270 min	＜100 ml	No	No	≥90 %	No	＜0.05 ng/ml	＜10 mg/l	＜10 mg/l	＜3	＜0.5 mg/L	＜4.0 g/L	No	Internal Dataset
166	≥65	Female	≥25 kg/m2	＜3	＜30g/L	≥3	No	No	No	No	No	No	No	No	No	No	No	No	＜0.5 mg/L	＜4.0 g/L	General anesthesia	Gynecological Surgery	No	＜270 min	＜100 ml	No	yes	≥90 %	No	＜0.05 ng/ml	＜10 mg/l	＜10 mg/l	＜3	＜0.5 mg/L	＜4.0 g/L	No	Internal Dataset
167	≥65	Female	≥25 kg/m2	＜3	＜30g/L	＜3	No	No	No	No	No	No	No	No	No	No	No	No	＜0.5 mg/L	＜4.0 g/L	General anesthesia	Digestive System Surgery	No	＜270 min	＜100 ml	No	No	≥90 %	No	＜0.05 ng/ml	＜10 mg/l	＜10 mg/l	≥3	＜0.5 mg/L	≥4.0 g/L	No	Internal Dataset
168	＜65	Female	＜25 kg/m2	＜3	≥30g/L	≥3	Yes	No	No	No	No	No	No	No	No	No	No	No	＜0.5 mg/L	＜4.0 g/L	General anesthesia	Digestive System Surgery	No	＜270 min	＜100 ml	No	yes	≥90 %	No	＜0.05 ng/ml	＜10 mg/l	＜10 mg/l	≥3	≥0.5 mg/L	≥4.0 g/L	No	Internal Dataset
169	＜65	Female	＜25 kg/m2	＜3	＜30g/L	≥3	Yes	No	No	No	No	No	No	No	No	No	No	No	＜0.5 mg/L	＜4.0 g/L	General anesthesia	Digestive System Surgery	No	＜270 min	＜100 ml	No	No	≥90 %	No	＜0.05 ng/ml	＜10 mg/l	＜10 mg/l	＜3	≥0.5 mg/L	＜4.0 g/L	No	Internal Dataset
170	＜65	Female	＜25 kg/m2	＜3	≥30g/L	≥3	Yes	No	No	No	No	No	No	No	No	No	No	No	＜0.5 mg/L	＜4.0 g/L	General anesthesia	Orthopedic Surgery	No	＜270 min	＜100 ml	No	No	≥90 %	No	＜0.05 ng/ml	＜10 mg/l	＜10 mg/l	＜3	＜0.5 mg/L	≥4.0 g/L	No	Internal Dataset
171	＜65	Female	≥25 kg/m2	≥3	＜30g/L	≥3	Yes	No	No	No	No	No	No	No	No	No	No	No	＜0.5 mg/L	＜4.0 g/L	General anesthesia	Orthopedic Surgery	No	＜270 min	＜100 ml	yes	yes	≥90 %	No	＜0.05 ng/ml	＜10 mg/l	＜10 mg/l	≥3	≥0.5 mg/L	≥4.0 g/L	No	Internal Dataset
172	＜65	Female	≥25 kg/m2	≥3	＜30g/L	≥3	Yes	No	No	No	No	No	No	No	No	No	No	No	＜0.5 mg/L	＜4.0 g/L	General anesthesia	Digestive System Surgery	No	＜270 min	＜100 ml	No	No	≥90 %	No	＜0.05 ng/ml	＜10 mg/l	＜10 mg/l	＜3	＜0.5 mg/L	≥4.0 g/L	No	Internal Dataset
173	＜65	Female	≥25 kg/m2	≥3	≥30g/L	≥3	No	No	No	No	No	No	No	No	No	No	No	Yes	＜0.5 mg/L	＜4.0 g/L	General anesthesia	Orthopedic Surgery	No	＜270 min	＜100 ml	No	yes	≥90 %	No	＜0.05 ng/ml	＜10 mg/l	＜10 mg/l	≥3	≥0.5 mg/L	≥4.0 g/L	No	Internal Dataset
174	＜65	Female	＜25 kg/m2	＜3	＜30g/L	≥3	No	No	No	No	No	No	No	No	No	No	No	Yes	＜0.5 mg/L	＜4.0 g/L	General anesthesia	Orthopedic Surgery	No	＜270 min	＜100 ml	No	No	≥90 %	No	＜0.05 ng/ml	＜10 mg/l	＜10 mg/l	≥3	≥0.5 mg/L	＜4.0 g/L	No	Internal Dataset
175	＜65	Female	≥25 kg/m2	＜3	≥30g/L	≥3	Yes	No	No	No	No	No	No	No	No	No	No	No	＜0.5 mg/L	＜4.0 g/L	General anesthesia	Gynecological Surgery	No	＜270 min	＜100 ml	yes	No	≥90 %	No	＜0.05 ng/ml	＜10 mg/l	＜10 mg/l	≥3	≥0.5 mg/L	≥4.0 g/L	No	Internal Dataset
176	＜65	Female	≥25 kg/m2	≥3	＜30g/L	＜3	Yes	No	No	No	No	No	No	No	No	No	No	Yes	＜0.5 mg/L	＜4.0 g/L	General anesthesia	Neurosurgery	No	＜270 min	＜100 ml	No	yes	≥90 %	No	＜0.05 ng/ml	＜10 mg/l	＜10 mg/l	≥3	＜0.5 mg/L	＜4.0 g/L	No	Internal Dataset
177	＜65	Female	≥25 kg/m2	≥3	≥30g/L	＜3	Yes	No	No	No	No	No	No	No	No	No	No	Yes	＜0.5 mg/L	＜4.0 g/L	General anesthesia	Neurosurgery	Yes	＜270 min	≥100 ml	yes	yes	≥90 %	No	＜0.05 ng/ml	＜10 mg/l	＜10 mg/l	≥3	＜0.5 mg/L	＜4.0 g/L	No	Internal Dataset
178	＜65	Female	＜25 kg/m2	＜3	＜30g/L	＜3	Yes	No	No	No	No	No	No	No	No	No	No	Yes	＜0.5 mg/L	＜4.0 g/L	General anesthesia	Digestive System Surgery	Yes	＜270 min	≥100 ml	No	No	≥90 %	No	＜0.05 ng/ml	＜10 mg/l	＜10 mg/l	≥3	＜0.5 mg/L	≥4.0 g/L	No	Internal Dataset
179	＜65	Male	＜25 kg/m2	≥3	≥30g/L	≥3	Yes	No	No	No	No	No	No	No	No	No	No	No	＜0.5 mg/L	＜4.0 g/L	General anesthesia	Orthopedic Surgery	Yes	≥270 min	＜100 ml	yes	No	≥90 %	No	＜0.05 ng/ml	＜10 mg/l	＜10 mg/l	＜3	＜0.5 mg/L	＜4.0 g/L	No	Internal Dataset
180	＜65	Female	≥25 kg/m2	＜3	≥30g/L	＜3	Yes	No	No	No	No	No	No	No	No	No	No	No	＜0.5 mg/L	＜4.0 g/L	General anesthesia	Orthopedic Surgery	Yes	＜270 min	＜100 ml	No	yes	≥90 %	No	＜0.05 ng/ml	＜10 mg/l	＜10 mg/l	＜3	＜0.5 mg/L	＜4.0 g/L	No	Internal Dataset
181	＜65	Female	≥25 kg/m2	＜3	＜30g/L	＜3	No	No	No	No	No	No	No	No	No	No	No	No	＜0.5 mg/L	＜4.0 g/L	General anesthesia	Digestive System Surgery	Yes	＜270 min	＜100 ml	yes	No	≥90 %	No	≥0.05 ng/ml	＜10 mg/l	＜10 mg/l	＜3	＜0.5 mg/L	＜4.0 g/L	No	Internal Dataset
182	＜65	Female	＜25 kg/m2	＜3	≥30g/L	≥3	Yes	No	No	No	No	No	No	No	No	No	No	Yes	＜0.5 mg/L	＜4.0 g/L	General anesthesia	Orthopedic Surgery	Yes	＜270 min	≥100 ml	yes	yes	≥90 %	No	≥0.05 ng/ml	＜10 mg/l	＜10 mg/l	＜3	＜0.5 mg/L	＜4.0 g/L	No	Internal Dataset
183	≥65	Male	≥25 kg/m2	＜3	≥30g/L	＜3	No	No	No	No	No	No	No	No	No	No	No	Yes	＜0.5 mg/L	＜4.0 g/L	General anesthesia	Orthopedic Surgery	No	≥270 min	＜100 ml	No	yes	≥90 %	No	＜0.05 ng/ml	＜10 mg/l	＜10 mg/l	＜3	＜0.5 mg/L	＜4.0 g/L	No	Internal Dataset
184	≥65	Female	≥25 kg/m2	＜3	＜30g/L	＜3	No	No	No	No	No	No	No	No	No	No	No	Yes	＜0.5 mg/L	＜4.0 g/L	General anesthesia	Digestive System Surgery	No	≥270 min	≥100 ml	yes	yes	≥90 %	No	≥0.05 ng/ml	＜10 mg/l	＜10 mg/l	＜3	＜0.5 mg/L	＜4.0 g/L	No	Internal Dataset
185	≥65	Female	＜25 kg/m2	＜3	≥30g/L	＜3	No	No	No	No	No	No	No	No	No	No	No	Yes	＜0.5 mg/L	＜4.0 g/L	General anesthesia	Urinary System Surgery	Yes	＜270 min	≥100 ml	yes	No	≥90 %	No	≥0.05 ng/ml	＜10 mg/l	＜10 mg/l	＜3	＜0.5 mg/L	＜4.0 g/L	No	Internal Dataset
186	≥65	Male	＜25 kg/m2	＜3	＜30g/L	≥3	No	Yes	No	No	No	No	No	No	No	No	No	No	＜0.5 mg/L	＜4.0 g/L	General anesthesia	Urinary System Surgery	No	＜270 min	＜100 ml	No	No	≥90 %	No	≥0.05 ng/ml	＜10 mg/l	＜10 mg/l	＜3	＜0.5 mg/L	＜4.0 g/L	No	Internal Dataset
187	＜65	Male	＜25 kg/m2	＜3	＜30g/L	＜3	Yes	No	Yes	No	No	No	No	No	No	No	No	Yes	＜0.5 mg/L	＜4.0 g/L	General anesthesia	Urinary System Surgery	No	＜270 min	＜100 ml	No	yes	≥90 %	No	＜0.05 ng/ml	＜10 mg/l	＜10 mg/l	＜3	＜0.5 mg/L	＜4.0 g/L	No	Internal Dataset
188	＜65	Male	＜25 kg/m2	＜3	＜30g/L	≥3	Yes	Yes	No	No	No	No	No	No	No	No	No	Yes	＜0.5 mg/L	＜4.0 g/L	General anesthesia	Digestive System Surgery	No	＜270 min	＜100 ml	yes	yes	≥90 %	No	≥0.05 ng/ml	＜10 mg/l	＜10 mg/l	＜3	＜0.5 mg/L	＜4.0 g/L	No	Internal Dataset
189	≥65	Female	＜25 kg/m2	＜3	≥30g/L	＜3	No	No	No	No	No	No	No	No	No	No	No	Yes	＜0.5 mg/L	＜4.0 g/L	General anesthesia	Thoracic/Cardiovascular Surgery	No	＜270 min	＜100 ml	No	No	≥90 %	No	≥0.05 ng/ml	＜10 mg/l	＜10 mg/l	＜3	＜0.5 mg/L	＜4.0 g/L	No	Internal Dataset
190	≥65	Male	＜25 kg/m2	＜3	≥30g/L	≥3	No	No	No	No	No	No	No	No	No	No	No	Yes	＜0.5 mg/L	＜4.0 g/L	General anesthesia	Thoracic/Cardiovascular Surgery	No	＜270 min	＜100 ml	No	yes	＜90 %	Yes	＜0.05 ng/ml	＜10 mg/l	＜10 mg/l	＜3	＜0.5 mg/L	＜4.0 g/L	No	Internal Dataset
191	＜65	Female	＜25 kg/m2	＜3	＜30g/L	＜3	No	No	No	No	No	No	No	No	No	No	No	No	＜0.5 mg/L	＜4.0 g/L	General anesthesia	Thoracic/Cardiovascular Surgery	No	＜270 min	＜100 ml	No	yes	≥90 %	No	＜0.05 ng/ml	＜10 mg/l	＜10 mg/l	＜3	＜0.5 mg/L	＜4.0 g/L	No	Internal Dataset
192	＜65	Male	＜25 kg/m2	＜3	≥30g/L	＜3	No	No	No	No	No	No	No	No	No	No	No	Yes	＜0.5 mg/L	＜4.0 g/L	General anesthesia	Thoracic/Cardiovascular Surgery	No	＜270 min	＜100 ml	No	yes	≥90 %	No	≥0.05 ng/ml	＜10 mg/l	＜10 mg/l	＜3	＜0.5 mg/L	＜4.0 g/L	No	Internal Dataset
193	≥65	Male	＜25 kg/m2	＜3	≥30g/L	≥3	No	No	No	No	No	No	No	No	No	No	No	No	＜0.5 mg/L	＜4.0 g/L	General anesthesia	Urinary System Surgery	No	＜270 min	＜100 ml	No	No	≥90 %	No	≥0.05 ng/ml	＜10 mg/l	＜10 mg/l	＜3	＜0.5 mg/L	＜4.0 g/L	No	Internal Dataset
194	＜65	Female	＜25 kg/m2	≥3	＜30g/L	＜3	No	No	No	No	No	No	No	No	No	No	No	No	＜0.5 mg/L	＜4.0 g/L	General anesthesia	Urinary System Surgery	No	＜270 min	＜100 ml	No	yes	≥90 %	No	≥0.05 ng/ml	＜10 mg/l	＜10 mg/l	＜3	＜0.5 mg/L	＜4.0 g/L	No	Internal Dataset
195	＜65	Male	＜25 kg/m2	＜3	＜30g/L	＜3	No	No	No	No	No	No	No	No	No	No	No	No	＜0.5 mg/L	＜4.0 g/L	General anesthesia	Urinary System Surgery	No	＜270 min	＜100 ml	No	No	≥90 %	No	≥0.05 ng/ml	＜10 mg/l	＜10 mg/l	＜3	＜0.5 mg/L	＜4.0 g/L	No	Internal Dataset
196	＜65	Female	＜25 kg/m2	＜3	＜30g/L	＜3	No	No	No	Yes	Yes	No	Yes	Yes	No	No	No	No	＜0.5 mg/L	＜4.0 g/L	General anesthesia	Urinary System Surgery	No	＜270 min	＜100 ml	No	yes	≥90 %	No	≥0.05 ng/ml	＜10 mg/l	＜10 mg/l	＜3	＜0.5 mg/L	＜4.0 g/L	No	Internal Dataset
197	＜65	Female	＜25 kg/m2	＜3	≥30g/L	≥3	No	No	No	No	No	Yes	Yes	No	Yes	No	Yes	No	＜0.5 mg/L	＜4.0 g/L	General anesthesia	Digestive System Surgery	No	＜270 min	＜100 ml	No	yes	≥90 %	No	＜0.05 ng/ml	＜10 mg/l	＜10 mg/l	＜3	＜0.5 mg/L	＜4.0 g/L	No	Internal Dataset
198	≥65	Male	＜25 kg/m2	＜3	≥30g/L	＜3	No	No	No	No	Yes	Yes	Yes	No	Yes	No	Yes	No	＜0.5 mg/L	＜4.0 g/L	General anesthesia	Orthopedic Surgery	No	＜270 min	＜100 ml	No	No	≥90 %	No	≥0.05 ng/ml	＜10 mg/l	＜10 mg/l	＜3	＜0.5 mg/L	＜4.0 g/L	No	Internal Dataset
199	＜65	Male	＜25 kg/m2	≥3	＜30g/L	＜3	No	No	No	Yes	No	Yes	Yes	No	No	No	No	No	＜0.5 mg/L	＜4.0 g/L	General anesthesia	Orthopedic Surgery	No	＜270 min	＜100 ml	No	No	≥90 %	No	＜0.05 ng/ml	＜10 mg/l	＜10 mg/l	＜3	＜0.5 mg/L	＜4.0 g/L	No	Internal Dataset
200	＜65	Female	＜25 kg/m2	＜3	≥30g/L	≥3	No	No	No	No	Yes	Yes	Yes	No	Yes	No	Yes	No	＜0.5 mg/L	＜4.0 g/L	General anesthesia	Digestive System Surgery	No	＜270 min	＜100 ml	No	yes	≥90 %	No	＜0.05 ng/ml	＜10 mg/l	＜10 mg/l	＜3	＜0.5 mg/L	＜4.0 g/L	No	Internal Dataset
201	≥65	Female	＜25 kg/m2	＜3	≥30g/L	＜3	No	No	No	No	Yes	No	Yes	Yes	Yes	No	Yes	No	＜0.5 mg/L	＜4.0 g/L	General anesthesia	Gynecological Surgery	No	＜270 min	＜100 ml	No	yes	＜90 %	No	≥0.05 ng/ml	＜10 mg/l	＜10 mg/l	＜3	＜0.5 mg/L	＜4.0 g/L	No	Internal Dataset
202	＜65	Female	＜25 kg/m2	＜3	≥30g/L	≥3	No	No	No	No	Yes	Yes	No	No	No	No	No	No	＜0.5 mg/L	＜4.0 g/L	General anesthesia	Digestive System Surgery	No	＜270 min	＜100 ml	No	yes	≥90 %	No	＜0.05 ng/ml	＜10 mg/l	＜10 mg/l	＜3	＜0.5 mg/L	＜4.0 g/L	No	Internal Dataset
203	＜65	Female	≥25 kg/m2	＜3	≥30g/L	＜3	No	No	No	No	No	No	Yes	Yes	No	No	No	No	＜0.5 mg/L	＜4.0 g/L	General anesthesia	Orthopedic Surgery	No	＜270 min	＜100 ml	No	yes	＜90 %	No	≥0.05 ng/ml	＜10 mg/l	＜10 mg/l	＜3	＜0.5 mg/L	＜4.0 g/L	No	Internal Dataset
204	＜65	Female	＜25 kg/m2	≥3	＜30g/L	≥3	No	No	No	No	Yes	No	Yes	No	Yes	No	Yes	No	＜0.5 mg/L	＜4.0 g/L	General anesthesia	Orthopedic Surgery	No	＜270 min	＜100 ml	No	yes	≥90 %	No	≥0.05 ng/ml	＜10 mg/l	＜10 mg/l	＜3	＜0.5 mg/L	＜4.0 g/L	No	Internal Dataset
205	＜65	Female	≥25 kg/m2	＜3	≥30g/L	＜3	No	No	No	No	Yes	Yes	Yes	Yes	No	No	No	No	＜0.5 mg/L	＜4.0 g/L	General anesthesia	Orthopedic Surgery	No	＜270 min	＜100 ml	No	No	＜90 %	No	＜0.05 ng/ml	＜10 mg/l	＜10 mg/l	＜3	＜0.5 mg/L	＜4.0 g/L	No	Internal Dataset
206	＜65	Female	＜25 kg/m2	≥3	≥30g/L	≥3	No	No	No	No	No	No	Yes	Yes	Yes	No	No	No	＜0.5 mg/L	＜4.0 g/L	General anesthesia	Orthopedic Surgery	No	＜270 min	＜100 ml	No	No	≥90 %	No	＜0.05 ng/ml	＜10 mg/l	＜10 mg/l	＜3	＜0.5 mg/L	＜4.0 g/L	No	Internal Dataset
207	＜65	Female	＜25 kg/m2	＜3	＜30g/L	≥3	No	No	No	No	No	Yes	No	No	Yes	No	No	No	＜0.5 mg/L	＜4.0 g/L	General anesthesia	Gynecological Surgery	No	＜270 min	＜100 ml	No	No	≥90 %	No	＜0.05 ng/ml	＜10 mg/l	＜10 mg/l	＜3	＜0.5 mg/L	＜4.0 g/L	No	Internal Dataset
208	＜65	Female	≥25 kg/m2	＜3	≥30g/L	≥3	No	No	No	No	Yes	Yes	No	No	No	No	No	No	＜0.5 mg/L	＜4.0 g/L	General anesthesia	Gynecological Surgery	No	＜270 min	＜100 ml	yes	yes	≥90 %	No	＜0.05 ng/ml	＜10 mg/l	＜10 mg/l	＜3	＜0.5 mg/L	＜4.0 g/L	No	Internal Dataset
209	＜65	Female	≥25 kg/m2	＜3	≥30g/L	＜3	Yes	No	No	No	No	Yes	No	No	Yes	No	No	No	＜0.5 mg/L	＜4.0 g/L	General anesthesia	Gynecological Surgery	No	＜270 min	＜100 ml	No	No	≥90 %	No	＜0.05 ng/ml	＜10 mg/l	＜10 mg/l	＜3	＜0.5 mg/L	＜4.0 g/L	No	Internal Dataset
210	＜65	Female	＜25 kg/m2	＜3	＜30g/L	＜3	Yes	No	Yes	No	Yes	No	Yes	No	Yes	No	No	No	＜0.5 mg/L	＜4.0 g/L	General anesthesia	Gynecological Surgery	No	＜270 min	＜100 ml	No	No	≥90 %	No	＜0.05 ng/ml	＜10 mg/l	＜10 mg/l	＜3	＜0.5 mg/L	＜4.0 g/L	No	Internal Dataset
211	＜65	Female	＜25 kg/m2	＜3	＜30g/L	＜3	No	No	No	No	Yes	Yes	No	No	Yes	No	No	No	＜0.5 mg/L	＜4.0 g/L	General anesthesia	Digestive System Surgery	No	＜270 min	＜100 ml	No	No	≥90 %	No	＜0.05 ng/ml	＜10 mg/l	＜10 mg/l	＜3	≥0.5 mg/L	＜4.0 g/L	No	Internal Dataset
212	＜65	Female	＜25 kg/m2	＜3	≥30g/L	＜3	No	Yes	No	No	No	No	No	No	No	No	No	No	＜0.5 mg/L	＜4.0 g/L	General anesthesia	Digestive System Surgery	Yes	＜270 min	≥100 ml	No	No	≥90 %	No	＜0.05 ng/ml	＜10 mg/l	＜10 mg/l	≥3	≥0.5 mg/L	≥4.0 g/L	No	Internal Dataset
213	＜65	Male	＜25 kg/m2	＜3	≥30g/L	≥3	No	Yes	Yes	No	Yes	Yes	Yes	No	Yes	No	No	No	＜0.5 mg/L	＜4.0 g/L	General anesthesia	Orthopedic Surgery	Yes	≥270 min	＜100 ml	yes	No	≥90 %	No	＜0.05 ng/ml	＜10 mg/l	＜10 mg/l	＜3	＜0.5 mg/L	≥4.0 g/L	No	Internal Dataset
214	＜65	Female	＜25 kg/m2	＜3	≥30g/L	≥3	No	No	Yes	No	Yes	No	Yes	No	No	No	No	No	＜0.5 mg/L	＜4.0 g/L	General anesthesia	Orthopedic Surgery	Yes	＜270 min	＜100 ml	No	No	≥90 %	No	＜0.05 ng/ml	＜10 mg/l	＜10 mg/l	＜3	＜0.5 mg/L	≥4.0 g/L	No	Internal Dataset
215	＜65	Male	＜25 kg/m2	＜3	＜30g/L	＜3	No	No	No	No	Yes	No	No	No	No	No	No	No	＜0.5 mg/L	＜4.0 g/L	General anesthesia	Digestive System Surgery	Yes	＜270 min	≥100 ml	yes	No	≥90 %	No	＜0.05 ng/ml	＜10 mg/l	＜10 mg/l	＜3	≥0.5 mg/L	≥4.0 g/L	No	Internal Dataset
216	≥65	Male	＜25 kg/m2	＜3	≥30g/L	≥3	Yes	No	No	No	No	Yes	Yes	No	Yes	No	No	No	＜0.5 mg/L	＜4.0 g/L	General anesthesia	Gynecological Surgery	Yes	＜270 min	＜100 ml	yes	yes	≥90 %	No	＜0.05 ng/ml	＜10 mg/l	＜10 mg/l	＜3	≥0.5 mg/L	＜4.0 g/L	No	Internal Dataset
217	≥65	Female	＜25 kg/m2	＜3	＜30g/L	＜3	Yes	No	Yes	No	No	Yes	Yes	No	No	No	No	No	＜0.5 mg/L	＜4.0 g/L	General anesthesia	Gynecological Surgery	Yes	≥270 min	≥100 ml	yes	No	≥90 %	No	＜0.05 ng/ml	＜10 mg/l	＜10 mg/l	＜3	＜0.5 mg/L	≥4.0 g/L	No	Internal Dataset
218	＜65	Female	＜25 kg/m2	＜3	＜30g/L	≥3	Yes	Yes	Yes	No	No	Yes	No	No	No	No	No	No	＜0.5 mg/L	＜4.0 g/L	General anesthesia	Orthopedic Surgery	No	＜270 min	≥100 ml	No	yes	≥90 %	No	＜0.05 ng/ml	＜10 mg/l	＜10 mg/l	＜3	＜0.5 mg/L	＜4.0 g/L	No	Internal Dataset
219	＜65	Female	＜25 kg/m2	＜3	≥30g/L	≥3	No	No	Yes	No	No	No	No	No	No	No	No	Yes	＜0.5 mg/L	＜4.0 g/L	General anesthesia	Orthopedic Surgery	No	≥270 min	＜100 ml	yes	No	≥90 %	No	＜0.05 ng/ml	＜10 mg/l	＜10 mg/l	≥3	＜0.5 mg/L	≥4.0 g/L	No	Internal Dataset
220	≥65	Male	＜25 kg/m2	＜3	≥30g/L	≥3	No	No	No	No	Yes	Yes	No	No	No	No	No	Yes	＜0.5 mg/L	＜4.0 g/L	Regional anesthesia	Gynecological Surgery	Yes	≥270 min	＜100 ml	No	yes	≥90 %	No	＜0.05 ng/ml	＜10 mg/l	＜10 mg/l	＜3	＜0.5 mg/L	＜4.0 g/L	No	Internal Dataset
221	≥65	Female	＜25 kg/m2	＜3	＜30g/L	≥3	Yes	No	No	No	No	Yes	Yes	No	Yes	No	No	Yes	＜0.5 mg/L	＜4.0 g/L	General anesthesia	Gynecological Surgery	No	＜270 min	＜100 ml	No	yes	≥90 %	No	＜0.05 ng/ml	＜10 mg/l	＜10 mg/l	＜3	＜0.5 mg/L	≥4.0 g/L	No	Internal Dataset
222	≥65	Male	＜25 kg/m2	＜3	＜30g/L	＜3	Yes	No	No	No	No	No	No	No	Yes	No	No	No	＜0.5 mg/L	＜4.0 g/L	General anesthesia	Thoracic/Cardiovascular Surgery	No	＜270 min	＜100 ml	No	yes	≥90 %	No	＜0.05 ng/ml	＜10 mg/l	＜10 mg/l	＜3	＜0.5 mg/L	＜4.0 g/L	No	Internal Dataset
223	＜65	Male	＜25 kg/m2	≥3	＜30g/L	＜3	No	No	No	No	No	No	Yes	No	Yes	No	No	No	＜0.5 mg/L	＜4.0 g/L	General anesthesia	Thoracic/Cardiovascular Surgery	No	＜270 min	＜100 ml	yes	No	≥90 %	No	＜0.05 ng/ml	＜10 mg/l	＜10 mg/l	＜3	＜0.5 mg/L	＜4.0 g/L	No	Internal Dataset
224	≥65	Female	＜25 kg/m2	＜3	＜30g/L	≥3	Yes	No	No	Yes	No	Yes	Yes	No	No	No	No	No	＜0.5 mg/L	＜4.0 g/L	General anesthesia	Orthopedic Surgery	No	＜270 min	＜100 ml	No	No	≥90 %	No	＜0.05 ng/ml	＜10 mg/l	＜10 mg/l	＜3	＜0.5 mg/L	＜4.0 g/L	No	Internal Dataset
225	≥65	Male	＜25 kg/m2	＜3	＜30g/L	≥3	Yes	No	No	No	No	Yes	No	No	Yes	No	No	No	＜0.5 mg/L	＜4.0 g/L	General anesthesia	Orthopedic Surgery	No	＜270 min	＜100 ml	yes	No	≥90 %	No	＜0.05 ng/ml	＜10 mg/l	＜10 mg/l	＜3	＜0.5 mg/L	＜4.0 g/L	No	Internal Dataset
226	≥65	Male	＜25 kg/m2	≥3	＜30g/L	＜3	Yes	No	No	No	No	Yes	No	No	Yes	No	No	No	＜0.5 mg/L	＜4.0 g/L	General anesthesia	Digestive System Surgery	No	＜270 min	＜100 ml	yes	No	≥90 %	No	＜0.05 ng/ml	＜10 mg/l	＜10 mg/l	＜3	＜0.5 mg/L	＜4.0 g/L	No	Internal Dataset
227	≥65	Male	＜25 kg/m2	＜3	＜30g/L	≥3	Yes	No	No	Yes	Yes	No	Yes	No	No	No	No	Yes	＜0.5 mg/L	＜4.0 g/L	General anesthesia	Gynecological Surgery	No	＜270 min	＜100 ml	No	yes	≥90 %	No	＜0.05 ng/ml	＜10 mg/l	＜10 mg/l	＜3	＜0.5 mg/L	＜4.0 g/L	No	Internal Dataset
228	≥65	Male	＜25 kg/m2	≥3	≥30g/L	≥3	Yes	No	No	No	No	No	No	No	No	No	No	No	＜0.5 mg/L	＜4.0 g/L	Regional anesthesia	Gynecological Surgery	No	＜270 min	＜100 ml	No	yes	≥90 %	No	＜0.05 ng/ml	＜10 mg/l	＜10 mg/l	＜3	＜0.5 mg/L	＜4.0 g/L	No	Internal Dataset
229	＜65	Male	＜25 kg/m2	≥3	≥30g/L	≥3	Yes	No	No	No	No	No	No	No	No	No	No	Yes	＜0.5 mg/L	＜4.0 g/L	Regional anesthesia	Orthopedic Surgery	No	＜270 min	＜100 ml	No	yes	≥90 %	No	＜0.05 ng/ml	＜10 mg/l	＜10 mg/l	＜3	＜0.5 mg/L	＜4.0 g/L	No	Internal Dataset
230	≥65	Male	＜25 kg/m2	≥3	≥30g/L	＜3	Yes	No	No	No	No	No	No	No	No	No	No	Yes	＜0.5 mg/L	＜4.0 g/L	General anesthesia	Orthopedic Surgery	No	＜270 min	＜100 ml	No	No	≥90 %	No	＜0.05 ng/ml	＜10 mg/l	＜10 mg/l	＜3	＜0.5 mg/L	＜4.0 g/L	No	Internal Dataset
231	≥65	Male	＜25 kg/m2	≥3	＜30g/L	≥3	Yes	No	No	No	No	No	No	No	No	No	No	No	＜0.5 mg/L	＜4.0 g/L	General anesthesia	Digestive System Surgery	No	＜270 min	＜100 ml	No	No	≥90 %	No	＜0.05 ng/ml	＜10 mg/l	＜10 mg/l	＜3	＜0.5 mg/L	＜4.0 g/L	No	Internal Dataset
232	＜65	Female	＜25 kg/m2	＜3	＜30g/L	＜3	Yes	No	No	No	No	No	No	No	No	No	No	No	＜0.5 mg/L	＜4.0 g/L	General anesthesia	Urinary System Surgery	No	＜270 min	＜100 ml	No	yes	≥90 %	No	＜0.05 ng/ml	＜10 mg/l	＜10 mg/l	＜3	＜0.5 mg/L	＜4.0 g/L	No	Internal Dataset
233	＜65	Female	＜25 kg/m2	＜3	≥30g/L	≥3	Yes	No	No	No	No	No	No	No	No	No	Yes	No	＜0.5 mg/L	＜4.0 g/L	General anesthesia	Digestive System Surgery	No	＜270 min	＜100 ml	No	No	≥90 %	No	＜0.05 ng/ml	＜10 mg/l	＜10 mg/l	＜3	＜0.5 mg/L	＜4.0 g/L	No	Internal Dataset
234	≥65	Female	＜25 kg/m2	＜3	＜30g/L	＜3	No	No	No	No	No	No	No	No	No	Yes	No	Yes	＜0.5 mg/L	＜4.0 g/L	General anesthesia	Orthopedic Surgery	No	＜270 min	＜100 ml	No	yes	≥90 %	No	＜0.05 ng/ml	＜10 mg/l	＜10 mg/l	＜3	＜0.5 mg/L	＜4.0 g/L	No	Internal Dataset
235	≥65	Male	＜25 kg/m2	＜3	＜30g/L	＜3	No	No	No	No	No	No	No	No	No	No	No	No	＜0.5 mg/L	＜4.0 g/L	General anesthesia	Orthopedic Surgery	No	＜270 min	＜100 ml	No	No	≥90 %	Yes	＜0.05 ng/ml	＜10 mg/l	＜10 mg/l	＜3	＜0.5 mg/L	＜4.0 g/L	No	Internal Dataset
236	＜65	Female	＜25 kg/m2	＜3	≥30g/L	≥3	Yes	No	No	No	No	No	No	No	No	No	No	Yes	＜0.5 mg/L	＜4.0 g/L	General anesthesia	Digestive System Surgery	No	＜270 min	＜100 ml	No	yes	＜90 %	Yes	＜0.05 ng/ml	＜10 mg/l	＜10 mg/l	＜3	＜0.5 mg/L	＜4.0 g/L	No	Internal Dataset
237	≥65	Female	＜25 kg/m2	＜3	≥30g/L	＜3	Yes	No	No	No	No	No	No	No	No	No	Yes	No	＜0.5 mg/L	＜4.0 g/L	General anesthesia	Orthopedic Surgery	No	＜270 min	＜100 ml	No	No	≥90 %	Yes	＜0.05 ng/ml	＜10 mg/l	＜10 mg/l	＜3	＜0.5 mg/L	＜4.0 g/L	No	Internal Dataset
238	＜65	Female	＜25 kg/m2	＜3	≥30g/L	≥3	No	No	No	No	No	No	No	No	No	No	Yes	No	＜0.5 mg/L	＜4.0 g/L	General anesthesia	Orthopedic Surgery	No	＜270 min	＜100 ml	No	No	＜90 %	No	＜0.05 ng/ml	＜10 mg/l	＜10 mg/l	＜3	＜0.5 mg/L	＜4.0 g/L	No	Internal Dataset
239	≥65	Male	＜25 kg/m2	＜3	＜30g/L	≥3	No	No	No	No	No	No	No	No	No	No	No	No	＜0.5 mg/L	＜4.0 g/L	General anesthesia	Digestive System Surgery	No	＜270 min	＜100 ml	No	No	＜90 %	Yes	＜0.05 ng/ml	＜10 mg/l	＜10 mg/l	＜3	＜0.5 mg/L	＜4.0 g/L	No	Internal Dataset
240	＜65	Female	＜25 kg/m2	＜3	＜30g/L	≥3	No	No	No	No	No	No	No	No	No	No	Yes	No	＜0.5 mg/L	＜4.0 g/L	General anesthesia	Orthopedic Surgery	No	＜270 min	＜100 ml	No	yes	≥90 %	No	＜0.05 ng/ml	＜10 mg/l	＜10 mg/l	＜3	＜0.5 mg/L	＜4.0 g/L	No	Internal Dataset
241	＜65	Female	＜25 kg/m2	＜3	≥30g/L	＜3	Yes	No	No	No	No	No	No	No	No	No	Yes	No	＜0.5 mg/L	＜4.0 g/L	General anesthesia	Orthopedic Surgery	No	＜270 min	＜100 ml	No	No	＜90 %	No	＜0.05 ng/ml	＜10 mg/l	＜10 mg/l	＜3	＜0.5 mg/L	＜4.0 g/L	No	Internal Dataset
242	＜65	Female	＜25 kg/m2	＜3	≥30g/L	＜3	Yes	No	No	No	No	No	No	No	No	No	Yes	No	＜0.5 mg/L	＜4.0 g/L	General anesthesia	Digestive System Surgery	No	＜270 min	＜100 ml	No	No	≥90 %	No	＜0.05 ng/ml	＜10 mg/l	＜10 mg/l	＜3	＜0.5 mg/L	＜4.0 g/L	No	Internal Dataset
243	＜65	Female	≥25 kg/m2	＜3	＜30g/L	≥3	Yes	No	No	No	No	No	No	No	No	No	No	Yes	＜0.5 mg/L	＜4.0 g/L	General anesthesia	Orthopedic Surgery	No	＜270 min	＜100 ml	No	No	≥90 %	No	＜0.05 ng/ml	＜10 mg/l	＜10 mg/l	＜3	＜0.5 mg/L	＜4.0 g/L	No	Internal Dataset
244	＜65	Female	＜25 kg/m2	＜3	≥30g/L	＜3	No	No	No	No	No	No	No	No	No	No	No	Yes	＜0.5 mg/L	＜4.0 g/L	General anesthesia	Orthopedic Surgery	Yes	≥270 min	≥100 ml	No	yes	≥90 %	No	＜0.05 ng/ml	＜10 mg/l	＜10 mg/l	＜3	＜0.5 mg/L	＜4.0 g/L	No	Internal Dataset
245	＜65	Female	＜25 kg/m2	≥3	≥30g/L	＜3	No	No	No	No	No	No	No	No	No	No	No	Yes	＜0.5 mg/L	＜4.0 g/L	General anesthesia	Digestive System Surgery	Yes	≥270 min	＜100 ml	yes	No	≥90 %	No	＜0.05 ng/ml	＜10 mg/l	＜10 mg/l	＜3	＜0.5 mg/L	＜4.0 g/L	No	Internal Dataset
246	＜65	Female	＜25 kg/m2	≥3	＜30g/L	＜3	No	Yes	Yes	No	No	No	No	No	No	No	Yes	Yes	＜0.5 mg/L	＜4.0 g/L	General anesthesia	Digestive System Surgery	Yes	≥270 min	≥100 ml	No	No	≥90 %	No	＜0.05 ng/ml	＜10 mg/l	＜10 mg/l	＜3	＜0.5 mg/L	＜4.0 g/L	No	Internal Dataset
247	＜65	Female	＜25 kg/m2	＜3	≥30g/L	≥3	No	No	Yes	No	No	No	No	No	No	Yes	No	Yes	＜0.5 mg/L	＜4.0 g/L	General anesthesia	Digestive System Surgery	No	＜270 min	＜100 ml	yes	yes	≥90 %	No	＜0.05 ng/ml	＜10 mg/l	＜10 mg/l	＜3	＜0.5 mg/L	＜4.0 g/L	No	Internal Dataset
248	＜65	Female	＜25 kg/m2	≥3	≥30g/L	＜3	Yes	No	Yes	No	No	No	No	No	No	Yes	No	Yes	＜0.5 mg/L	＜4.0 g/L	General anesthesia	Digestive System Surgery	Yes	＜270 min	＜100 ml	yes	yes	≥90 %	No	＜0.05 ng/ml	＜10 mg/l	＜10 mg/l	＜3	＜0.5 mg/L	＜4.0 g/L	No	Internal Dataset
249	＜65	Female	＜25 kg/m2	＜3	≥30g/L	＜3	Yes	No	Yes	No	No	No	No	No	No	No	No	No	＜0.5 mg/L	＜4.0 g/L	General anesthesia	Gynecological Surgery	No	≥270 min	＜100 ml	No	No	≥90 %	No	＜0.05 ng/ml	＜10 mg/l	＜10 mg/l	≥3	＜0.5 mg/L	＜4.0 g/L	No	Internal Dataset
250	＜65	Female	≥25 kg/m2	≥3	＜30g/L	≥3	Yes	No	Yes	No	No	No	No	No	No	Yes	No	Yes	＜0.5 mg/L	＜4.0 g/L	General anesthesia	Neurosurgery	No	≥270 min	＜100 ml	yes	No	≥90 %	No	＜0.05 ng/ml	≥10 mg/l	≥10 mg/l	＜3	≥0.5 mg/L	＜4.0 g/L	No	Internal Dataset
251	＜65	Female	≥25 kg/m2	≥3	＜30g/L	＜3	No	No	No	No	No	No	No	No	No	No	No	No	＜0.5 mg/L	＜4.0 g/L	General anesthesia	Neurosurgery	No	＜270 min	≥100 ml	No	No	≥90 %	No	≥0.05 ng/ml	＜10 mg/l	＜10 mg/l	＜3	≥0.5 mg/L	≥4.0 g/L	No	Internal Dataset
252	≥65	Female	＜25 kg/m2	＜3	＜30g/L	≥3	No	No	No	No	No	No	No	No	No	No	No	No	＜0.5 mg/L	＜4.0 g/L	General anesthesia	Digestive System Surgery	Yes	≥270 min	≥100 ml	yes	yes	≥90 %	No	＜0.05 ng/ml	≥10 mg/l	＜10 mg/l	＜3	＜0.5 mg/L	≥4.0 g/L	No	Internal Dataset
253	＜65	Female	≥25 kg/m2	＜3	＜30g/L	≥3	No	No	No	No	No	No	No	No	No	Yes	No	Yes	＜0.5 mg/L	＜4.0 g/L	General anesthesia	Orthopedic Surgery	Yes	＜270 min	≥100 ml	yes	No	≥90 %	No	≥0.05 ng/ml	＜10 mg/l	＜10 mg/l	≥3	≥0.5 mg/L	＜4.0 g/L	No	Internal Dataset
254	≥65	Male	＜25 kg/m2	＜3	＜30g/L	≥3	No	No	No	No	No	No	No	No	No	Yes	No	No	＜0.5 mg/L	＜4.0 g/L	General anesthesia	Orthopedic Surgery	No	≥270 min	≥100 ml	No	yes	≥90 %	No	≥0.05 ng/ml	≥10 mg/l	≥10 mg/l	≥3	≥0.5 mg/L	＜4.0 g/L	No	Internal Dataset
255	≥65	Male	＜25 kg/m2	＜3	＜30g/L	≥3	No	No	No	No	No	No	No	No	No	Yes	No	No	＜0.5 mg/L	＜4.0 g/L	General anesthesia	Digestive System Surgery	No	≥270 min	≥100 ml	No	yes	≥90 %	No	＜0.05 ng/ml	＜10 mg/l	＜10 mg/l	≥3	≥0.5 mg/L	＜4.0 g/L	No	Internal Dataset
256	＜65	Female	≥25 kg/m2	＜3	≥30g/L	≥3	No	No	No	No	No	No	No	No	No	No	No	Yes	＜0.5 mg/L	＜4.0 g/L	General anesthesia	Digestive System Surgery	Yes	＜270 min	＜100 ml	No	No	≥90 %	No	＜0.05 ng/ml	＜10 mg/l	＜10 mg/l	＜3	＜0.5 mg/L	≥4.0 g/L	No	Internal Dataset
257	≥65	Male	≥25 kg/m2	＜3	≥30g/L	＜3	No	No	No	No	No	No	No	No	No	No	No	No	＜0.5 mg/L	＜4.0 g/L	General anesthesia	Digestive System Surgery	No	＜270 min	＜100 ml	No	No	≥90 %	No	＜0.05 ng/ml	＜10 mg/l	＜10 mg/l	＜3	＜0.5 mg/L	＜4.0 g/L	No	Internal Dataset
258	＜65	Male	＜25 kg/m2	＜3	＜30g/L	＜3	No	No	No	No	No	No	No	No	No	No	No	No	＜0.5 mg/L	＜4.0 g/L	General anesthesia	Gynecological Surgery	No	＜270 min	＜100 ml	No	No	≥90 %	No	＜0.05 ng/ml	＜10 mg/l	＜10 mg/l	＜3	＜0.5 mg/L	＜4.0 g/L	No	Internal Dataset
259	≥65	Female	＜25 kg/m2	＜3	＜30g/L	＜3	No	No	No	No	No	No	No	No	No	No	No	Yes	＜0.5 mg/L	＜4.0 g/L	General anesthesia	Gynecological Surgery	No	＜270 min	＜100 ml	No	No	≥90 %	No	＜0.05 ng/ml	＜10 mg/l	＜10 mg/l	≥3	≥0.5 mg/L	＜4.0 g/L	No	Internal Dataset
260	＜65	Female	＜25 kg/m2	＜3	＜30g/L	≥3	No	No	No	No	No	No	No	No	No	No	No	No	＜0.5 mg/L	＜4.0 g/L	General anesthesia	Digestive System Surgery	No	＜270 min	＜100 ml	No	yes	≥90 %	No	＜0.05 ng/ml	＜10 mg/l	＜10 mg/l	≥3	≥0.5 mg/L	≥4.0 g/L	No	Internal Dataset
261	＜65	Female	＜25 kg/m2	＜3	≥30g/L	≥3	No	No	No	No	No	No	No	No	No	No	No	Yes	＜0.5 mg/L	＜4.0 g/L	General anesthesia	Digestive System Surgery	No	＜270 min	＜100 ml	No	yes	≥90 %	No	＜0.05 ng/ml	＜10 mg/l	＜10 mg/l	＜3	＜0.5 mg/L	＜4.0 g/L	No	Internal Dataset
262	≥65	Female	＜25 kg/m2	＜3	＜30g/L	＜3	No	No	No	No	No	No	No	No	No	No	No	No	＜0.5 mg/L	＜4.0 g/L	General anesthesia	Orthopedic Surgery	No	＜270 min	＜100 ml	No	yes	≥90 %	No	＜0.05 ng/ml	＜10 mg/l	＜10 mg/l	＜3	＜0.5 mg/L	≥4.0 g/L	No	Internal Dataset
263	＜65	Female	＜25 kg/m2	＜3	≥30g/L	≥3	No	No	No	No	No	No	Yes	Yes	No	No	No	Yes	＜0.5 mg/L	＜4.0 g/L	General anesthesia	Orthopedic Surgery	No	＜270 min	＜100 ml	No	No	≥90 %	No	＜0.05 ng/ml	＜10 mg/l	＜10 mg/l	≥3	≥0.5 mg/L	≥4.0 g/L	No	Internal Dataset
264	＜65	Female	＜25 kg/m2	＜3	≥30g/L	≥3	No	No	No	No	Yes	Yes	Yes	No	Yes	No	No	Yes	＜0.5 mg/L	＜4.0 g/L	General anesthesia	Digestive System Surgery	No	＜270 min	＜100 ml	No	No	≥90 %	No	＜0.05 ng/ml	＜10 mg/l	＜10 mg/l	≥3	＜0.5 mg/L	≥4.0 g/L	No	Internal Dataset
265	＜65	Female	＜25 kg/m2	≥3	＜30g/L	≥3	No	No	No	No	Yes	Yes	Yes	Yes	No	No	No	Yes	＜0.5 mg/L	＜4.0 g/L	General anesthesia	Orthopedic Surgery	No	＜270 min	＜100 ml	No	yes	≥90 %	No	＜0.05 ng/ml	＜10 mg/l	＜10 mg/l	≥3	＜0.5 mg/L	＜4.0 g/L	No	Internal Dataset
266	＜65	Female	＜25 kg/m2	＜3	＜30g/L	≥3	No	No	No	No	Yes	Yes	No	No	Yes	No	No	Yes	＜0.5 mg/L	＜4.0 g/L	General anesthesia	Orthopedic Surgery	No	＜270 min	＜100 ml	No	No	≥90 %	No	＜0.05 ng/ml	＜10 mg/l	＜10 mg/l	＜3	＜0.5 mg/L	≥4.0 g/L	No	Internal Dataset
267	＜65	Female	＜25 kg/m2	＜3	＜30g/L	≥3	No	No	No	No	Yes	Yes	Yes	No	No	No	No	No	＜0.5 mg/L	≥4.0 g/L	General anesthesia	Urinary System Surgery	No	＜270 min	＜100 ml	No	No	≥90 %	No	＜0.05 ng/ml	＜10 mg/l	＜10 mg/l	＜3	＜0.5 mg/L	＜4.0 g/L	No	Internal Dataset
268	＜65	Female	＜25 kg/m2	＜3	＜30g/L	≥3	No	No	No	No	No	No	Yes	No	No	No	No	No	＜0.5 mg/L	≥4.0 g/L	General anesthesia	Urinary System Surgery	No	＜270 min	＜100 ml	No	yes	≥90 %	No	＜0.05 ng/ml	＜10 mg/l	＜10 mg/l	＜3	＜0.5 mg/L	＜4.0 g/L	No	Internal Dataset
269	≥65	Female	＜25 kg/m2	≥3	≥30g/L	＜3	No	No	No	No	Yes	No	Yes	Yes	No	No	No	No	＜0.5 mg/L	≥4.0 g/L	General anesthesia	Digestive System Surgery	No	＜270 min	＜100 ml	No	No	≥90 %	No	＜0.05 ng/ml	＜10 mg/l	＜10 mg/l	＜3	＜0.5 mg/L	＜4.0 g/L	No	Internal Dataset
270	≥65	Male	＜25 kg/m2	＜3	≥30g/L	≥3	Yes	No	Yes	No	No	Yes	Yes	Yes	Yes	No	No	No	＜0.5 mg/L	≥4.0 g/L	General anesthesia	Digestive System Surgery	No	＜270 min	＜100 ml	No	yes	≥90 %	No	＜0.05 ng/ml	＜10 mg/l	＜10 mg/l	＜3	＜0.5 mg/L	＜4.0 g/L	No	Internal Dataset
271	＜65	Male	＜25 kg/m2	≥3	＜30g/L	≥3	Yes	Yes	No	Yes	Yes	Yes	No	Yes	Yes	Yes	No	Yes	＜0.5 mg/L	≥4.0 g/L	General anesthesia	Digestive System Surgery	No	＜270 min	＜100 ml	No	yes	≥90 %	No	＜0.05 ng/ml	＜10 mg/l	＜10 mg/l	＜3	＜0.5 mg/L	＜4.0 g/L	No	Internal Dataset
272	≥65	Male	＜25 kg/m2	≥3	＜30g/L	＜3	Yes	Yes	Yes	No	Yes	No	No	Yes	No	No	No	No	＜0.5 mg/L	≥4.0 g/L	General anesthesia	Orthopedic Surgery	No	＜270 min	＜100 ml	No	yes	≥90 %	No	＜0.05 ng/ml	＜10 mg/l	＜10 mg/l	＜3	＜0.5 mg/L	＜4.0 g/L	No	Internal Dataset
273	≥65	Female	＜25 kg/m2	＜3	≥30g/L	≥3	Yes	Yes	Yes	No	Yes	No	Yes	No	No	No	No	Yes	＜0.5 mg/L	＜4.0 g/L	Regional anesthesia	Orthopedic Surgery	No	＜270 min	＜100 ml	No	yes	≥90 %	No	＜0.05 ng/ml	＜10 mg/l	＜10 mg/l	＜3	＜0.5 mg/L	＜4.0 g/L	No	Internal Dataset
274	＜65	Male	＜25 kg/m2	≥3	≥30g/L	＜3	Yes	Yes	Yes	No	Yes	No	No	No	No	No	No	Yes	＜0.5 mg/L	≥4.0 g/L	General anesthesia	Digestive System Surgery	No	＜270 min	＜100 ml	No	No	＜90 %	No	＜0.05 ng/ml	＜10 mg/l	＜10 mg/l	＜3	＜0.5 mg/L	＜4.0 g/L	No	Internal Dataset
275	＜65	Male	＜25 kg/m2	≥3	＜30g/L	＜3	Yes	Yes	Yes	No	Yes	Yes	No	No	No	No	No	No	＜0.5 mg/L	＜4.0 g/L	General anesthesia	Orthopedic Surgery	No	＜270 min	＜100 ml	No	yes	＜90 %	No	＜0.05 ng/ml	＜10 mg/l	＜10 mg/l	＜3	＜0.5 mg/L	＜4.0 g/L	No	Internal Dataset
276	＜65	Male	＜25 kg/m2	≥3	≥30g/L	≥3	No	Yes	Yes	No	No	Yes	No	No	No	No	Yes	Yes	＜0.5 mg/L	＜4.0 g/L	General anesthesia	Orthopedic Surgery	No	＜270 min	＜100 ml	No	No	≥90 %	No	＜0.05 ng/ml	＜10 mg/l	＜10 mg/l	＜3	＜0.5 mg/L	＜4.0 g/L	No	Internal Dataset
277	＜65	Male	≥25 kg/m2	＜3	≥30g/L	＜3	Yes	No	Yes	Yes	Yes	Yes	Yes	No	No	No	Yes	Yes	＜0.5 mg/L	＜4.0 g/L	General anesthesia	Gynecological Surgery	No	＜270 min	＜100 ml	No	No	≥90 %	Yes	＜0.05 ng/ml	＜10 mg/l	＜10 mg/l	＜3	＜0.5 mg/L	＜4.0 g/L	No	Internal Dataset
278	＜65	Male	≥25 kg/m2	＜3	≥30g/L	＜3	Yes	Yes	Yes	No	Yes	No	Yes	No	No	No	Yes	No	＜0.5 mg/L	＜4.0 g/L	General anesthesia	Gynecological Surgery	No	＜270 min	＜100 ml	No	yes	≥90 %	Yes	＜0.05 ng/ml	＜10 mg/l	＜10 mg/l	＜3	＜0.5 mg/L	＜4.0 g/L	No	Internal Dataset
279	＜65	Female	＜25 kg/m2	＜3	≥30g/L	＜3	Yes	Yes	No	No	Yes	No	No	No	No	No	No	No	＜0.5 mg/L	＜4.0 g/L	General anesthesia	Thoracic/Cardiovascular Surgery	No	＜270 min	＜100 ml	No	yes	≥90 %	No	＜0.05 ng/ml	＜10 mg/l	＜10 mg/l	＜3	＜0.5 mg/L	＜4.0 g/L	No	Internal Dataset
280	＜65	Female	≥25 kg/m2	＜3	≥30g/L	≥3	No	No	Yes	No	Yes	Yes	No	No	No	No	Yes	No	＜0.5 mg/L	＜4.0 g/L	General anesthesia	Thoracic/Cardiovascular Surgery	No	＜270 min	＜100 ml	yes	yes	≥90 %	No	＜0.05 ng/ml	＜10 mg/l	＜10 mg/l	＜3	＜0.5 mg/L	＜4.0 g/L	No	Internal Dataset
281	＜65	Male	≥25 kg/m2	＜3	≥30g/L	≥3	Yes	No	No	Yes	No	No	No	No	No	No	Yes	No	＜0.5 mg/L	≥4.0 g/L	General anesthesia	Digestive System Surgery	No	＜270 min	＜100 ml	yes	No	≥90 %	No	＜0.05 ng/ml	＜10 mg/l	＜10 mg/l	＜3	＜0.5 mg/L	＜4.0 g/L	No	Internal Dataset
282	＜65	Male	≥25 kg/m2	＜3	≥30g/L	≥3	Yes	Yes	Yes	No	No	Yes	Yes	No	No	No	No	Yes	＜0.5 mg/L	＜4.0 g/L	General anesthesia	Thoracic/Cardiovascular Surgery	Yes	≥270 min	≥100 ml	yes	No	≥90 %	No	＜0.05 ng/ml	＜10 mg/l	＜10 mg/l	＜3	＜0.5 mg/L	＜4.0 g/L	No	Internal Dataset
283	＜65	Female	＜25 kg/m2	＜3	≥30g/L	＜3	Yes	Yes	No	Yes	Yes	No	No	No	No	No	No	No	＜0.5 mg/L	＜4.0 g/L	General anesthesia	Thoracic/Cardiovascular Surgery	Yes	＜270 min	≥100 ml	No	No	≥90 %	No	＜0.05 ng/ml	＜10 mg/l	＜10 mg/l	＜3	＜0.5 mg/L	＜4.0 g/L	No	Internal Dataset
284	＜65	Female	≥25 kg/m2	＜3	≥30g/L	＜3	No	No	No	Yes	No	Yes	No	No	No	No	No	No	＜0.5 mg/L	＜4.0 g/L	General anesthesia	Digestive System Surgery	Yes	≥270 min	＜100 ml	yes	yes	≥90 %	No	＜0.05 ng/ml	＜10 mg/l	＜10 mg/l	＜3	＜0.5 mg/L	＜4.0 g/L	No	Internal Dataset
285	＜65	Female	＜25 kg/m2	＜3	≥30g/L	≥3	No	No	No	No	No	No	No	No	No	No	Yes	Yes	＜0.5 mg/L	≥4.0 g/L	General anesthesia	Digestive System Surgery	Yes	≥270 min	≥100 ml	No	yes	≥90 %	No	＜0.05 ng/ml	＜10 mg/l	＜10 mg/l	＜3	＜0.5 mg/L	＜4.0 g/L	No	Internal Dataset
286	＜65	Female	＜25 kg/m2	＜3	≥30g/L	＜3	No	No	No	No	No	No	No	No	No	Yes	No	No	＜0.5 mg/L	≥4.0 g/L	General anesthesia	Gynecological Surgery	No	≥270 min	≥100 ml	No	No	≥90 %	No	＜0.05 ng/ml	＜10 mg/l	＜10 mg/l	＜3	＜0.5 mg/L	＜4.0 g/L	No	Internal Dataset
287	＜65	Female	≥25 kg/m2	＜3	≥30g/L	＜3	No	No	No	No	No	No	No	No	No	No	Yes	Yes	＜0.5 mg/L	＜4.0 g/L	General anesthesia	Gynecological Surgery	No	≥270 min	≥100 ml	No	No	≥90 %	No	＜0.05 ng/ml	＜10 mg/l	＜10 mg/l	＜3	＜0.5 mg/L	＜4.0 g/L	No	Internal Dataset
288	＜65	Female	＜25 kg/m2	＜3	≥30g/L	≥3	No	No	No	No	No	No	No	No	No	No	Yes	Yes	＜0.5 mg/L	＜4.0 g/L	General anesthesia	Orthopedic Surgery	Yes	＜270 min	＜100 ml	No	No	≥90 %	No	＜0.05 ng/ml	＜10 mg/l	＜10 mg/l	＜3	＜0.5 mg/L	＜4.0 g/L	No	Internal Dataset
289	＜65	Female	≥25 kg/m2	＜3	≥30g/L	＜3	No	No	No	No	No	No	No	No	No	Yes	No	No	＜0.5 mg/L	≥4.0 g/L	General anesthesia	Orthopedic Surgery	Yes	≥270 min	≥100 ml	No	No	＜90 %	Yes	＜0.05 ng/ml	＜10 mg/l	＜10 mg/l	＜3	＜0.5 mg/L	＜4.0 g/L	No	Internal Dataset
290	＜65	Female	＜25 kg/m2	＜3	≥30g/L	＜3	No	No	No	No	No	No	No	No	No	Yes	No	No	＜0.5 mg/L	＜4.0 g/L	General anesthesia	Digestive System Surgery	Yes	＜270 min	≥100 ml	No	No	≥90 %	No	≥0.05 ng/ml	≥10 mg/l	＜10 mg/l	≥3	＜0.5 mg/L	＜4.0 g/L	No	Internal Dataset
291	≥65	Female	≥25 kg/m2	＜3	＜30g/L	＜3	No	No	No	No	No	No	No	No	No	Yes	No	No	＜0.5 mg/L	＜4.0 g/L	General anesthesia	Digestive System Surgery	Yes	≥270 min	≥100 ml	No	No	≥90 %	No	≥0.05 ng/ml	＜10 mg/l	≥10 mg/l	＜3	≥0.5 mg/L	≥4.0 g/L	No	Internal Dataset
292	＜65	Female	＜25 kg/m2	＜3	＜30g/L	＜3	No	No	No	No	No	No	No	No	No	No	No	No	＜0.5 mg/L	≥4.0 g/L	General anesthesia	Digestive System Surgery	Yes	＜270 min	＜100 ml	No	No	≥90 %	No	＜0.05 ng/ml	＜10 mg/l	＜10 mg/l	≥3	≥0.5 mg/L	≥4.0 g/L	No	Internal Dataset
293	≥65	Female	＜25 kg/m2	＜3	≥30g/L	≥3	No	No	No	No	No	No	No	No	No	Yes	Yes	No	＜0.5 mg/L	≥4.0 g/L	General anesthesia	Orthopedic Surgery	Yes	＜270 min	＜100 ml	No	No	≥90 %	No	＜0.05 ng/ml	≥10 mg/l	＜10 mg/l	≥3	≥0.5 mg/L	＜4.0 g/L	No	Internal Dataset
294	＜65	Female	＜25 kg/m2	＜3	＜30g/L	≥3	No	No	No	No	No	No	No	No	No	Yes	No	No	＜0.5 mg/L	＜4.0 g/L	General anesthesia	Orthopedic Surgery	Yes	≥270 min	＜100 ml	No	No	≥90 %	No	＜0.05 ng/ml	＜10 mg/l	＜10 mg/l	＜3	＜0.5 mg/L	＜4.0 g/L	No	Internal Dataset
295	＜65	Female	＜25 kg/m2	≥3	＜30g/L	≥3	No	No	No	No	No	No	No	No	No	Yes	Yes	No	＜0.5 mg/L	≥4.0 g/L	General anesthesia	Gynecological Surgery	Yes	＜270 min	＜100 ml	No	No	≥90 %	No	＜0.05 ng/ml	＜10 mg/l	＜10 mg/l	≥3	＜0.5 mg/L	≥4.0 g/L	No	Internal Dataset
296	＜65	Male	≥25 kg/m2	≥3	≥30g/L	≥3	No	No	No	No	No	No	No	No	No	No	No	No	≥0.5 mg/L	≥4.0 g/L	General anesthesia	Thoracic/Cardiovascular Surgery	No	≥270 min	≥100 ml	No	No	≥90 %	No	＜0.05 ng/ml	＜10 mg/l	＜10 mg/l	≥3	＜0.5 mg/L	＜4.0 g/L	No	Internal Dataset
297	＜65	Male	＜25 kg/m2	＜3	≥30g/L	＜3	No	No	No	No	No	No	No	No	No	No	No	No	＜0.5 mg/L	≥4.0 g/L	General anesthesia	Thoracic/Cardiovascular Surgery	No	≥270 min	＜100 ml	No	No	≥90 %	No	＜0.05 ng/ml	＜10 mg/l	＜10 mg/l	＜3	＜0.5 mg/L	＜4.0 g/L	No	Internal Dataset
298	≥65	Male	＜25 kg/m2	≥3	≥30g/L	≥3	No	No	No	No	No	No	No	No	No	No	No	No	＜0.5 mg/L	＜4.0 g/L	General anesthesia	Orthopedic Surgery	Yes	＜270 min	≥100 ml	No	No	≥90 %	No	＜0.05 ng/ml	＜10 mg/l	＜10 mg/l	≥3	≥0.5 mg/L	＜4.0 g/L	No	Internal Dataset
299	≥65	Male	＜25 kg/m2	＜3	＜30g/L	≥3	No	No	No	No	No	No	No	No	No	No	No	No	＜0.5 mg/L	≥4.0 g/L	General anesthesia	Orthopedic Surgery	Yes	≥270 min	＜100 ml	No	No	≥90 %	No	＜0.05 ng/ml	＜10 mg/l	＜10 mg/l	＜3	＜0.5 mg/L	≥4.0 g/L	No	Internal Dataset
300	≥65	Male	＜25 kg/m2	≥3	＜30g/L	≥3	No	No	No	No	No	No	No	No	No	No	No	No	＜0.5 mg/L	＜4.0 g/L	General anesthesia	Neurosurgery	No	＜270 min	＜100 ml	No	No	≥90 %	No	＜0.05 ng/ml	＜10 mg/l	＜10 mg/l	≥3	＜0.5 mg/L	＜4.0 g/L	No	Internal Dataset
301	＜65	Female	＜25 kg/m2	＜3	≥30g/L	＜3	No	No	No	No	No	No	No	No	No	No	No	No	＜0.5 mg/L	≥4.0 g/L	General anesthesia	Neurosurgery	No	＜270 min	＜100 ml	No	No	≥90 %	No	＜0.05 ng/ml	＜10 mg/l	＜10 mg/l	＜3	＜0.5 mg/L	＜4.0 g/L	No	Internal Dataset
302	≥65	Female	＜25 kg/m2	＜3	≥30g/L	＜3	No	No	No	No	No	No	No	No	No	No	No	No	＜0.5 mg/L	＜4.0 g/L	General anesthesia	Digestive System Surgery	No	＜270 min	＜100 ml	No	No	≥90 %	No	＜0.05 ng/ml	＜10 mg/l	＜10 mg/l	＜3	＜0.5 mg/L	＜4.0 g/L	No	Internal Dataset
303	＜65	Male	＜25 kg/m2	＜3	≥30g/L	≥3	No	No	No	No	No	No	No	No	No	No	No	No	＜0.5 mg/L	＜4.0 g/L	General anesthesia	Urinary System Surgery	No	＜270 min	＜100 ml	No	No	≥90 %	No	＜0.05 ng/ml	＜10 mg/l	＜10 mg/l	＜3	＜0.5 mg/L	＜4.0 g/L	No	Internal Dataset
304	≥65	Female	＜25 kg/m2	＜3	≥30g/L	＜3	No	No	No	No	No	No	No	No	No	No	No	No	＜0.5 mg/L	≥4.0 g/L	General anesthesia	Urinary System Surgery	No	＜270 min	＜100 ml	No	No	≥90 %	No	＜0.05 ng/ml	＜10 mg/l	＜10 mg/l	＜3	＜0.5 mg/L	＜4.0 g/L	No	Internal Dataset
305	≥65	Female	＜25 kg/m2	＜3	≥30g/L	≥3	No	No	No	No	No	No	No	No	No	No	No	No	＜0.5 mg/L	＜4.0 g/L	General anesthesia	Digestive System Surgery	No	＜270 min	＜100 ml	No	No	≥90 %	No	＜0.05 ng/ml	＜10 mg/l	＜10 mg/l	＜3	＜0.5 mg/L	＜4.0 g/L	No	Internal Dataset
306	＜65	Male	＜25 kg/m2	＜3	≥30g/L	＜3	No	No	No	No	No	No	No	No	No	No	No	No	＜0.5 mg/L	＜4.0 g/L	General anesthesia	Gynecological Surgery	No	＜270 min	＜100 ml	No	No	≥90 %	No	＜0.05 ng/ml	＜10 mg/l	＜10 mg/l	＜3	＜0.5 mg/L	＜4.0 g/L	No	Internal Dataset
307	≥65	Male	＜25 kg/m2	＜3	≥30g/L	≥3	No	Yes	No	No	No	No	No	No	No	No	No	No	＜0.5 mg/L	＜4.0 g/L	Regional anesthesia	Gynecological Surgery	No	＜270 min	＜100 ml	No	No	≥90 %	No	＜0.05 ng/ml	＜10 mg/l	＜10 mg/l	＜3	＜0.5 mg/L	＜4.0 g/L	No	Internal Dataset
308	＜65	Female	＜25 kg/m2	＜3	≥30g/L	≥3	No	Yes	No	No	No	No	No	No	No	No	No	No	＜0.5 mg/L	＜4.0 g/L	General anesthesia	Neurosurgery	No	＜270 min	＜100 ml	No	No	≥90 %	No	＜0.05 ng/ml	＜10 mg/l	＜10 mg/l	＜3	＜0.5 mg/L	＜4.0 g/L	No	Internal Dataset
309	≥65	Female	＜25 kg/m2	＜3	≥30g/L	≥3	No	No	No	No	No	No	No	No	No	No	No	No	≥0.5 mg/L	＜4.0 g/L	General anesthesia	Neurosurgery	No	＜270 min	＜100 ml	No	No	≥90 %	No	＜0.05 ng/ml	＜10 mg/l	＜10 mg/l	＜3	＜0.5 mg/L	＜4.0 g/L	No	Internal Dataset
310	≥65	Female	＜25 kg/m2	＜3	≥30g/L	＜3	No	Yes	Yes	No	No	No	No	No	No	No	No	No	≥0.5 mg/L	≥4.0 g/L	General anesthesia	Orthopedic Surgery	No	＜270 min	＜100 ml	No	yes	≥90 %	No	＜0.05 ng/ml	＜10 mg/l	＜10 mg/l	＜3	＜0.5 mg/L	＜4.0 g/L	No	Internal Dataset
311	≥65	Female	＜25 kg/m2	＜3	≥30g/L	＜3	Yes	No	No	No	No	No	No	No	No	No	No	Yes	＜0.5 mg/L	≥4.0 g/L	General anesthesia	Orthopedic Surgery	No	＜270 min	＜100 ml	yes	yes	≥90 %	No	＜0.05 ng/ml	＜10 mg/l	＜10 mg/l	＜3	＜0.5 mg/L	＜4.0 g/L	No	Internal Dataset
312	＜65	Female	＜25 kg/m2	＜3	≥30g/L	＜3	Yes	Yes	No	No	No	Yes	Yes	Yes	No	No	No	No	＜0.5 mg/L	≥4.0 g/L	General anesthesia	Orthopedic Surgery	No	＜270 min	＜100 ml	No	yes	≥90 %	No	＜0.05 ng/ml	＜10 mg/l	＜10 mg/l	＜3	＜0.5 mg/L	＜4.0 g/L	No	Internal Dataset
313	≥65	Female	≥25 kg/m2	＜3	≥30g/L	＜3	No	No	No	Yes	No	Yes	No	No	Yes	No	No	No	＜0.5 mg/L	≥4.0 g/L	General anesthesia	Orthopedic Surgery	No	＜270 min	＜100 ml	No	No	≥90 %	No	＜0.05 ng/ml	＜10 mg/l	＜10 mg/l	＜3	＜0.5 mg/L	＜4.0 g/L	No	Internal Dataset
314	≥65	Female	＜25 kg/m2	＜3	≥30g/L	≥3	Yes	Yes	No	Yes	Yes	Yes	Yes	Yes	Yes	No	No	Yes	＜0.5 mg/L	＜4.0 g/L	General anesthesia	Digestive System Surgery	No	＜270 min	＜100 ml	yes	yes	≥90 %	No	＜0.05 ng/ml	＜10 mg/l	＜10 mg/l	＜3	＜0.5 mg/L	＜4.0 g/L	No	Internal Dataset
315	＜65	Female	＜25 kg/m2	＜3	≥30g/L	＜3	No	No	Yes	No	No	No	Yes	No	No	No	No	No	＜0.5 mg/L	＜4.0 g/L	Regional anesthesia	Gynecological Surgery	No	＜270 min	＜100 ml	No	yes	≥90 %	No	＜0.05 ng/ml	＜10 mg/l	＜10 mg/l	＜3	＜0.5 mg/L	＜4.0 g/L	No	Internal Dataset
316	≥65	Female	≥25 kg/m2	＜3	≥30g/L	≥3	No	Yes	Yes	No	Yes	Yes	Yes	No	No	No	No	No	＜0.5 mg/L	≥4.0 g/L	General anesthesia	Gynecological Surgery	No	＜270 min	＜100 ml	yes	No	≥90 %	No	＜0.05 ng/ml	＜10 mg/l	＜10 mg/l	＜3	＜0.5 mg/L	＜4.0 g/L	No	Internal Dataset
317	≥65	Female	＜25 kg/m2	≥3	≥30g/L	＜3	Yes	Yes	Yes	Yes	Yes	No	No	Yes	No	No	No	Yes	＜0.5 mg/L	＜4.0 g/L	General anesthesia	Thoracic/Cardiovascular Surgery	No	＜270 min	＜100 ml	No	yes	≥90 %	Yes	＜0.05 ng/ml	＜10 mg/l	＜10 mg/l	＜3	＜0.5 mg/L	＜4.0 g/L	No	Internal Dataset
318	＜65	Female	≥25 kg/m2	≥3	＜30g/L	≥3	No	No	No	No	No	Yes	No	Yes	No	No	No	Yes	＜0.5 mg/L	≥4.0 g/L	General anesthesia	Thoracic/Cardiovascular Surgery	No	＜270 min	＜100 ml	No	yes	≥90 %	No	＜0.05 ng/ml	＜10 mg/l	＜10 mg/l	＜3	＜0.5 mg/L	＜4.0 g/L	No	Internal Dataset
319	≥65	Male	≥25 kg/m2	＜3	＜30g/L	＜3	Yes	No	No	Yes	No	Yes	No	No	No	No	No	Yes	＜0.5 mg/L	＜4.0 g/L	General anesthesia	Digestive System Surgery	No	＜270 min	＜100 ml	No	No	≥90 %	No	＜0.05 ng/ml	＜10 mg/l	＜10 mg/l	＜3	＜0.5 mg/L	＜4.0 g/L	No	Internal Dataset
320	≥65	Male	≥25 kg/m2	＜3	≥30g/L	＜3	No	Yes	Yes	No	No	Yes	No	No	No	No	No	No	＜0.5 mg/L	≥4.0 g/L	General anesthesia	Thoracic/Cardiovascular Surgery	No	＜270 min	＜100 ml	yes	No	≥90 %	No	＜0.05 ng/ml	＜10 mg/l	＜10 mg/l	＜3	＜0.5 mg/L	＜4.0 g/L	No	Internal Dataset
321	≥65	Female	＜25 kg/m2	≥3	≥30g/L	≥3	Yes	No	No	Yes	Yes	Yes	Yes	No	No	No	No	Yes	＜0.5 mg/L	≥4.0 g/L	Regional anesthesia	Thoracic/Cardiovascular Surgery	No	＜270 min	＜100 ml	No	yes	≥90 %	No	＜0.05 ng/ml	＜10 mg/l	＜10 mg/l	＜3	＜0.5 mg/L	＜4.0 g/L	No	Internal Dataset
322	≥65	Female	＜25 kg/m2	＜3	＜30g/L	＜3	Yes	Yes	No	Yes	No	Yes	No	No	No	Yes	No	Yes	＜0.5 mg/L	≥4.0 g/L	General anesthesia	Digestive System Surgery	No	＜270 min	＜100 ml	yes	No	≥90 %	No	＜0.05 ng/ml	＜10 mg/l	≥10 mg/l	＜3	≥0.5 mg/L	≥4.0 g/L	No	Internal Dataset
323	＜65	Female	＜25 kg/m2	＜3	＜30g/L	＜3	No	No	No	No	No	No	Yes	No	No	No	Yes	Yes	＜0.5 mg/L	≥4.0 g/L	General anesthesia	Digestive System Surgery	No	＜270 min	≥100 ml	No	No	≥90 %	No	≥0.05 ng/ml	＜10 mg/l	＜10 mg/l	＜3	＜0.5 mg/L	≥4.0 g/L	No	Internal Dataset
324	＜65	Female	＜25 kg/m2	＜3	≥30g/L	＜3	No	No	No	No	No	Yes	No	Yes	No	Yes	Yes	Yes	＜0.5 mg/L	≥4.0 g/L	General anesthesia	Orthopedic Surgery	No	＜270 min	＜100 ml	No	No	≥90 %	No	≥0.05 ng/ml	≥10 mg/l	≥10 mg/l	≥3	＜0.5 mg/L	≥4.0 g/L	No	Internal Dataset
325	＜65	Female	＜25 kg/m2	＜3	≥30g/L	＜3	No	Yes	Yes	Yes	No	Yes	Yes	Yes	No	No	No	No	＜0.5 mg/L	＜4.0 g/L	General anesthesia	Orthopedic Surgery	No	＜270 min	≥100 ml	No	No	≥90 %	No	≥0.05 ng/ml	≥10 mg/l	＜10 mg/l	＜3	≥0.5 mg/L	≥4.0 g/L	No	Internal Dataset
326	＜65	Female	≥25 kg/m2	＜3	≥30g/L	＜3	Yes	No	No	No	No	Yes	No	No	No	No	No	No	＜0.5 mg/L	≥4.0 g/L	General anesthesia	Digestive System Surgery	No	≥270 min	≥100 ml	No	No	＜90 %	No	≥0.05 ng/ml	＜10 mg/l	≥10 mg/l	＜3	＜0.5 mg/L	≥4.0 g/L	No	Internal Dataset
327	＜65	Female	≥25 kg/m2	＜3	≥30g/L	＜3	Yes	Yes	No	No	Yes	Yes	No	No	No	No	Yes	No	＜0.5 mg/L	≥4.0 g/L	General anesthesia	Digestive System Surgery	No	＜270 min	＜100 ml	No	No	＜90 %	No	≥0.05 ng/ml	＜10 mg/l	＜10 mg/l	≥3	≥0.5 mg/L	≥4.0 g/L	No	Internal Dataset
328	＜65	Male	＜25 kg/m2	＜3	≥30g/L	＜3	No	No	No	Yes	Yes	Yes	Yes	No	No	No	No	Yes	＜0.5 mg/L	＜4.0 g/L	General anesthesia	Gynecological Surgery	No	＜270 min	＜100 ml	No	No	≥90 %	Yes	≥0.05 ng/ml	＜10 mg/l	≥10 mg/l	＜3	＜0.5 mg/L	＜4.0 g/L	No	Internal Dataset
329	＜65	Female	＜25 kg/m2	＜3	≥30g/L	＜3	No	No	No	Yes	Yes	Yes	No	No	No	No	No	Yes	≥0.5 mg/L	＜4.0 g/L	General anesthesia	Gynecological Surgery	No	≥270 min	＜100 ml	No	No	＜90 %	No	＜0.05 ng/ml	＜10 mg/l	＜10 mg/l	≥3	＜0.5 mg/L	≥4.0 g/L	No	Internal Dataset
330	＜65	Female	＜25 kg/m2	＜3	≥30g/L	＜3	No	No	No	Yes	Yes	Yes	Yes	No	No	Yes	Yes	No	≥0.5 mg/L	＜4.0 g/L	General anesthesia	Digestive System Surgery	Yes	＜270 min	＜100 ml	No	No	≥90 %	No	＜0.05 ng/ml	＜10 mg/l	＜10 mg/l	≥3	＜0.5 mg/L	≥4.0 g/L	No	Internal Dataset
331	＜65	Female	＜25 kg/m2	＜3	≥30g/L	＜3	No	No	No	Yes	Yes	No	Yes	No	No	Yes	Yes	Yes	＜0.5 mg/L	≥4.0 g/L	Regional anesthesia	Digestive System Surgery	No	≥270 min	≥100 ml	No	No	≥90 %	No	＜0.05 ng/ml	＜10 mg/l	＜10 mg/l	＜3	≥0.5 mg/L	＜4.0 g/L	No	Internal Dataset
332	＜65	Female	＜25 kg/m2	＜3	≥30g/L	＜3	No	No	No	Yes	Yes	No	No	No	No	Yes	No	No	＜0.5 mg/L	＜4.0 g/L	Regional anesthesia	Orthopedic Surgery	Yes	＜270 min	＜100 ml	No	No	≥90 %	No	＜0.05 ng/ml	＜10 mg/l	＜10 mg/l	＜3	＜0.5 mg/L	＜4.0 g/L	No	Internal Dataset
333	＜65	Female	＜25 kg/m2	＜3	≥30g/L	＜3	No	No	No	No	Yes	No	Yes	No	No	No	No	No	≥0.5 mg/L	＜4.0 g/L	Regional anesthesia	Orthopedic Surgery	No	＜270 min	＜100 ml	No	No	≥90 %	No	＜0.05 ng/ml	＜10 mg/l	＜10 mg/l	＜3	≥0.5 mg/L	＜4.0 g/L	No	Internal Dataset
334	＜65	Female	＜25 kg/m2	＜3	≥30g/L	＜3	No	No	No	No	No	No	Yes	No	No	Yes	Yes	No	＜0.5 mg/L	＜4.0 g/L	General anesthesia	Digestive System Surgery	No	＜270 min	＜100 ml	No	No	≥90 %	No	＜0.05 ng/ml	＜10 mg/l	＜10 mg/l	≥3	≥0.5 mg/L	≥4.0 g/L	No	Internal Dataset
335	＜65	Female	＜25 kg/m2	≥3	＜30g/L	＜3	No	No	No	Yes	No	Yes	Yes	No	No	No	Yes	No	≥0.5 mg/L	＜4.0 g/L	General anesthesia	Thoracic/Cardiovascular Surgery	No	＜270 min	＜100 ml	No	No	≥90 %	No	＜0.05 ng/ml	＜10 mg/l	＜10 mg/l	≥3	＜0.5 mg/L	＜4.0 g/L	No	Internal Dataset
336	≥65	Female	＜25 kg/m2	≥3	＜30g/L	≥3	No	No	No	No	No	No	Yes	No	No	No	Yes	Yes	≥0.5 mg/L	≥4.0 g/L	General anesthesia	Thoracic/Cardiovascular Surgery	No	＜270 min	＜100 ml	No	No	≥90 %	No	＜0.05 ng/ml	＜10 mg/l	＜10 mg/l	＜3	＜0.5 mg/L	≥4.0 g/L	No	Internal Dataset
337	＜65	Female	＜25 kg/m2	≥3	＜30g/L	≥3	No	No	No	Yes	Yes	No	Yes	No	No	No	Yes	Yes	≥0.5 mg/L	＜4.0 g/L	General anesthesia	Orthopedic Surgery	No	＜270 min	＜100 ml	No	No	≥90 %	No	＜0.05 ng/ml	＜10 mg/l	＜10 mg/l	≥3	＜0.5 mg/L	＜4.0 g/L	No	Internal Dataset
338	＜65	Female	＜25 kg/m2	＜3	＜30g/L	＜3	No	No	No	Yes	Yes	No	No	No	No	No	No	Yes	＜0.5 mg/L	＜4.0 g/L	General anesthesia	Orthopedic Surgery	No	＜270 min	＜100 ml	No	No	≥90 %	No	＜0.05 ng/ml	＜10 mg/l	＜10 mg/l	≥3	≥0.5 mg/L	≥4.0 g/L	No	Internal Dataset
339	≥65	Female	＜25 kg/m2	＜3	≥30g/L	＜3	No	No	No	No	Yes	No	Yes	No	No	No	Yes	No	＜0.5 mg/L	＜4.0 g/L	General anesthesia	Digestive System Surgery	No	＜270 min	＜100 ml	No	No	≥90 %	No	＜0.05 ng/ml	＜10 mg/l	＜10 mg/l	≥3	＜0.5 mg/L	≥4.0 g/L	No	Internal Dataset
340	≥65	Female	＜25 kg/m2	≥3	≥30g/L	＜3	No	No	No	Yes	No	Yes	No	No	No	No	Yes	Yes	＜0.5 mg/L	＜4.0 g/L	General anesthesia	Digestive System Surgery	No	＜270 min	＜100 ml	No	No	≥90 %	No	＜0.05 ng/ml	＜10 mg/l	＜10 mg/l	＜3	≥0.5 mg/L	＜4.0 g/L	No	Internal Dataset
341	＜65	Female	＜25 kg/m2	≥3	＜30g/L	≥3	No	No	No	No	No	No	Yes	No	No	No	No	No	＜0.5 mg/L	≥4.0 g/L	General anesthesia	Digestive System Surgery	No	＜270 min	＜100 ml	No	No	≥90 %	No	＜0.05 ng/ml	＜10 mg/l	＜10 mg/l	＜3	＜0.5 mg/L	≥4.0 g/L	No	Internal Dataset
342	≥65	Female	＜25 kg/m2	＜3	＜30g/L	＜3	No	No	No	Yes	Yes	Yes	Yes	No	No	No	No	No	＜0.5 mg/L	≥4.0 g/L	General anesthesia	Digestive System Surgery	No	＜270 min	＜100 ml	No	No	≥90 %	No	＜0.05 ng/ml	＜10 mg/l	＜10 mg/l	≥3	＜0.5 mg/L	＜4.0 g/L	No	Internal Dataset
343	＜65	Female	＜25 kg/m2	≥3	≥30g/L	＜3	No	No	No	Yes	Yes	No	No	No	No	No	Yes	No	＜0.5 mg/L	≥4.0 g/L	General anesthesia	Digestive System Surgery	No	＜270 min	＜100 ml	No	No	≥90 %	No	＜0.05 ng/ml	＜10 mg/l	＜10 mg/l	＜3	＜0.5 mg/L	＜4.0 g/L	No	Internal Dataset
344	≥65	Male	≥25 kg/m2	＜3	≥30g/L	≥3	No	No	No	Yes	No	Yes	Yes	No	No	No	Yes	No	＜0.5 mg/L	＜4.0 g/L	General anesthesia	Urinary System Surgery	No	＜270 min	＜100 ml	No	No	≥90 %	No	＜0.05 ng/ml	＜10 mg/l	＜10 mg/l	＜3	＜0.5 mg/L	＜4.0 g/L	No	Internal Dataset
345	≥65	Male	≥25 kg/m2	≥3	＜30g/L	＜3	No	No	No	No	No	Yes	No	No	No	No	No	Yes	＜0.5 mg/L	≥4.0 g/L	General anesthesia	Urinary System Surgery	No	＜270 min	＜100 ml	No	No	≥90 %	No	＜0.05 ng/ml	＜10 mg/l	＜10 mg/l	＜3	＜0.5 mg/L	＜4.0 g/L	No	Internal Dataset
346	≥65	Male	≥25 kg/m2	＜3	≥30g/L	＜3	No	No	No	No	No	No	No	No	No	No	Yes	Yes	＜0.5 mg/L	≥4.0 g/L	General anesthesia	Urinary System Surgery	No	＜270 min	＜100 ml	No	No	≥90 %	No	＜0.05 ng/ml	＜10 mg/l	＜10 mg/l	＜3	＜0.5 mg/L	＜4.0 g/L	No	Internal Dataset
347	≥65	Male	＜25 kg/m2	＜3	≥30g/L	＜3	No	No	No	Yes	No	No	No	No	No	No	Yes	No	＜0.5 mg/L	＜4.0 g/L	General anesthesia	Urinary System Surgery	No	＜270 min	＜100 ml	No	No	≥90 %	No	＜0.05 ng/ml	＜10 mg/l	＜10 mg/l	＜3	＜0.5 mg/L	＜4.0 g/L	No	Internal Dataset
348	＜65	Female	＜25 kg/m2	＜3	≥30g/L	＜3	No	No	Yes	No	No	No	Yes	No	No	No	No	Yes	＜0.5 mg/L	＜4.0 g/L	General anesthesia	Orthopedic Surgery	No	＜270 min	＜100 ml	No	No	≥90 %	No	＜0.05 ng/ml	＜10 mg/l	＜10 mg/l	＜3	＜0.5 mg/L	＜4.0 g/L	No	Internal Dataset
349	≥65	Male	＜25 kg/m2	＜3	≥30g/L	＜3	No	No	Yes	Yes	Yes	No	Yes	No	No	No	No	Yes	＜0.5 mg/L	≥4.0 g/L	General anesthesia	Orthopedic Surgery	No	＜270 min	＜100 ml	No	No	≥90 %	No	＜0.05 ng/ml	＜10 mg/l	＜10 mg/l	＜3	＜0.5 mg/L	＜4.0 g/L	No	Internal Dataset
350	≥65	Male	≥25 kg/m2	＜3	≥30g/L	＜3	Yes	Yes	Yes	No	Yes	No	Yes	Yes	No	No	No	No	＜0.5 mg/L	≥4.0 g/L	Regional anesthesia	Thoracic/Cardiovascular Surgery	No	＜270 min	＜100 ml	No	No	≥90 %	No	＜0.05 ng/ml	＜10 mg/l	＜10 mg/l	＜3	＜0.5 mg/L	＜4.0 g/L	No	Internal Dataset
351	≥65	Female	≥25 kg/m2	＜3	≥30g/L	＜3	No	Yes	Yes	No	No	No	No	No	No	No	No	No	＜0.5 mg/L	＜4.0 g/L	General anesthesia	Thoracic/Cardiovascular Surgery	No	＜270 min	＜100 ml	yes	yes	≥90 %	No	＜0.05 ng/ml	＜10 mg/l	＜10 mg/l	＜3	＜0.5 mg/L	＜4.0 g/L	No	Internal Dataset
352	＜65	Female	＜25 kg/m2	＜3	≥30g/L	＜3	No	No	No	No	Yes	Yes	No	Yes	No	No	No	No	＜0.5 mg/L	≥4.0 g/L	General anesthesia	Thoracic/Cardiovascular Surgery	No	＜270 min	＜100 ml	yes	yes	≥90 %	No	＜0.05 ng/ml	＜10 mg/l	＜10 mg/l	＜3	＜0.5 mg/L	＜4.0 g/L	No	Internal Dataset
353	≥65	Male	＜25 kg/m2	＜3	≥30g/L	＜3	Yes	Yes	Yes	No	No	No	No	No	No	No	No	Yes	＜0.5 mg/L	≥4.0 g/L	General anesthesia	Thoracic/Cardiovascular Surgery	No	＜270 min	＜100 ml	yes	No	≥90 %	No	＜0.05 ng/ml	＜10 mg/l	＜10 mg/l	＜3	＜0.5 mg/L	＜4.0 g/L	No	Internal Dataset
354	＜65	Female	＜25 kg/m2	＜3	≥30g/L	＜3	Yes	No	Yes	Yes	Yes	Yes	No	Yes	No	No	No	No	＜0.5 mg/L	≥4.0 g/L	General anesthesia	Orthopedic Surgery	No	＜270 min	＜100 ml	No	No	≥90 %	No	＜0.05 ng/ml	＜10 mg/l	＜10 mg/l	＜3	＜0.5 mg/L	＜4.0 g/L	No	Internal Dataset
355	＜65	Female	＜25 kg/m2	＜3	≥30g/L	＜3	No	No	Yes	No	No	No	No	No	No	No	No	Yes	＜0.5 mg/L	≥4.0 g/L	General anesthesia	Orthopedic Surgery	No	＜270 min	＜100 ml	No	No	≥90 %	No	＜0.05 ng/ml	＜10 mg/l	＜10 mg/l	＜3	＜0.5 mg/L	＜4.0 g/L	No	Internal Dataset
356	≥65	Female	＜25 kg/m2	＜3	≥30g/L	＜3	No	Yes	No	No	No	No	No	No	No	No	No	No	＜0.5 mg/L	≥4.0 g/L	General anesthesia	Neurosurgery	No	＜270 min	＜100 ml	yes	yes	≥90 %	No	＜0.05 ng/ml	＜10 mg/l	＜10 mg/l	＜3	＜0.5 mg/L	＜4.0 g/L	No	Internal Dataset
357	＜65	Female	≥25 kg/m2	＜3	≥30g/L	＜3	No	Yes	No	No	No	No	No	No	No	No	No	Yes	＜0.5 mg/L	＜4.0 g/L	Regional anesthesia	Neurosurgery	No	＜270 min	＜100 ml	No	No	≥90 %	No	＜0.05 ng/ml	＜10 mg/l	＜10 mg/l	＜3	＜0.5 mg/L	＜4.0 g/L	No	Internal Dataset
358	＜65	Female	≥25 kg/m2	＜3	≥30g/L	＜3	Yes	Yes	No	No	No	No	No	No	No	No	No	No	＜0.5 mg/L	＜4.0 g/L	General anesthesia	Orthopedic Surgery	No	＜270 min	＜100 ml	No	No	＜90 %	No	＜0.05 ng/ml	＜10 mg/l	＜10 mg/l	＜3	＜0.5 mg/L	＜4.0 g/L	No	Internal Dataset
359	＜65	Female	＜25 kg/m2	＜3	≥30g/L	＜3	Yes	Yes	No	No	No	No	No	No	No	No	No	No	＜0.5 mg/L	≥4.0 g/L	General anesthesia	Orthopedic Surgery	No	＜270 min	＜100 ml	yes	yes	≥90 %	Yes	＜0.05 ng/ml	＜10 mg/l	＜10 mg/l	＜3	＜0.5 mg/L	＜4.0 g/L	No	Internal Dataset
360	＜65	Female	＜25 kg/m2	＜3	≥30g/L	＜3	Yes	No	No	No	No	No	No	No	No	No	No	Yes	＜0.5 mg/L	＜4.0 g/L	General anesthesia	Gynecological Surgery	Yes	＜270 min	≥100 ml	No	yes	≥90 %	No	＜0.05 ng/ml	＜10 mg/l	＜10 mg/l	＜3	＜0.5 mg/L	＜4.0 g/L	No	Internal Dataset
361	≥65	Female	＜25 kg/m2	＜3	≥30g/L	＜3	Yes	No	Yes	No	No	No	No	No	No	No	No	Yes	＜0.5 mg/L	≥4.0 g/L	Regional anesthesia	Gynecological Surgery	Yes	≥270 min	＜100 ml	No	No	≥90 %	Yes	＜0.05 ng/ml	＜10 mg/l	＜10 mg/l	＜3	＜0.5 mg/L	＜4.0 g/L	No	Internal Dataset
362	≥65	Female	＜25 kg/m2	＜3	≥30g/L	＜3	No	Yes	No	No	No	No	No	No	No	No	No	No	≥0.5 mg/L	＜4.0 g/L	General anesthesia	Gynecological Surgery	No	＜270 min	≥100 ml	No	yes	＜90 %	No	＜0.05 ng/ml	＜10 mg/l	＜10 mg/l	＜3	＜0.5 mg/L	＜4.0 g/L	No	Internal Dataset
363	＜65	Female	＜25 kg/m2	＜3	≥30g/L	＜3	Yes	Yes	Yes	No	No	No	No	No	No	No	No	No	≥0.5 mg/L	≥4.0 g/L	General anesthesia	Digestive System Surgery	No	＜270 min	≥100 ml	No	yes	≥90 %	No	＜0.05 ng/ml	＜10 mg/l	＜10 mg/l	＜3	＜0.5 mg/L	＜4.0 g/L	No	Internal Dataset
364	≥65	Female	＜25 kg/m2	＜3	≥30g/L	＜3	No	No	No	No	No	No	No	No	No	No	No	No	≥0.5 mg/L	≥4.0 g/L	General anesthesia	Digestive System Surgery	No	≥270 min	＜100 ml	No	yes	≥90 %	No	＜0.05 ng/ml	＜10 mg/l	＜10 mg/l	＜3	＜0.5 mg/L	＜4.0 g/L	No	Internal Dataset
365	＜65	Female	＜25 kg/m2	＜3	≥30g/L	＜3	No	No	No	No	No	No	No	No	No	No	No	No	＜0.5 mg/L	≥4.0 g/L	General anesthesia	Digestive System Surgery	Yes	≥270 min	≥100 ml	yes	yes	≥90 %	No	≥0.05 ng/ml	≥10 mg/l	＜10 mg/l	＜3	＜0.5 mg/L	≥4.0 g/L	No	Internal Dataset
366	＜65	Male	＜25 kg/m2	＜3	≥30g/L	＜3	No	No	No	No	No	No	No	No	No	No	No	No	＜0.5 mg/L	＜4.0 g/L	General anesthesia	Digestive System Surgery	No	≥270 min	＜100 ml	No	No	≥90 %	No	≥0.05 ng/ml	＜10 mg/l	＜10 mg/l	＜3	＜0.5 mg/L	＜4.0 g/L	No	Internal Dataset
367	＜65	Female	＜25 kg/m2	＜3	≥30g/L	＜3	No	No	No	No	No	No	No	No	No	No	No	No	＜0.5 mg/L	＜4.0 g/L	General anesthesia	Digestive System Surgery	Yes	≥270 min	＜100 ml	No	No	≥90 %	No	＜0.05 ng/ml	＜10 mg/l	＜10 mg/l	＜3	≥0.5 mg/L	＜4.0 g/L	No	Internal Dataset
368	＜65	Male	＜25 kg/m2	＜3	≥30g/L	＜3	No	No	No	No	No	No	No	No	No	No	No	No	＜0.5 mg/L	≥4.0 g/L	General anesthesia	Gynecological Surgery	No	＜270 min	＜100 ml	No	No	≥90 %	No	＜0.05 ng/ml	＜10 mg/l	＜10 mg/l	＜3	≥0.5 mg/L	≥4.0 g/L	No	Internal Dataset
369	＜65	Male	＜25 kg/m2	＜3	≥30g/L	＜3	No	No	No	No	No	No	No	No	No	No	No	No	＜0.5 mg/L	≥4.0 g/L	General anesthesia	Gynecological Surgery	No	≥270 min	＜100 ml	No	No	＜90 %	Yes	＜0.05 ng/ml	＜10 mg/l	＜10 mg/l	≥3	≥0.5 mg/L	≥4.0 g/L	No	Internal Dataset
370	＜65	Male	＜25 kg/m2	≥3	＜30g/L	＜3	No	No	No	No	No	No	No	No	No	No	No	No	＜0.5 mg/L	≥4.0 g/L	General anesthesia	Gynecological Surgery	No	≥270 min	＜100 ml	No	No	≥90 %	Yes	＜0.05 ng/ml	＜10 mg/l	＜10 mg/l	＜3	＜0.5 mg/L	＜4.0 g/L	No	Internal Dataset
371	＜65	Female	＜25 kg/m2	≥3	≥30g/L	≥3	No	No	No	No	No	No	No	No	No	No	No	No	＜0.5 mg/L	≥4.0 g/L	General anesthesia	Digestive System Surgery	No	≥270 min	＜100 ml	No	No	＜90 %	No	＜0.05 ng/ml	＜10 mg/l	＜10 mg/l	≥3	≥0.5 mg/L	≥4.0 g/L	No	Internal Dataset
372	＜65	Female	＜25 kg/m2	≥3	＜30g/L	≥3	No	No	No	No	No	No	No	No	No	No	No	No	＜0.5 mg/L	≥4.0 g/L	General anesthesia	Orthopedic Surgery	Yes	≥270 min	≥100 ml	No	No	≥90 %	No	＜0.05 ng/ml	＜10 mg/l	＜10 mg/l	≥3	≥0.5 mg/L	＜4.0 g/L	No	Internal Dataset
373	＜65	Female	＜25 kg/m2	≥3	≥30g/L	≥3	No	No	No	No	No	No	No	No	No	No	No	No	＜0.5 mg/L	＜4.0 g/L	General anesthesia	Orthopedic Surgery	No	＜270 min	≥100 ml	No	No	≥90 %	No	＜0.05 ng/ml	＜10 mg/l	＜10 mg/l	＜3	＜0.5 mg/L	≥4.0 g/L	No	Internal Dataset
374	＜65	Female	＜25 kg/m2	≥3	≥30g/L	≥3	No	No	No	No	No	No	No	No	No	No	No	No	＜0.5 mg/L	≥4.0 g/L	General anesthesia	Digestive System Surgery	No	≥270 min	＜100 ml	No	No	≥90 %	No	＜0.05 ng/ml	＜10 mg/l	＜10 mg/l	≥3	＜0.5 mg/L	＜4.0 g/L	No	Internal Dataset
375	＜65	Female	＜25 kg/m2	≥3	≥30g/L	＜3	No	No	No	No	No	No	No	No	No	No	No	No	＜0.5 mg/L	≥4.0 g/L	General anesthesia	Neurosurgery	No	≥270 min	≥100 ml	No	No	≥90 %	No	＜0.05 ng/ml	＜10 mg/l	＜10 mg/l	＜3	＜0.5 mg/L	≥4.0 g/L	No	Internal Dataset
376	＜65	Male	≥25 kg/m2	＜3	＜30g/L	＜3	No	No	No	No	No	No	No	No	No	No	No	No	＜0.5 mg/L	≥4.0 g/L	General anesthesia	Neurosurgery	No	≥270 min	＜100 ml	No	No	≥90 %	No	＜0.05 ng/ml	＜10 mg/l	＜10 mg/l	≥3	≥0.5 mg/L	＜4.0 g/L	No	Internal Dataset
377	＜65	Female	＜25 kg/m2	＜3	≥30g/L	＜3	No	No	No	No	No	No	No	No	No	No	No	No	＜0.5 mg/L	≥4.0 g/L	General anesthesia	Digestive System Surgery	Yes	＜270 min	＜100 ml	No	No	≥90 %	No	＜0.05 ng/ml	＜10 mg/l	＜10 mg/l	≥3	≥0.5 mg/L	≥4.0 g/L	No	Internal Dataset
378	＜65	Male	＜25 kg/m2	≥3	＜30g/L	＜3	No	No	No	No	No	No	No	No	No	No	No	No	＜0.5 mg/L	＜4.0 g/L	General anesthesia	Orthopedic Surgery	Yes	＜270 min	≥100 ml	No	No	≥90 %	No	＜0.05 ng/ml	＜10 mg/l	＜10 mg/l	＜3	＜0.5 mg/L	＜4.0 g/L	No	Internal Dataset
379	＜65	Female	＜25 kg/m2	＜3	＜30g/L	＜3	No	No	No	No	No	No	No	No	No	No	No	No	≥0.5 mg/L	≥4.0 g/L	General anesthesia	Orthopedic Surgery	Yes	＜270 min	≥100 ml	No	No	≥90 %	No	＜0.05 ng/ml	＜10 mg/l	＜10 mg/l	＜3	≥0.5 mg/L	＜4.0 g/L	No	Internal Dataset
380	≥65	Female	≥25 kg/m2	＜3	≥30g/L	＜3	No	No	No	No	No	No	No	No	No	No	Yes	No	≥0.5 mg/L	＜4.0 g/L	General anesthesia	Digestive System Surgery	No	＜270 min	≥100 ml	No	No	≥90 %	No	＜0.05 ng/ml	＜10 mg/l	＜10 mg/l	≥3	＜0.5 mg/L	＜4.0 g/L	No	Internal Dataset
381	≥65	Female	≥25 kg/m2	＜3	≥30g/L	＜3	No	No	No	No	No	No	No	No	No	No	No	No	≥0.5 mg/L	≥4.0 g/L	General anesthesia	Neurosurgery	No	＜270 min	＜100 ml	No	No	≥90 %	No	＜0.05 ng/ml	＜10 mg/l	＜10 mg/l	≥3	＜0.5 mg/L	＜4.0 g/L	No	Internal Dataset
382	≥65	Female	＜25 kg/m2	＜3	≥30g/L	＜3	No	No	No	No	No	No	No	No	No	No	Yes	No	＜0.5 mg/L	＜4.0 g/L	General anesthesia	Neurosurgery	Yes	≥270 min	＜100 ml	No	No	≥90 %	No	＜0.05 ng/ml	＜10 mg/l	＜10 mg/l	≥3	＜0.5 mg/L	≥4.0 g/L	No	Internal Dataset
383	≥65	Female	＜25 kg/m2	＜3	≥30g/L	＜3	No	No	No	No	No	No	No	No	No	No	Yes	No	＜0.5 mg/L	＜4.0 g/L	General anesthesia	Digestive System Surgery	Yes	＜270 min	≥100 ml	No	No	≥90 %	No	＜0.05 ng/ml	＜10 mg/l	＜10 mg/l	≥3	＜0.5 mg/L	＜4.0 g/L	No	Internal Dataset
384	＜65	Female	＜25 kg/m2	＜3	≥30g/L	＜3	No	No	No	No	No	No	No	No	No	No	No	No	＜0.5 mg/L	＜4.0 g/L	General anesthesia	Orthopedic Surgery	No	＜270 min	≥100 ml	No	No	≥90 %	No	≥0.05 ng/ml	＜10 mg/l	≥10 mg/l	＜3	＜0.5 mg/L	≥4.0 g/L	No	Internal Dataset
385	≥65	Female	＜25 kg/m2	＜3	≥30g/L	＜3	No	No	No	No	No	No	No	No	No	No	Yes	No	＜0.5 mg/L	≥4.0 g/L	General anesthesia	Orthopedic Surgery	No	≥270 min	＜100 ml	No	No	≥90 %	No	＜0.05 ng/ml	＜10 mg/l	＜10 mg/l	＜3	≥0.5 mg/L	＜4.0 g/L	No	Internal Dataset
386	≥65	Female	＜25 kg/m2	＜3	≥30g/L	＜3	No	No	No	No	No	No	No	No	No	No	Yes	No	＜0.5 mg/L	≥4.0 g/L	General anesthesia	Digestive System Surgery	Yes	≥270 min	≥100 ml	No	No	≥90 %	No	＜0.05 ng/ml	＜10 mg/l	＜10 mg/l	＜3	＜0.5 mg/L	＜4.0 g/L	No	Internal Dataset
387	≥65	Female	＜25 kg/m2	＜3	≥30g/L	＜3	No	No	No	No	No	No	No	No	No	No	Yes	Yes	＜0.5 mg/L	≥4.0 g/L	General anesthesia	Urinary System Surgery	No	＜270 min	＜100 ml	No	No	≥90 %	No	≥0.05 ng/ml	≥10 mg/l	≥10 mg/l	≥3	＜0.5 mg/L	≥4.0 g/L	No	Internal Dataset
388	≥65	Female	＜25 kg/m2	＜3	≥30g/L	＜3	No	No	No	No	No	No	No	No	No	No	Yes	Yes	＜0.5 mg/L	≥4.0 g/L	General anesthesia	Urinary System Surgery	No	＜270 min	＜100 ml	No	No	≥90 %	No	＜0.05 ng/ml	＜10 mg/l	＜10 mg/l	＜3	＜0.5 mg/L	＜4.0 g/L	No	Internal Dataset
389	＜65	Female	＜25 kg/m2	＜3	≥30g/L	＜3	No	No	No	No	No	No	No	No	No	No	Yes	Yes	＜0.5 mg/L	＜4.0 g/L	Regional anesthesia	Urinary System Surgery	No	＜270 min	＜100 ml	No	No	≥90 %	No	＜0.05 ng/ml	＜10 mg/l	＜10 mg/l	＜3	＜0.5 mg/L	＜4.0 g/L	No	Internal Dataset
390	＜65	Female	＜25 kg/m2	＜3	≥30g/L	＜3	No	No	Yes	No	No	No	No	No	No	No	No	Yes	＜0.5 mg/L	＜4.0 g/L	Regional anesthesia	Urinary System Surgery	No	＜270 min	＜100 ml	yes	No	≥90 %	No	＜0.05 ng/ml	＜10 mg/l	＜10 mg/l	＜3	＜0.5 mg/L	＜4.0 g/L	No	Internal Dataset
391	＜65	Female	≥25 kg/m2	＜3	≥30g/L	＜3	Yes	Yes	Yes	No	No	No	No	No	No	No	No	Yes	＜0.5 mg/L	≥4.0 g/L	Regional anesthesia	Urinary System Surgery	No	＜270 min	＜100 ml	yes	yes	≥90 %	No	＜0.05 ng/ml	＜10 mg/l	＜10 mg/l	＜3	＜0.5 mg/L	＜4.0 g/L	No	Internal Dataset
392	≥65	Female	≥25 kg/m2	＜3	≥30g/L	＜3	Yes	No	Yes	No	Yes	Yes	No	No	Yes	No	No	Yes	＜0.5 mg/L	≥4.0 g/L	Regional anesthesia	Urinary System Surgery	No	＜270 min	＜100 ml	yes	No	≥90 %	No	＜0.05 ng/ml	＜10 mg/l	＜10 mg/l	＜3	＜0.5 mg/L	＜4.0 g/L	No	Internal Dataset
393	＜65	Male	≥25 kg/m2	＜3	≥30g/L	＜3	Yes	Yes	Yes	No	Yes	No	Yes	Yes	Yes	No	Yes	No	＜0.5 mg/L	≥4.0 g/L	General anesthesia	Digestive System Surgery	No	＜270 min	＜100 ml	No	No	≥90 %	No	＜0.05 ng/ml	＜10 mg/l	＜10 mg/l	＜3	＜0.5 mg/L	＜4.0 g/L	No	Internal Dataset
394	＜65	Female	≥25 kg/m2	＜3	≥30g/L	＜3	Yes	Yes	No	No	No	Yes	Yes	No	Yes	No	No	Yes	＜0.5 mg/L	≥4.0 g/L	General anesthesia	Orthopedic Surgery	No	＜270 min	＜100 ml	yes	No	≥90 %	No	＜0.05 ng/ml	＜10 mg/l	＜10 mg/l	＜3	＜0.5 mg/L	＜4.0 g/L	No	Internal Dataset
395	≥65	Male	＜25 kg/m2	＜3	≥30g/L	＜3	No	Yes	No	No	Yes	Yes	Yes	No	No	No	No	Yes	＜0.5 mg/L	≥4.0 g/L	General anesthesia	Orthopedic Surgery	No	＜270 min	＜100 ml	No	yes	≥90 %	No	＜0.05 ng/ml	＜10 mg/l	＜10 mg/l	＜3	＜0.5 mg/L	＜4.0 g/L	No	Internal Dataset
396	≥65	Female	≥25 kg/m2	＜3	≥30g/L	＜3	No	No	Yes	No	Yes	No	No	No	No	Yes	Yes	Yes	＜0.5 mg/L	＜4.0 g/L	General anesthesia	Gynecological Surgery	No	＜270 min	＜100 ml	No	No	＜90 %	No	＜0.05 ng/ml	＜10 mg/l	＜10 mg/l	＜3	＜0.5 mg/L	＜4.0 g/L	No	Internal Dataset
397	＜65	Male	＜25 kg/m2	＜3	≥30g/L	＜3	No	Yes	Yes	No	Yes	No	No	No	No	No	Yes	No	＜0.5 mg/L	≥4.0 g/L	General anesthesia	Gynecological Surgery	No	＜270 min	＜100 ml	yes	yes	≥90 %	No	＜0.05 ng/ml	＜10 mg/l	＜10 mg/l	＜3	＜0.5 mg/L	＜4.0 g/L	No	Internal Dataset
398	＜65	Male	＜25 kg/m2	＜3	≥30g/L	＜3	Yes	Yes	Yes	No	Yes	No	Yes	No	No	No	Yes	No	＜0.5 mg/L	＜4.0 g/L	General anesthesia	Gynecological Surgery	No	＜270 min	＜100 ml	yes	yes	≥90 %	No	＜0.05 ng/ml	＜10 mg/l	＜10 mg/l	＜3	＜0.5 mg/L	＜4.0 g/L	No	Internal Dataset
399	＜65	Female	≥25 kg/m2	≥3	≥30g/L	≥3	No	Yes	Yes	No	Yes	No	Yes	No	No	No	No	Yes	＜0.5 mg/L	≥4.0 g/L	General anesthesia	Gynecological Surgery	No	＜270 min	＜100 ml	yes	No	＜90 %	No	＜0.05 ng/ml	＜10 mg/l	＜10 mg/l	＜3	＜0.5 mg/L	＜4.0 g/L	No	Internal Dataset
400	≥65	Female	＜25 kg/m2	＜3	＜30g/L	≥3	No	No	No	No	No	Yes	No	No	No	Yes	No	Yes	＜0.5 mg/L	＜4.0 g/L	General anesthesia	Digestive System Surgery	No	＜270 min	＜100 ml	No	No	＜90 %	Yes	＜0.05 ng/ml	＜10 mg/l	＜10 mg/l	＜3	＜0.5 mg/L	＜4.0 g/L	No	Internal Dataset
401	≥65	Male	≥25 kg/m2	≥3	≥30g/L	≥3	No	No	No	No	No	Yes	Yes	No	No	No	Yes	Yes	＜0.5 mg/L	＜4.0 g/L	General anesthesia	Digestive System Surgery	No	＜270 min	＜100 ml	yes	yes	＜90 %	No	＜0.05 ng/ml	＜10 mg/l	＜10 mg/l	＜3	＜0.5 mg/L	＜4.0 g/L	No	Internal Dataset
402	＜65	Female	＜25 kg/m2	＜3	≥30g/L	≥3	No	No	No	No	No	Yes	Yes	No	No	No	No	Yes	＜0.5 mg/L	＜4.0 g/L	General anesthesia	Gynecological Surgery	No	＜270 min	＜100 ml	yes	yes	＜90 %	Yes	＜0.05 ng/ml	＜10 mg/l	＜10 mg/l	＜3	＜0.5 mg/L	＜4.0 g/L	No	Internal Dataset
403	＜65	Female	＜25 kg/m2	≥3	≥30g/L	＜3	No	No	No	No	Yes	Yes	Yes	No	No	No	No	No	＜0.5 mg/L	≥4.0 g/L	General anesthesia	Gynecological Surgery	No	＜270 min	＜100 ml	No	No	≥90 %	Yes	＜0.05 ng/ml	＜10 mg/l	＜10 mg/l	＜3	＜0.5 mg/L	＜4.0 g/L	No	Internal Dataset
404	＜65	Male	＜25 kg/m2	≥3	≥30g/L	＜3	No	No	No	No	No	Yes	No	No	No	No	No	No	＜0.5 mg/L	≥4.0 g/L	General anesthesia	Digestive System Surgery	No	＜270 min	＜100 ml	No	No	≥90 %	Yes	＜0.05 ng/ml	＜10 mg/l	＜10 mg/l	＜3	＜0.5 mg/L	＜4.0 g/L	No	Internal Dataset
405	＜65	Female	＜25 kg/m2	＜3	＜30g/L	≥3	No	No	No	No	Yes	Yes	Yes	No	No	No	No	No	＜0.5 mg/L	≥4.0 g/L	General anesthesia	Digestive System Surgery	No	＜270 min	＜100 ml	yes	No	≥90 %	No	＜0.05 ng/ml	＜10 mg/l	＜10 mg/l	＜3	＜0.5 mg/L	＜4.0 g/L	No	Internal Dataset
406	＜65	Male	＜25 kg/m2	＜3	≥30g/L	≥3	No	No	No	No	Yes	No	No	No	No	No	No	No	＜0.5 mg/L	≥4.0 g/L	General anesthesia	Digestive System Surgery	No	＜270 min	＜100 ml	yes	yes	≥90 %	No	＜0.05 ng/ml	＜10 mg/l	＜10 mg/l	＜3	＜0.5 mg/L	＜4.0 g/L	No	Internal Dataset
407	＜65	Female	＜25 kg/m2	＜3	＜30g/L	＜3	No	No	No	No	No	No	No	No	No	No	No	Yes	≥0.5 mg/L	≥4.0 g/L	General anesthesia	Digestive System Surgery	No	＜270 min	＜100 ml	No	No	≥90 %	No	＜0.05 ng/ml	＜10 mg/l	＜10 mg/l	＜3	＜0.5 mg/L	＜4.0 g/L	No	Internal Dataset
408	＜65	Female	＜25 kg/m2	＜3	≥30g/L	＜3	No	No	No	No	Yes	Yes	Yes	No	No	No	No	No	＜0.5 mg/L	＜4.0 g/L	General anesthesia	Gynecological Surgery	No	＜270 min	＜100 ml	yes	yes	≥90 %	No	＜0.05 ng/ml	＜10 mg/l	＜10 mg/l	＜3	＜0.5 mg/L	＜4.0 g/L	No	Internal Dataset
409	＜65	Female	＜25 kg/m2	≥3	＜30g/L	＜3	No	No	No	Yes	No	No	No	No	No	No	No	Yes	≥0.5 mg/L	＜4.0 g/L	General anesthesia	Gynecological Surgery	No	＜270 min	＜100 ml	No	No	≥90 %	No	＜0.05 ng/ml	＜10 mg/l	＜10 mg/l	≥3	＜0.5 mg/L	＜4.0 g/L	No	Internal Dataset
410	＜65	Female	≥25 kg/m2	＜3	＜30g/L	≥3	No	No	No	No	No	Yes	No	No	No	No	No	Yes	＜0.5 mg/L	＜4.0 g/L	General anesthesia	Gynecological Surgery	No	＜270 min	＜100 ml	No	yes	＜90 %	Yes	＜0.05 ng/ml	＜10 mg/l	＜10 mg/l	＜3	≥0.5 mg/L	＜4.0 g/L	No	Internal Dataset
411	＜65	Female	≥25 kg/m2	＜3	≥30g/L	＜3	No	No	No	Yes	No	No	No	No	No	No	No	No	＜0.5 mg/L	≥4.0 g/L	General anesthesia	Digestive System Surgery	No	＜270 min	＜100 ml	No	No	＜90 %	No	＜0.05 ng/ml	＜10 mg/l	＜10 mg/l	＜3	＜0.5 mg/L	＜4.0 g/L	No	Internal Dataset
412	＜65	Female	＜25 kg/m2	＜3	≥30g/L	＜3	No	No	No	Yes	Yes	Yes	No	No	No	No	No	Yes	≥0.5 mg/L	＜4.0 g/L	General anesthesia	Orthopedic Surgery	No	＜270 min	＜100 ml	No	No	≥90 %	Yes	＜0.05 ng/ml	＜10 mg/l	＜10 mg/l	≥3	＜0.5 mg/L	＜4.0 g/L	No	Internal Dataset
413	＜65	Female	＜25 kg/m2	＜3	≥30g/L	＜3	No	No	No	No	Yes	Yes	Yes	No	No	No	No	Yes	＜0.5 mg/L	≥4.0 g/L	General anesthesia	Orthopedic Surgery	No	＜270 min	＜100 ml	No	yes	＜90 %	No	＜0.05 ng/ml	＜10 mg/l	＜10 mg/l	≥3	≥0.5 mg/L	＜4.0 g/L	No	Internal Dataset
414	＜65	Female	＜25 kg/m2	＜3	≥30g/L	＜3	No	No	No	No	No	No	Yes	No	No	No	No	No	≥0.5 mg/L	＜4.0 g/L	General anesthesia	Digestive System Surgery	No	＜270 min	＜100 ml	No	No	≥90 %	Yes	＜0.05 ng/ml	＜10 mg/l	＜10 mg/l	≥3	≥0.5 mg/L	＜4.0 g/L	No	Internal Dataset
415	＜65	Female	＜25 kg/m2	＜3	≥30g/L	＜3	No	No	No	No	No	No	Yes	No	No	No	No	Yes	≥0.5 mg/L	＜4.0 g/L	General anesthesia	Digestive System Surgery	No	＜270 min	＜100 ml	yes	No	≥90 %	No	＜0.05 ng/ml	＜10 mg/l	＜10 mg/l	＜3	＜0.5 mg/L	＜4.0 g/L	No	Internal Dataset
416	＜65	Female	＜25 kg/m2	＜3	≥30g/L	＜3	No	No	No	No	No	Yes	No	No	Yes	No	No	Yes	＜0.5 mg/L	＜4.0 g/L	General anesthesia	Gynecological Surgery	No	＜270 min	＜100 ml	No	No	≥90 %	No	＜0.05 ng/ml	＜10 mg/l	＜10 mg/l	＜3	≥0.5 mg/L	＜4.0 g/L	No	Internal Dataset
417	＜65	Female	≥25 kg/m2	＜3	≥30g/L	＜3	No	No	No	No	No	Yes	No	No	Yes	No	No	Yes	≥0.5 mg/L	≥4.0 g/L	General anesthesia	Gynecological Surgery	Yes	＜270 min	＜100 ml	No	yes	≥90 %	No	＜0.05 ng/ml	＜10 mg/l	＜10 mg/l	≥3	＜0.5 mg/L	＜4.0 g/L	No	Internal Dataset
418	≥65	Female	≥25 kg/m2	＜3	≥30g/L	＜3	No	No	No	No	No	Yes	No	No	Yes	No	No	Yes	≥0.5 mg/L	≥4.0 g/L	General anesthesia	Gynecological Surgery	No	≥270 min	＜100 ml	yes	yes	≥90 %	No	＜0.05 ng/ml	＜10 mg/l	＜10 mg/l	≥3	≥0.5 mg/L	≥4.0 g/L	No	Internal Dataset
419	≥65	Female	＜25 kg/m2	＜3	≥30g/L	＜3	No	No	No	No	Yes	No	Yes	No	Yes	No	No	Yes	≥0.5 mg/L	＜4.0 g/L	General anesthesia	Digestive System Surgery	No	≥270 min	＜100 ml	No	No	≥90 %	No	＜0.05 ng/ml	＜10 mg/l	＜10 mg/l	＜3	＜0.5 mg/L	＜4.0 g/L	No	Internal Dataset
420	＜65	Male	＜25 kg/m2	＜3	≥30g/L	＜3	No	No	No	No	Yes	No	Yes	Yes	Yes	No	No	No	≥0.5 mg/L	≥4.0 g/L	General anesthesia	Digestive System Surgery	Yes	＜270 min	≥100 ml	No	No	≥90 %	No	＜0.05 ng/ml	＜10 mg/l	＜10 mg/l	≥3	＜0.5 mg/L	＜4.0 g/L	No	Internal Dataset
421	＜65	Male	＜25 kg/m2	＜3	≥30g/L	＜3	No	No	No	No	No	No	No	No	Yes	No	No	No	＜0.5 mg/L	≥4.0 g/L	General anesthesia	Orthopedic Surgery	Yes	≥270 min	≥100 ml	No	No	≥90 %	No	＜0.05 ng/ml	＜10 mg/l	＜10 mg/l	≥3	＜0.5 mg/L	＜4.0 g/L	No	Internal Dataset
422	≥65	Male	＜25 kg/m2	＜3	≥30g/L	＜3	No	No	No	No	No	Yes	No	Yes	Yes	No	No	Yes	＜0.5 mg/L	＜4.0 g/L	General anesthesia	Orthopedic Surgery	No	≥270 min	≥100 ml	No	No	≥90 %	No	≥0.05 ng/ml	≥10 mg/l	＜10 mg/l	＜3	≥0.5 mg/L	≥4.0 g/L	No	Internal Dataset
423	≥65	Male	≥25 kg/m2	＜3	≥30g/L	＜3	No	No	No	No	No	No	Yes	No	No	No	No	Yes	≥0.5 mg/L	＜4.0 g/L	General anesthesia	Neurosurgery	No	＜270 min	≥100 ml	No	No	≥90 %	No	＜0.05 ng/ml	≥10 mg/l	＜10 mg/l	＜3	≥0.5 mg/L	＜4.0 g/L	No	Internal Dataset
424	＜65	Female	＜25 kg/m2	＜3	≥30g/L	＜3	No	No	No	No	Yes	No	Yes	No	No	No	No	No	＜0.5 mg/L	≥4.0 g/L	General anesthesia	Neurosurgery	Yes	≥270 min	＜100 ml	No	No	≥90 %	No	＜0.05 ng/ml	≥10 mg/l	≥10 mg/l	≥3	≥0.5 mg/L	＜4.0 g/L	No	Internal Dataset
425	＜65	Male	＜25 kg/m2	＜3	≥30g/L	＜3	No	No	No	No	No	No	Yes	Yes	No	No	No	No	＜0.5 mg/L	＜4.0 g/L	General anesthesia	Digestive System Surgery	Yes	≥270 min	≥100 ml	No	No	≥90 %	No	＜0.05 ng/ml	＜10 mg/l	＜10 mg/l	＜3	≥0.5 mg/L	＜4.0 g/L	No	Internal Dataset
426	＜65	Male	≥25 kg/m2	＜3	≥30g/L	＜3	No	Yes	No	No	Yes	Yes	Yes	Yes	No	No	No	Yes	＜0.5 mg/L	≥4.0 g/L	General anesthesia	Orthopedic Surgery	Yes	≥270 min	≥100 ml	No	No	≥90 %	No	≥0.05 ng/ml	≥10 mg/l	＜10 mg/l	≥3	≥0.5 mg/L	＜4.0 g/L	No	Internal Dataset
427	＜65	Male	＜25 kg/m2	＜3	≥30g/L	＜3	Yes	Yes	No	No	No	No	No	No	No	No	No	No	＜0.5 mg/L	≥4.0 g/L	Regional anesthesia	Orthopedic Surgery	No	＜270 min	＜100 ml	No	No	≥90 %	No	≥0.05 ng/ml	＜10 mg/l	≥10 mg/l	≥3	≥0.5 mg/L	≥4.0 g/L	No	Internal Dataset
428	＜65	Female	＜25 kg/m2	＜3	≥30g/L	＜3	Yes	No	Yes	No	No	No	No	No	No	No	No	No	＜0.5 mg/L	＜4.0 g/L	Regional anesthesia	Digestive System Surgery	No	＜270 min	＜100 ml	No	No	≥90 %	No	＜0.05 ng/ml	≥10 mg/l	＜10 mg/l	＜3	≥0.5 mg/L	＜4.0 g/L	No	Internal Dataset
429	＜65	Male	＜25 kg/m2	≥3	≥30g/L	≥3	No	Yes	Yes	No	No	No	No	No	No	No	No	No	＜0.5 mg/L	＜4.0 g/L	Regional anesthesia	Digestive System Surgery	No	＜270 min	＜100 ml	No	No	≥90 %	No	≥0.05 ng/ml	≥10 mg/l	＜10 mg/l	≥3	＜0.5 mg/L	＜4.0 g/L	No	Internal Dataset
430	≥65	Female	＜25 kg/m2	≥3	＜30g/L	＜3	No	Yes	No	No	No	No	No	No	No	No	No	Yes	＜0.5 mg/L	≥4.0 g/L	Regional anesthesia	Orthopedic Surgery	No	＜270 min	＜100 ml	No	No	≥90 %	No	＜0.05 ng/ml	＜10 mg/l	＜10 mg/l	＜3	＜0.5 mg/L	＜4.0 g/L	No	Internal Dataset
431	≥65	Female	＜25 kg/m2	≥3	≥30g/L	≥3	Yes	Yes	Yes	No	No	No	No	No	No	No	No	Yes	≥0.5 mg/L	＜4.0 g/L	Regional anesthesia	Orthopedic Surgery	No	＜270 min	＜100 ml	No	No	≥90 %	No	＜0.05 ng/ml	＜10 mg/l	＜10 mg/l	＜3	＜0.5 mg/L	＜4.0 g/L	No	Internal Dataset
432	＜65	Female	＜25 kg/m2	＜3	＜30g/L	≥3	No	No	Yes	No	No	No	No	No	No	No	No	Yes	＜0.5 mg/L	≥4.0 g/L	Regional anesthesia	Other Superficial Surgeries	No	＜270 min	＜100 ml	No	No	≥90 %	No	＜0.05 ng/ml	＜10 mg/l	＜10 mg/l	＜3	＜0.5 mg/L	＜4.0 g/L	No	Internal Dataset
433	≥65	Male	≥25 kg/m2	＜3	≥30g/L	＜3	Yes	Yes	Yes	No	No	No	No	No	No	No	No	Yes	＜0.5 mg/L	＜4.0 g/L	General anesthesia	Other Superficial Surgeries	No	＜270 min	＜100 ml	No	No	≥90 %	No	＜0.05 ng/ml	＜10 mg/l	＜10 mg/l	＜3	＜0.5 mg/L	＜4.0 g/L	No	Internal Dataset
434	＜65	Female	＜25 kg/m2	＜3	＜30g/L	＜3	No	No	Yes	No	No	No	No	No	No	No	Yes	No	＜0.5 mg/L	≥4.0 g/L	General anesthesia	Urinary System Surgery	No	＜270 min	＜100 ml	No	No	≥90 %	No	＜0.05 ng/ml	＜10 mg/l	＜10 mg/l	＜3	＜0.5 mg/L	＜4.0 g/L	No	Internal Dataset
435	＜65	Male	＜25 kg/m2	≥3	＜30g/L	＜3	Yes	Yes	Yes	No	No	No	No	No	No	No	Yes	Yes	＜0.5 mg/L	≥4.0 g/L	General anesthesia	Urinary System Surgery	No	＜270 min	＜100 ml	No	No	≥90 %	No	＜0.05 ng/ml	＜10 mg/l	＜10 mg/l	＜3	＜0.5 mg/L	＜4.0 g/L	No	Internal Dataset
436	≥65	Female	＜25 kg/m2	＜3	≥30g/L	≥3	Yes	Yes	No	No	No	No	No	No	No	No	No	No	＜0.5 mg/L	≥4.0 g/L	General anesthesia	Urinary System Surgery	No	＜270 min	＜100 ml	No	No	≥90 %	No	＜0.05 ng/ml	＜10 mg/l	＜10 mg/l	＜3	＜0.5 mg/L	＜4.0 g/L	No	Internal Dataset
437	≥65	Male	＜25 kg/m2	＜3	≥30g/L	＜3	Yes	Yes	No	No	No	No	No	No	No	No	No	No	＜0.5 mg/L	＜4.0 g/L	General anesthesia	Urinary System Surgery	No	＜270 min	＜100 ml	No	No	≥90 %	No	＜0.05 ng/ml	＜10 mg/l	＜10 mg/l	＜3	＜0.5 mg/L	＜4.0 g/L	No	Internal Dataset
438	＜65	Male	＜25 kg/m2	＜3	＜30g/L	≥3	No	Yes	Yes	No	No	No	No	No	No	No	Yes	No	＜0.5 mg/L	＜4.0 g/L	General anesthesia	Orthopedic Surgery	No	＜270 min	＜100 ml	No	No	≥90 %	No	＜0.05 ng/ml	＜10 mg/l	＜10 mg/l	＜3	＜0.5 mg/L	＜4.0 g/L	No	Internal Dataset
439	＜65	Male	＜25 kg/m2	≥3	＜30g/L	＜3	No	No	No	No	No	No	No	No	No	No	Yes	Yes	＜0.5 mg/L	≥4.0 g/L	General anesthesia	Orthopedic Surgery	No	＜270 min	＜100 ml	No	No	≥90 %	No	＜0.05 ng/ml	＜10 mg/l	＜10 mg/l	＜3	＜0.5 mg/L	＜4.0 g/L	No	Internal Dataset
440	＜65	Male	＜25 kg/m2	＜3	≥30g/L	＜3	No	No	Yes	No	No	No	No	No	No	No	Yes	No	＜0.5 mg/L	＜4.0 g/L	General anesthesia	Digestive System Surgery	No	＜270 min	＜100 ml	No	No	≥90 %	No	＜0.05 ng/ml	＜10 mg/l	＜10 mg/l	＜3	＜0.5 mg/L	＜4.0 g/L	No	Internal Dataset
441	＜65	Female	＜25 kg/m2	≥3	＜30g/L	≥3	No	No	No	No	No	No	No	No	No	Yes	No	Yes	＜0.5 mg/L	≥4.0 g/L	General anesthesia	Orthopedic Surgery	No	＜270 min	＜100 ml	No	yes	≥90 %	No	＜0.05 ng/ml	＜10 mg/l	＜10 mg/l	＜3	＜0.5 mg/L	＜4.0 g/L	No	Internal Dataset
442	＜65	Female	＜25 kg/m2	＜3	＜30g/L	＜3	No	No	No	No	No	No	No	No	No	No	No	Yes	＜0.5 mg/L	≥4.0 g/L	General anesthesia	Orthopedic Surgery	No	＜270 min	＜100 ml	yes	No	≥90 %	No	＜0.05 ng/ml	＜10 mg/l	＜10 mg/l	＜3	＜0.5 mg/L	＜4.0 g/L	No	Internal Dataset
443	≥65	Male	＜25 kg/m2	≥3	＜30g/L	＜3	No	No	No	No	No	No	No	No	No	Yes	Yes	No	＜0.5 mg/L	＜4.0 g/L	General anesthesia	Digestive System Surgery	No	＜270 min	＜100 ml	yes	No	≥90 %	No	＜0.05 ng/ml	＜10 mg/l	＜10 mg/l	＜3	＜0.5 mg/L	＜4.0 g/L	No	Internal Dataset
444	＜65	Female	＜25 kg/m2	＜3	＜30g/L	＜3	No	No	No	No	No	No	No	No	No	No	No	Yes	＜0.5 mg/L	≥4.0 g/L	General anesthesia	Digestive System Surgery	No	＜270 min	＜100 ml	No	No	≥90 %	No	＜0.05 ng/ml	＜10 mg/l	＜10 mg/l	＜3	＜0.5 mg/L	＜4.0 g/L	No	Internal Dataset
445	＜65	Male	≥25 kg/m2	≥3	≥30g/L	≥3	No	No	No	No	No	No	No	No	No	No	Yes	No	＜0.5 mg/L	＜4.0 g/L	General anesthesia	Orthopedic Surgery	No	＜270 min	＜100 ml	No	yes	≥90 %	Yes	＜0.05 ng/ml	＜10 mg/l	＜10 mg/l	＜3	＜0.5 mg/L	＜4.0 g/L	No	Internal Dataset
446	＜65	Male	≥25 kg/m2	＜3	＜30g/L	＜3	No	No	No	No	No	No	No	No	No	No	No	Yes	＜0.5 mg/L	≥4.0 g/L	General anesthesia	Orthopedic Surgery	No	＜270 min	＜100 ml	yes	yes	≥90 %	No	＜0.05 ng/ml	＜10 mg/l	＜10 mg/l	＜3	＜0.5 mg/L	＜4.0 g/L	No	Internal Dataset
447	＜65	Male	≥25 kg/m2	＜3	＜30g/L	＜3	No	No	No	No	No	No	No	No	No	No	Yes	No	＜0.5 mg/L	≥4.0 g/L	General anesthesia	Digestive System Surgery	No	＜270 min	＜100 ml	No	No	≥90 %	No	＜0.05 ng/ml	＜10 mg/l	＜10 mg/l	＜3	＜0.5 mg/L	＜4.0 g/L	No	Internal Dataset
448	＜65	Female	＜25 kg/m2	＜3	≥30g/L	＜3	No	No	No	No	No	No	No	No	No	Yes	Yes	Yes	＜0.5 mg/L	＜4.0 g/L	General anesthesia	Orthopedic Surgery	No	＜270 min	＜100 ml	No	yes	≥90 %	No	＜0.05 ng/ml	＜10 mg/l	＜10 mg/l	＜3	＜0.5 mg/L	＜4.0 g/L	No	Internal Dataset
449	＜65	Male	＜25 kg/m2	＜3	≥30g/L	＜3	No	No	No	No	No	No	No	No	No	No	No	Yes	＜0.5 mg/L	≥4.0 g/L	General anesthesia	Orthopedic Surgery	No	＜270 min	＜100 ml	No	No	≥90 %	No	＜0.05 ng/ml	＜10 mg/l	＜10 mg/l	＜3	＜0.5 mg/L	＜4.0 g/L	No	Internal Dataset
450	＜65	Male	＜25 kg/m2	＜3	≥30g/L	＜3	No	No	No	No	No	No	No	No	No	No	No	No	＜0.5 mg/L	＜4.0 g/L	General anesthesia	Digestive System Surgery	No	＜270 min	＜100 ml	yes	yes	≥90 %	No	＜0.05 ng/ml	＜10 mg/l	＜10 mg/l	＜3	＜0.5 mg/L	＜4.0 g/L	No	Internal Dataset
451	＜65	Male	＜25 kg/m2	＜3	≥30g/L	＜3	No	No	No	No	No	No	No	No	No	No	No	Yes	＜0.5 mg/L	≥4.0 g/L	General anesthesia	Gynecological Surgery	No	＜270 min	＜100 ml	No	yes	≥90 %	No	＜0.05 ng/ml	＜10 mg/l	＜10 mg/l	＜3	＜0.5 mg/L	＜4.0 g/L	No	Internal Dataset
452	＜65	Female	＜25 kg/m2	＜3	≥30g/L	＜3	No	No	No	No	No	No	No	No	No	No	No	No	＜0.5 mg/L	≥4.0 g/L	General anesthesia	Gynecological Surgery	No	＜270 min	＜100 ml	No	No	≥90 %	Yes	＜0.05 ng/ml	＜10 mg/l	＜10 mg/l	＜3	＜0.5 mg/L	＜4.0 g/L	No	Internal Dataset
453	≥65	Female	＜25 kg/m2	＜3	≥30g/L	＜3	No	No	No	No	No	No	No	No	No	No	No	No	＜0.5 mg/L	≥4.0 g/L	General anesthesia	Digestive System Surgery	No	＜270 min	＜100 ml	yes	yes	＜90 %	No	＜0.05 ng/ml	＜10 mg/l	＜10 mg/l	＜3	＜0.5 mg/L	＜4.0 g/L	No	Internal Dataset
454	≥65	Female	＜25 kg/m2	＜3	≥30g/L	＜3	No	No	No	No	No	No	No	No	No	No	No	No	≥0.5 mg/L	＜4.0 g/L	General anesthesia	Orthopedic Surgery	Yes	≥270 min	≥100 ml	yes	yes	≥90 %	Yes	＜0.05 ng/ml	＜10 mg/l	＜10 mg/l	＜3	＜0.5 mg/L	＜4.0 g/L	No	Internal Dataset
455	≥65	Female	＜25 kg/m2	＜3	≥30g/L	＜3	No	No	No	No	No	No	No	No	No	No	No	Yes	≥0.5 mg/L	＜4.0 g/L	General anesthesia	Orthopedic Surgery	No	＜270 min	＜100 ml	No	yes	≥90 %	Yes	＜0.05 ng/ml	＜10 mg/l	＜10 mg/l	＜3	＜0.5 mg/L	＜4.0 g/L	No	Internal Dataset
456	≥65	Female	＜25 kg/m2	＜3	≥30g/L	＜3	No	No	No	No	No	No	No	No	No	No	No	No	≥0.5 mg/L	＜4.0 g/L	General anesthesia	Digestive System Surgery	No	＜270 min	≥100 ml	No	No	≥90 %	No	＜0.05 ng/ml	＜10 mg/l	＜10 mg/l	≥3	＜0.5 mg/L	＜4.0 g/L	No	Internal Dataset
457	＜65	Male	＜25 kg/m2	＜3	≥30g/L	＜3	No	No	No	No	No	No	No	No	No	No	No	Yes	＜0.5 mg/L	≥4.0 g/L	General anesthesia	Gynecological Surgery	Yes	≥270 min	＜100 ml	yes	yes	≥90 %	Yes	＜0.05 ng/ml	＜10 mg/l	＜10 mg/l	≥3	≥0.5 mg/L	≥4.0 g/L	No	Internal Dataset
458	≥65	Female	≥25 kg/m2	＜3	≥30g/L	＜3	No	No	No	No	No	Yes	No	No	No	No	No	Yes	＜0.5 mg/L	≥4.0 g/L	General anesthesia	Gynecological Surgery	Yes	≥270 min	≥100 ml	No	yes	≥90 %	Yes	＜0.05 ng/ml	＜10 mg/l	＜10 mg/l	＜3	＜0.5 mg/L	＜4.0 g/L	No	Internal Dataset
459	≥65	Female	≥25 kg/m2	＜3	≥30g/L	＜3	No	No	No	No	No	Yes	No	Yes	Yes	No	No	No	＜0.5 mg/L	＜4.0 g/L	General anesthesia	Digestive System Surgery	No	≥270 min	＜100 ml	No	No	≥90 %	No	＜0.05 ng/ml	＜10 mg/l	＜10 mg/l	≥3	≥0.5 mg/L	≥4.0 g/L	No	Internal Dataset
460	≥65	Female	＜25 kg/m2	＜3	≥30g/L	＜3	No	No	No	Yes	No	Yes	Yes	Yes	No	No	No	Yes	＜0.5 mg/L	≥4.0 g/L	General anesthesia	Digestive System Surgery	No	≥270 min	＜100 ml	No	No	≥90 %	No	＜0.05 ng/ml	＜10 mg/l	＜10 mg/l	＜3	≥0.5 mg/L	＜4.0 g/L	No	Internal Dataset
461	≥65	Female	＜25 kg/m2	＜3	≥30g/L	＜3	No	No	No	Yes	Yes	Yes	No	No	No	No	No	No	＜0.5 mg/L	≥4.0 g/L	General anesthesia	Digestive System Surgery	No	≥270 min	＜100 ml	No	No	≥90 %	No	＜0.05 ng/ml	＜10 mg/l	＜10 mg/l	≥3	≥0.5 mg/L	≥4.0 g/L	No	Internal Dataset
462	≥65	Female	＜25 kg/m2	＜3	≥30g/L	＜3	No	No	No	No	Yes	Yes	Yes	No	No	No	No	No	≥0.5 mg/L	＜4.0 g/L	General anesthesia	Gynecological Surgery	No	＜270 min	＜100 ml	No	No	≥90 %	No	＜0.05 ng/ml	＜10 mg/l	＜10 mg/l	≥3	＜0.5 mg/L	＜4.0 g/L	No	Internal Dataset
463	≥65	Female	＜25 kg/m2	＜3	≥30g/L	＜3	No	No	No	Yes	Yes	Yes	No	No	No	No	No	Yes	≥0.5 mg/L	＜4.0 g/L	General anesthesia	Gynecological Surgery	No	＜270 min	≥100 ml	No	No	≥90 %	No	＜0.05 ng/ml	＜10 mg/l	＜10 mg/l	≥3	＜0.5 mg/L	＜4.0 g/L	No	Internal Dataset
464	＜65	Male	＜25 kg/m2	＜3	≥30g/L	＜3	No	No	No	No	Yes	Yes	Yes	No	No	No	No	Yes	＜0.5 mg/L	≥4.0 g/L	General anesthesia	Gynecological Surgery	Yes	＜270 min	≥100 ml	No	No	≥90 %	No	＜0.05 ng/ml	＜10 mg/l	＜10 mg/l	≥3	＜0.5 mg/L	＜4.0 g/L	No	Internal Dataset
465	＜65	Male	＜25 kg/m2	＜3	≥30g/L	＜3	Yes	No	No	Yes	No	No	Yes	No	No	No	No	No	＜0.5 mg/L	≥4.0 g/L	Regional anesthesia	Thoracic/Cardiovascular Surgery	Yes	≥270 min	＜100 ml	No	No	≥90 %	No	＜0.05 ng/ml	＜10 mg/l	＜10 mg/l	≥3	＜0.5 mg/L	≥4.0 g/L	No	Internal Dataset
466	≥65	Female	＜25 kg/m2	＜3	≥30g/L	＜3	Yes	Yes	Yes	Yes	Yes	Yes	No	No	No	No	No	No	≥0.5 mg/L	＜4.0 g/L	Regional anesthesia	Thoracic/Cardiovascular Surgery	Yes	≥270 min	≥100 ml	No	No	≥90 %	No	＜0.05 ng/ml	＜10 mg/l	＜10 mg/l	≥3	＜0.5 mg/L	≥4.0 g/L	No	Internal Dataset
467	＜65	Male	＜25 kg/m2	＜3	≥30g/L	＜3	Yes	No	No	Yes	Yes	No	Yes	No	No	No	No	Yes	＜0.5 mg/L	≥4.0 g/L	Regional anesthesia	Thoracic/Cardiovascular Surgery	No	＜270 min	＜100 ml	No	No	≥90 %	No	＜0.05 ng/ml	＜10 mg/l	＜10 mg/l	＜3	＜0.5 mg/L	≥4.0 g/L	No	Internal Dataset
468	≥65	Male	＜25 kg/m2	＜3	≥30g/L	＜3	Yes	No	No	No	No	Yes	No	No	No	No	No	Yes	＜0.5 mg/L	≥4.0 g/L	Regional anesthesia	Thoracic/Cardiovascular Surgery	No	＜270 min	＜100 ml	No	No	≥90 %	No	＜0.05 ng/ml	＜10 mg/l	＜10 mg/l	≥3	≥0.5 mg/L	≥4.0 g/L	No	Internal Dataset
469	≥65	Female	＜25 kg/m2	＜3	＜30g/L	＜3	Yes	No	Yes	No	No	No	No	No	No	No	No	No	＜0.5 mg/L	＜4.0 g/L	Regional anesthesia	Digestive System Surgery	No	＜270 min	＜100 ml	No	No	≥90 %	No	＜0.05 ng/ml	＜10 mg/l	＜10 mg/l	≥3	≥0.5 mg/L	＜4.0 g/L	No	Internal Dataset
470	＜65	Female	＜25 kg/m2	＜3	≥30g/L	＜3	No	Yes	Yes	No	Yes	No	Yes	No	No	No	No	No	＜0.5 mg/L	≥4.0 g/L	Regional anesthesia	Urinary System Surgery	No	＜270 min	＜100 ml	No	No	≥90 %	No	≥0.05 ng/ml	≥10 mg/l	≥10 mg/l	＜3	≥0.5 mg/L	＜4.0 g/L	No	Internal Dataset
471	≥65	Male	＜25 kg/m2	≥3	≥30g/L	＜3	Yes	No	Yes	Yes	Yes	Yes	Yes	No	No	No	No	No	＜0.5 mg/L	≥4.0 g/L	General anesthesia	Urinary System Surgery	No	＜270 min	＜100 ml	No	No	≥90 %	No	≥0.05 ng/ml	≥10 mg/l	≥10 mg/l	≥3	＜0.5 mg/L	≥4.0 g/L	No	Internal Dataset
472	＜65	Female	＜25 kg/m2	≥3	＜30g/L	＜3	No	No	Yes	No	No	No	No	No	No	No	No	Yes	＜0.5 mg/L	＜4.0 g/L	General anesthesia	Urinary System Surgery	No	＜270 min	＜100 ml	No	No	≥90 %	No	≥0.05 ng/ml	＜10 mg/l	≥10 mg/l	≥3	≥0.5 mg/L	≥4.0 g/L	No	Internal Dataset
473	≥65	Male	＜25 kg/m2	＜3	＜30g/L	＜3	No	Yes	No	No	No	No	No	No	No	No	No	No	＜0.5 mg/L	≥4.0 g/L	General anesthesia	Digestive System Surgery	No	＜270 min	＜100 ml	No	No	≥90 %	No	＜0.05 ng/ml	＜10 mg/l	＜10 mg/l	≥3	≥0.5 mg/L	≥4.0 g/L	No	Internal Dataset
474	＜65	Female	≥25 kg/m2	＜3	≥30g/L	＜3	Yes	No	No	No	No	Yes	Yes	No	No	No	No	Yes	＜0.5 mg/L	≥4.0 g/L	General anesthesia	Digestive System Surgery	No	＜270 min	＜100 ml	No	No	≥90 %	No	＜0.05 ng/ml	≥10 mg/l	≥10 mg/l	≥3	≥0.5 mg/L	≥4.0 g/L	No	Internal Dataset
475	≥65	Male	≥25 kg/m2	＜3	≥30g/L	≥3	Yes	Yes	No	No	No	Yes	No	No	No	No	No	No	＜0.5 mg/L	≥4.0 g/L	General anesthesia	Gynecological Surgery	No	＜270 min	＜100 ml	No	No	≥90 %	No	≥0.05 ng/ml	≥10 mg/l	≥10 mg/l	≥3	＜0.5 mg/L	＜4.0 g/L	No	Internal Dataset
476	＜65	Male	≥25 kg/m2	≥3	＜30g/L	＜3	No	Yes	No	No	No	No	Yes	No	No	No	Yes	Yes	＜0.5 mg/L	≥4.0 g/L	General anesthesia	Gynecological Surgery	No	＜270 min	＜100 ml	No	No	≥90 %	No	≥0.05 ng/ml	≥10 mg/l	＜10 mg/l	≥3	＜0.5 mg/L	≥4.0 g/L	No	Internal Dataset
477	＜65	Male	≥25 kg/m2	≥3	＜30g/L	≥3	No	Yes	Yes	No	No	Yes	Yes	No	No	No	No	No	＜0.5 mg/L	≥4.0 g/L	General anesthesia	Thoracic/Cardiovascular Surgery	No	＜270 min	＜100 ml	No	No	≥90 %	No	≥0.05 ng/ml	＜10 mg/l	＜10 mg/l	≥3	≥0.5 mg/L	≥4.0 g/L	No	Internal Dataset
478	＜65	Male	＜25 kg/m2	≥3	≥30g/L	≥3	Yes	No	Yes	No	No	No	Yes	Yes	No	No	No	Yes	＜0.5 mg/L	≥4.0 g/L	General anesthesia	Thoracic/Cardiovascular Surgery	No	＜270 min	＜100 ml	No	No	≥90 %	No	＜0.05 ng/ml	≥10 mg/l	≥10 mg/l	＜3	＜0.5 mg/L	≥4.0 g/L	No	Internal Dataset
479	＜65	Male	＜25 kg/m2	＜3	＜30g/L	≥3	Yes	Yes	Yes	No	No	No	No	No	Yes	No	No	Yes	＜0.5 mg/L	≥4.0 g/L	General anesthesia	Digestive System Surgery	No	＜270 min	＜100 ml	No	No	≥90 %	No	＜0.05 ng/ml	≥10 mg/l	≥10 mg/l	＜3	≥0.5 mg/L	≥4.0 g/L	No	Internal Dataset
480	＜65	Female	＜25 kg/m2	＜3	＜30g/L	＜3	Yes	No	Yes	No	No	No	No	Yes	No	No	No	Yes	＜0.5 mg/L	＜4.0 g/L	General anesthesia	Orthopedic Surgery	No	＜270 min	＜100 ml	No	No	≥90 %	No	≥0.05 ng/ml	≥10 mg/l	≥10 mg/l	≥3	＜0.5 mg/L	≥4.0 g/L	No	Internal Dataset
481	＜65	Female	＜25 kg/m2	＜3	＜30g/L	＜3	Yes	No	No	No	No	No	Yes	Yes	No	No	No	Yes	＜0.5 mg/L	＜4.0 g/L	General anesthesia	Orthopedic Surgery	No	＜270 min	＜100 ml	No	No	≥90 %	No	≥0.05 ng/ml	＜10 mg/l	＜10 mg/l	＜3	≥0.5 mg/L	＜4.0 g/L	No	Internal Dataset
482	＜65	Female	＜25 kg/m2	＜3	≥30g/L	＜3	No	No	No	No	No	No	No	No	No	No	Yes	No	＜0.5 mg/L	≥4.0 g/L	General anesthesia	Orthopedic Surgery	No	＜270 min	＜100 ml	No	No	≥90 %	No	＜0.05 ng/ml	＜10 mg/l	＜10 mg/l	＜3	＜0.5 mg/L	＜4.0 g/L	No	Internal Dataset
483	＜65	Female	＜25 kg/m2	＜3	≥30g/L	＜3	No	No	No	No	No	No	No	No	Yes	No	No	Yes	＜0.5 mg/L	＜4.0 g/L	General anesthesia	Orthopedic Surgery	No	＜270 min	＜100 ml	No	No	≥90 %	No	＜0.05 ng/ml	≥10 mg/l	＜10 mg/l	＜3	≥0.5 mg/L	＜4.0 g/L	No	Internal Dataset
484	＜65	Female	＜25 kg/m2	＜3	≥30g/L	＜3	No	No	No	No	No	No	No	No	No	No	No	Yes	＜0.5 mg/L	＜4.0 g/L	General anesthesia	Neurosurgery	No	＜270 min	＜100 ml	yes	No	≥90 %	No	＜0.05 ng/ml	＜10 mg/l	＜10 mg/l	＜3	＜0.5 mg/L	＜4.0 g/L	No	Internal Dataset
485	≥65	Female	＜25 kg/m2	＜3	≥30g/L	＜3	No	No	No	No	No	No	No	No	No	No	No	No	＜0.5 mg/L	＜4.0 g/L	General anesthesia	Neurosurgery	No	＜270 min	＜100 ml	No	yes	≥90 %	No	＜0.05 ng/ml	＜10 mg/l	＜10 mg/l	＜3	＜0.5 mg/L	＜4.0 g/L	No	Internal Dataset
486	≥65	Female	＜25 kg/m2	＜3	≥30g/L	＜3	No	No	No	No	No	No	No	No	No	No	No	Yes	＜0.5 mg/L	≥4.0 g/L	General anesthesia	Digestive System Surgery	No	＜270 min	＜100 ml	No	yes	≥90 %	No	≥0.05 ng/ml	＜10 mg/l	＜10 mg/l	＜3	＜0.5 mg/L	＜4.0 g/L	No	Internal Dataset
487	＜65	Female	＜25 kg/m2	＜3	≥30g/L	＜3	No	No	No	No	No	No	No	No	No	Yes	Yes	Yes	＜0.5 mg/L	＜4.0 g/L	General anesthesia	Orthopedic Surgery	No	＜270 min	＜100 ml	No	No	≥90 %	No	≥0.05 ng/ml	＜10 mg/l	＜10 mg/l	＜3	＜0.5 mg/L	＜4.0 g/L	No	Internal Dataset
488	＜65	Female	＜25 kg/m2	＜3	≥30g/L	＜3	No	No	No	No	No	No	No	No	No	No	No	No	＜0.5 mg/L	＜4.0 g/L	General anesthesia	Orthopedic Surgery	No	＜270 min	＜100 ml	No	yes	≥90 %	No	＜0.05 ng/ml	＜10 mg/l	＜10 mg/l	＜3	＜0.5 mg/L	＜4.0 g/L	No	Internal Dataset
489	＜65	Female	＜25 kg/m2	＜3	≥30g/L	＜3	No	No	No	No	No	No	No	No	No	No	Yes	Yes	＜0.5 mg/L	＜4.0 g/L	General anesthesia	Digestive System Surgery	No	＜270 min	＜100 ml	yes	No	＜90 %	Yes	＜0.05 ng/ml	＜10 mg/l	＜10 mg/l	＜3	＜0.5 mg/L	＜4.0 g/L	No	Internal Dataset
490	＜65	Female	＜25 kg/m2	＜3	≥30g/L	＜3	No	No	No	No	No	No	No	No	No	No	No	No	≥0.5 mg/L	＜4.0 g/L	General anesthesia	Orthopedic Surgery	No	＜270 min	＜100 ml	yes	yes	＜90 %	No	＜0.05 ng/ml	＜10 mg/l	＜10 mg/l	＜3	＜0.5 mg/L	＜4.0 g/L	No	Internal Dataset
491	≥65	Male	＜25 kg/m2	＜3	≥30g/L	＜3	No	No	No	No	No	No	No	No	No	Yes	No	No	＜0.5 mg/L	≥4.0 g/L	General anesthesia	Orthopedic Surgery	No	＜270 min	＜100 ml	No	yes	≥90 %	No	≥0.05 ng/ml	＜10 mg/l	＜10 mg/l	＜3	＜0.5 mg/L	＜4.0 g/L	No	Internal Dataset
492	＜65	Male	≥25 kg/m2	＜3	≥30g/L	＜3	No	No	No	No	No	No	No	No	No	Yes	Yes	Yes	＜0.5 mg/L	＜4.0 g/L	General anesthesia	Urinary System Surgery	Yes	≥270 min	＜100 ml	No	yes	≥90 %	No	＜0.05 ng/ml	＜10 mg/l	＜10 mg/l	＜3	＜0.5 mg/L	＜4.0 g/L	No	Internal Dataset
493	≥65	Male	≥25 kg/m2	＜3	≥30g/L	＜3	No	No	No	No	No	No	No	No	No	No	No	No	＜0.5 mg/L	＜4.0 g/L	General anesthesia	Urinary System Surgery	Yes	＜270 min	＜100 ml	yes	No	≥90 %	No	≥0.05 ng/ml	＜10 mg/l	＜10 mg/l	＜3	＜0.5 mg/L	＜4.0 g/L	No	Internal Dataset
494	＜65	Female	≥25 kg/m2	＜3	≥30g/L	＜3	No	No	No	No	No	No	No	No	No	No	Yes	Yes	＜0.5 mg/L	≥4.0 g/L	General anesthesia	Urinary System Surgery	Yes	＜270 min	≥100 ml	yes	No	≥90 %	No	≥0.05 ng/ml	＜10 mg/l	＜10 mg/l	＜3	＜0.5 mg/L	＜4.0 g/L	No	Internal Dataset
495	＜65	Female	＜25 kg/m2	＜3	≥30g/L	＜3	No	No	No	No	No	No	No	No	No	No	Yes	Yes	＜0.5 mg/L	＜4.0 g/L	General anesthesia	Digestive System Surgery	No	＜270 min	≥100 ml	No	No	≥90 %	No	≥0.05 ng/ml	＜10 mg/l	＜10 mg/l	＜3	＜0.5 mg/L	＜4.0 g/L	No	Internal Dataset
496	＜65	Male	＜25 kg/m2	＜3	≥30g/L	＜3	No	No	No	No	No	No	No	No	No	No	No	No	＜0.5 mg/L	≥4.0 g/L	General anesthesia	Gynecological Surgery	No	＜270 min	＜100 ml	No	yes	≥90 %	No	＜0.05 ng/ml	＜10 mg/l	＜10 mg/l	＜3	＜0.5 mg/L	＜4.0 g/L	No	Internal Dataset
497	≥65	Female	＜25 kg/m2	＜3	≥30g/L	＜3	No	No	No	No	No	No	No	No	No	Yes	Yes	No	＜0.5 mg/L	≥4.0 g/L	General anesthesia	Gynecological Surgery	No	≥270 min	≥100 ml	yes	No	≥90 %	No	＜0.05 ng/ml	＜10 mg/l	＜10 mg/l	＜3	＜0.5 mg/L	＜4.0 g/L	No	Internal Dataset
498	＜65	Female	≥25 kg/m2	＜3	≥30g/L	＜3	No	No	No	No	No	No	No	No	No	No	Yes	Yes	＜0.5 mg/L	≥4.0 g/L	General anesthesia	Thoracic/Cardiovascular Surgery	No	≥270 min	＜100 ml	No	yes	≥90 %	No	＜0.05 ng/ml	＜10 mg/l	＜10 mg/l	＜3	＜0.5 mg/L	＜4.0 g/L	No	Internal Dataset
499	＜65	Male	≥25 kg/m2	＜3	≥30g/L	＜3	No	No	No	No	No	No	No	No	No	No	No	Yes	＜0.5 mg/L	＜4.0 g/L	General anesthesia	Thoracic/Cardiovascular Surgery	No	≥270 min	＜100 ml	No	No	≥90 %	No	＜0.05 ng/ml	＜10 mg/l	＜10 mg/l	＜3	＜0.5 mg/L	＜4.0 g/L	No	Internal Dataset
500	≥65	Male	＜25 kg/m2	＜3	≥30g/L	＜3	No	No	No	No	No	No	No	No	No	No	Yes	No	＜0.5 mg/L	＜4.0 g/L	General anesthesia	Digestive System Surgery	Yes	≥270 min	＜100 ml	No	No	＜90 %	Yes	＜0.05 ng/ml	＜10 mg/l	＜10 mg/l	＜3	＜0.5 mg/L	＜4.0 g/L	No	Internal Dataset
501	≥65	Female	≥25 kg/m2	＜3	≥30g/L	＜3	No	No	No	No	No	No	No	No	No	No	No	No	＜0.5 mg/L	＜4.0 g/L	General anesthesia	Thoracic/Cardiovascular Surgery	Yes	≥270 min	＜100 ml	No	No	≥90 %	No	＜0.05 ng/ml	＜10 mg/l	＜10 mg/l	＜3	＜0.5 mg/L	＜4.0 g/L	No	Internal Dataset
502	≥65	Female	＜25 kg/m2	＜3	≥30g/L	＜3	No	No	No	No	No	No	No	No	No	No	No	Yes	＜0.5 mg/L	＜4.0 g/L	General anesthesia	Thoracic/Cardiovascular Surgery	No	＜270 min	＜100 ml	No	No	≥90 %	No	≥0.05 ng/ml	＜10 mg/l	＜10 mg/l	＜3	＜0.5 mg/L	＜4.0 g/L	No	Internal Dataset
503	≥65	Female	＜25 kg/m2	＜3	≥30g/L	＜3	No	No	No	No	No	No	No	No	No	No	No	Yes	＜0.5 mg/L	≥4.0 g/L	General anesthesia	Gynecological Surgery	No	≥270 min	＜100 ml	No	No	≥90 %	No	＜0.05 ng/ml	＜10 mg/l	＜10 mg/l	＜3	＜0.5 mg/L	＜4.0 g/L	No	Internal Dataset
504	≥65	Female	＜25 kg/m2	＜3	＜30g/L	≥3	No	No	No	No	No	No	No	No	No	No	No	Yes	＜0.5 mg/L	≥4.0 g/L	General anesthesia	Gynecological Surgery	Yes	≥270 min	≥100 ml	No	No	≥90 %	No	＜0.05 ng/ml	＜10 mg/l	＜10 mg/l	＜3	＜0.5 mg/L	＜4.0 g/L	No	Internal Dataset
505	≥65	Male	＜25 kg/m2	＜3	≥30g/L	＜3	No	No	No	Yes	No	No	No	No	No	No	No	No	＜0.5 mg/L	＜4.0 g/L	General anesthesia	Digestive System Surgery	No	＜270 min	＜100 ml	No	No	≥90 %	No	≥0.05 ng/ml	＜10 mg/l	＜10 mg/l	＜3	＜0.5 mg/L	＜4.0 g/L	No	Internal Dataset
506	≥65	Male	＜25 kg/m2	＜3	≥30g/L	≥3	No	No	No	Yes	No	No	No	No	No	No	No	Yes	＜0.5 mg/L	＜4.0 g/L	General anesthesia	Digestive System Surgery	Yes	≥270 min	≥100 ml	No	No	≥90 %	No	＜0.05 ng/ml	＜10 mg/l	＜10 mg/l	＜3	＜0.5 mg/L	＜4.0 g/L	No	Internal Dataset
507	＜65	Male	＜25 kg/m2	＜3	＜30g/L	≥3	Yes	No	No	Yes	No	No	No	No	No	No	No	No	＜0.5 mg/L	＜4.0 g/L	General anesthesia	Digestive System Surgery	No	＜270 min	＜100 ml	No	No	≥90 %	No	≥0.05 ng/ml	＜10 mg/l	＜10 mg/l	＜3	＜0.5 mg/L	＜4.0 g/L	No	Internal Dataset
508	＜65	Male	＜25 kg/m2	≥3	＜30g/L	＜3	No	No	No	Yes	Yes	No	No	No	No	No	No	Yes	＜0.5 mg/L	＜4.0 g/L	General anesthesia	Digestive System Surgery	No	＜270 min	＜100 ml	No	No	≥90 %	No	＜0.05 ng/ml	＜10 mg/l	＜10 mg/l	＜3	＜0.5 mg/L	＜4.0 g/L	No	Internal Dataset
509	≥65	Female	＜25 kg/m2	＜3	≥30g/L	≥3	Yes	No	No	Yes	Yes	No	No	No	No	No	No	No	＜0.5 mg/L	＜4.0 g/L	Regional anesthesia	Digestive System Surgery	No	＜270 min	＜100 ml	No	No	≥90 %	No	＜0.05 ng/ml	＜10 mg/l	＜10 mg/l	＜3	＜0.5 mg/L	＜4.0 g/L	No	Internal Dataset
510	＜65	Male	＜25 kg/m2	＜3	≥30g/L	＜3	Yes	No	Yes	No	Yes	No	No	No	No	No	No	No	＜0.5 mg/L	≥4.0 g/L	Regional anesthesia	Digestive System Surgery	No	＜270 min	＜100 ml	No	No	≥90 %	No	＜0.05 ng/ml	≥10 mg/l	≥10 mg/l	＜3	≥0.5 mg/L	≥4.0 g/L	No	Internal Dataset
511	≥65	Female	＜25 kg/m2	＜3	＜30g/L	＜3	No	Yes	No	No	No	No	No	No	No	No	No	No	＜0.5 mg/L	＜4.0 g/L	Regional anesthesia	Gynecological Surgery	No	＜270 min	＜100 ml	No	No	≥90 %	No	≥0.05 ng/ml	＜10 mg/l	＜10 mg/l	≥3	≥0.5 mg/L	＜4.0 g/L	No	Internal Dataset
512	≥65	Female	＜25 kg/m2	≥3	＜30g/L	＜3	Yes	Yes	Yes	Yes	No	No	No	No	No	No	No	No	＜0.5 mg/L	≥4.0 g/L	Regional anesthesia	Gynecological Surgery	No	＜270 min	＜100 ml	No	No	≥90 %	No	＜0.05 ng/ml	＜10 mg/l	＜10 mg/l	≥3	＜0.5 mg/L	≥4.0 g/L	No	Internal Dataset
513	＜65	Male	＜25 kg/m2	＜3	≥30g/L	＜3	Yes	Yes	Yes	Yes	Yes	No	No	No	No	No	No	No	＜0.5 mg/L	＜4.0 g/L	General anesthesia	Gynecological Surgery	No	＜270 min	＜100 ml	No	No	≥90 %	No	＜0.05 ng/ml	＜10 mg/l	＜10 mg/l	＜3	＜0.5 mg/L	≥4.0 g/L	No	Internal Dataset
514	＜65	Male	＜25 kg/m2	＜3	＜30g/L	≥3	No	Yes	Yes	Yes	No	No	No	No	No	No	No	Yes	＜0.5 mg/L	＜4.0 g/L	General anesthesia	Digestive System Surgery	No	＜270 min	＜100 ml	No	No	≥90 %	No	＜0.05 ng/ml	＜10 mg/l	＜10 mg/l	＜3	＜0.5 mg/L	≥4.0 g/L	No	Internal Dataset
515	＜65	Female	＜25 kg/m2	＜3	≥30g/L	＜3	Yes	Yes	No	Yes	Yes	No	No	No	No	No	No	Yes	＜0.5 mg/L	＜4.0 g/L	General anesthesia	Digestive System Surgery	No	＜270 min	＜100 ml	No	No	≥90 %	No	＜0.05 ng/ml	＜10 mg/l	＜10 mg/l	≥3	＜0.5 mg/L	≥4.0 g/L	No	Internal Dataset
516	＜65	Female	≥25 kg/m2	＜3	≥30g/L	≥3	No	No	No	No	Yes	No	No	No	No	No	No	No	＜0.5 mg/L	＜4.0 g/L	General anesthesia	Orthopedic Surgery	No	＜270 min	＜100 ml	No	No	≥90 %	No	＜0.05 ng/ml	＜10 mg/l	＜10 mg/l	＜3	≥0.5 mg/L	≥4.0 g/L	No	Internal Dataset
517	＜65	Male	＜25 kg/m2	＜3	＜30g/L	≥3	No	No	No	No	Yes	No	No	No	No	No	No	Yes	＜0.5 mg/L	≥4.0 g/L	General anesthesia	Orthopedic Surgery	No	＜270 min	＜100 ml	No	No	≥90 %	No	＜0.05 ng/ml	＜10 mg/l	＜10 mg/l	＜3	＜0.5 mg/L	＜4.0 g/L	No	Internal Dataset
518	＜65	Female	＜25 kg/m2	≥3	＜30g/L	＜3	Yes	No	No	No	Yes	No	No	No	No	No	No	No	＜0.5 mg/L	≥4.0 g/L	General anesthesia	Neurosurgery	No	＜270 min	＜100 ml	No	No	≥90 %	No	＜0.05 ng/ml	＜10 mg/l	＜10 mg/l	＜3	＜0.5 mg/L	＜4.0 g/L	No	Internal Dataset
519	＜65	Female	≥25 kg/m2	＜3	≥30g/L	＜3	No	No	No	Yes	No	No	No	No	Yes	No	No	Yes	＜0.5 mg/L	＜4.0 g/L	General anesthesia	Neurosurgery	No	＜270 min	＜100 ml	No	No	≥90 %	No	＜0.05 ng/ml	＜10 mg/l	＜10 mg/l	＜3	＜0.5 mg/L	＜4.0 g/L	No	Internal Dataset
520	＜65	Female	≥25 kg/m2	＜3	≥30g/L	＜3	Yes	No	No	Yes	No	Yes	No	No	No	No	No	No	＜0.5 mg/L	＜4.0 g/L	General anesthesia	Neurosurgery	No	＜270 min	＜100 ml	No	No	≥90 %	No	＜0.05 ng/ml	＜10 mg/l	＜10 mg/l	＜3	＜0.5 mg/L	＜4.0 g/L	No	Internal Dataset
521	＜65	Female	＜25 kg/m2	＜3	≥30g/L	＜3	Yes	No	No	Yes	No	Yes	Yes	Yes	No	No	No	No	＜0.5 mg/L	＜4.0 g/L	General anesthesia	Neurosurgery	No	＜270 min	＜100 ml	No	No	≥90 %	No	＜0.05 ng/ml	＜10 mg/l	＜10 mg/l	＜3	＜0.5 mg/L	＜4.0 g/L	No	Internal Dataset
522	＜65	Female	≥25 kg/m2	＜3	≥30g/L	＜3	No	No	No	No	No	Yes	Yes	No	Yes	No	No	No	＜0.5 mg/L	≥4.0 g/L	General anesthesia	Orthopedic Surgery	No	＜270 min	＜100 ml	No	No	≥90 %	No	＜0.05 ng/ml	＜10 mg/l	＜10 mg/l	＜3	＜0.5 mg/L	＜4.0 g/L	No	Internal Dataset
523	＜65	Female	≥25 kg/m2	＜3	≥30g/L	＜3	No	No	No	Yes	No	Yes	Yes	No	No	No	No	No	＜0.5 mg/L	≥4.0 g/L	General anesthesia	Orthopedic Surgery	No	＜270 min	＜100 ml	No	No	≥90 %	No	＜0.05 ng/ml	＜10 mg/l	＜10 mg/l	＜3	＜0.5 mg/L	＜4.0 g/L	No	Internal Dataset
524	＜65	Male	＜25 kg/m2	＜3	≥30g/L	＜3	No	No	No	Yes	Yes	Yes	No	Yes	No	No	No	No	＜0.5 mg/L	≥4.0 g/L	General anesthesia	Neurosurgery	No	＜270 min	＜100 ml	yes	No	≥90 %	No	＜0.05 ng/ml	＜10 mg/l	＜10 mg/l	＜3	＜0.5 mg/L	＜4.0 g/L	No	Internal Dataset
525	＜65	Male	≥25 kg/m2	＜3	≥30g/L	＜3	Yes	No	No	No	Yes	No	Yes	No	No	No	No	No	≥0.5 mg/L	＜4.0 g/L	General anesthesia	Neurosurgery	No	＜270 min	＜100 ml	yes	No	≥90 %	No	＜0.05 ng/ml	＜10 mg/l	＜10 mg/l	＜3	＜0.5 mg/L	＜4.0 g/L	No	Internal Dataset
526	＜65	Male	＜25 kg/m2	＜3	≥30g/L	＜3	No	No	No	No	No	No	Yes	No	No	No	No	Yes	＜0.5 mg/L	≥4.0 g/L	General anesthesia	Digestive System Surgery	Yes	≥270 min	≥100 ml	No	yes	≥90 %	No	＜0.05 ng/ml	＜10 mg/l	＜10 mg/l	＜3	＜0.5 mg/L	＜4.0 g/L	No	Internal Dataset
527	≥65	Male	＜25 kg/m2	＜3	≥30g/L	＜3	No	No	No	No	No	Yes	Yes	No	No	No	No	No	≥0.5 mg/L	≥4.0 g/L	General anesthesia	Orthopedic Surgery	No	＜270 min	≥100 ml	No	No	≥90 %	No	＜0.05 ng/ml	＜10 mg/l	＜10 mg/l	＜3	＜0.5 mg/L	＜4.0 g/L	No	Internal Dataset
528	＜65	Female	＜25 kg/m2	＜3	≥30g/L	＜3	Yes	No	No	No	Yes	No	No	No	No	No	No	Yes	＜0.5 mg/L	≥4.0 g/L	General anesthesia	Orthopedic Surgery	Yes	＜270 min	＜100 ml	No	No	≥90 %	No	＜0.05 ng/ml	＜10 mg/l	＜10 mg/l	＜3	＜0.5 mg/L	＜4.0 g/L	No	Internal Dataset
529	≥65	Female	≥25 kg/m2	＜3	≥30g/L	＜3	No	No	No	Yes	Yes	No	Yes	No	No	No	Yes	No	＜0.5 mg/L	＜4.0 g/L	General anesthesia	Urinary System Surgery	No	＜270 min	＜100 ml	No	No	≥90 %	No	＜0.05 ng/ml	＜10 mg/l	＜10 mg/l	＜3	＜0.5 mg/L	＜4.0 g/L	No	Internal Dataset
530	≥65	Male	≥25 kg/m2	＜3	≥30g/L	＜3	Yes	No	No	Yes	Yes	Yes	Yes	No	No	No	No	No	＜0.5 mg/L	＜4.0 g/L	General anesthesia	Urinary System Surgery	Yes	≥270 min	≥100 ml	No	No	≥90 %	No	＜0.05 ng/ml	＜10 mg/l	＜10 mg/l	＜3	＜0.5 mg/L	＜4.0 g/L	No	Internal Dataset
531	≥65	Male	＜25 kg/m2	＜3	≥30g/L	＜3	Yes	No	No	No	Yes	No	No	No	No	No	No	Yes	＜0.5 mg/L	≥4.0 g/L	General anesthesia	Urinary System Surgery	No	≥270 min	≥100 ml	No	No	≥90 %	No	＜0.05 ng/ml	＜10 mg/l	＜10 mg/l	＜3	＜0.5 mg/L	＜4.0 g/L	No	Internal Dataset
532	≥65	Female	≥25 kg/m2	＜3	≥30g/L	＜3	Yes	No	No	No	Yes	No	No	No	No	No	No	Yes	＜0.5 mg/L	≥4.0 g/L	General anesthesia	Urinary System Surgery	Yes	＜270 min	＜100 ml	No	No	＜90 %	No	＜0.05 ng/ml	＜10 mg/l	＜10 mg/l	＜3	＜0.5 mg/L	＜4.0 g/L	No	Internal Dataset
533	＜65	Female	≥25 kg/m2	＜3	≥30g/L	＜3	No	No	No	No	Yes	Yes	Yes	No	No	No	Yes	Yes	＜0.5 mg/L	≥4.0 g/L	General anesthesia	Gynecological Surgery	Yes	＜270 min	≥100 ml	No	No	＜90 %	Yes	＜0.05 ng/ml	＜10 mg/l	＜10 mg/l	＜3	＜0.5 mg/L	＜4.0 g/L	No	Internal Dataset
534	＜65	Female	＜25 kg/m2	＜3	≥30g/L	＜3	Yes	No	No	Yes	Yes	Yes	Yes	No	No	No	Yes	Yes	＜0.5 mg/L	≥4.0 g/L	General anesthesia	Gynecological Surgery	No	≥270 min	＜100 ml	No	No	＜90 %	No	＜0.05 ng/ml	≥10 mg/l	≥10 mg/l	＜3	＜0.5 mg/L	≥4.0 g/L	No	Internal Dataset
535	＜65	Male	＜25 kg/m2	＜3	≥30g/L	＜3	No	No	No	No	No	No	Yes	No	No	No	Yes	Yes	＜0.5 mg/L	＜4.0 g/L	General anesthesia	Gynecological Surgery	No	＜270 min	＜100 ml	No	No	≥90 %	No	＜0.05 ng/ml	≥10 mg/l	≥10 mg/l	＜3	＜0.5 mg/L	≥4.0 g/L	No	Internal Dataset
536	≥65	Male	＜25 kg/m2	＜3	≥30g/L	＜3	No	No	No	Yes	No	No	No	No	No	Yes	No	Yes	＜0.5 mg/L	＜4.0 g/L	General anesthesia	Orthopedic Surgery	No	≥270 min	＜100 ml	No	No	≥90 %	No	≥0.05 ng/ml	≥10 mg/l	＜10 mg/l	＜3	＜0.5 mg/L	≥4.0 g/L	No	Internal Dataset
537	≥65	Male	＜25 kg/m2	＜3	≥30g/L	＜3	No	No	No	No	No	Yes	Yes	No	No	No	No	Yes	＜0.5 mg/L	＜4.0 g/L	General anesthesia	Orthopedic Surgery	No	＜270 min	＜100 ml	No	No	≥90 %	No	≥0.05 ng/ml	＜10 mg/l	＜10 mg/l	≥3	＜0.5 mg/L	＜4.0 g/L	No	Internal Dataset
538	≥65	Male	＜25 kg/m2	＜3	≥30g/L	＜3	Yes	No	No	Yes	Yes	Yes	No	No	No	Yes	No	Yes	＜0.5 mg/L	≥4.0 g/L	General anesthesia	Digestive System Surgery	No	＜270 min	＜100 ml	No	No	≥90 %	No	＜0.05 ng/ml	＜10 mg/l	＜10 mg/l	≥3	≥0.5 mg/L	≥4.0 g/L	No	Internal Dataset
539	＜65	Female	＜25 kg/m2	＜3	＜30g/L	≥3	No	No	No	No	No	No	No	No	No	Yes	No	No	＜0.5 mg/L	≥4.0 g/L	General anesthesia	Orthopedic Surgery	Yes	≥270 min	≥100 ml	No	No	≥90 %	No	＜0.05 ng/ml	＜10 mg/l	＜10 mg/l	≥3	＜0.5 mg/L	≥4.0 g/L	No	Internal Dataset
540	＜65	Female	＜25 kg/m2	≥3	≥30g/L	＜3	Yes	No	No	No	No	No	No	No	No	No	Yes	No	＜0.5 mg/L	≥4.0 g/L	General anesthesia	Orthopedic Surgery	No	＜270 min	＜100 ml	No	No	≥90 %	No	＜0.05 ng/ml	＜10 mg/l	＜10 mg/l	≥3	＜0.5 mg/L	≥4.0 g/L	No	Internal Dataset
541	≥65	Female	＜25 kg/m2	≥3	＜30g/L	＜3	Yes	No	No	No	No	No	No	No	No	No	Yes	No	＜0.5 mg/L	＜4.0 g/L	General anesthesia	Digestive System Surgery	No	＜270 min	＜100 ml	No	No	≥90 %	No	＜0.05 ng/ml	＜10 mg/l	＜10 mg/l	＜3	≥0.5 mg/L	＜4.0 g/L	No	Internal Dataset
542	≥65	Male	＜25 kg/m2	＜3	＜30g/L	＜3	Yes	No	No	No	No	No	No	No	No	Yes	Yes	Yes	＜0.5 mg/L	＜4.0 g/L	General anesthesia	Digestive System Surgery	No	＜270 min	＜100 ml	No	No	≥90 %	No	＜0.05 ng/ml	＜10 mg/l	＜10 mg/l	＜3	＜0.5 mg/L	≥4.0 g/L	No	Internal Dataset
543	≥65	Male	＜25 kg/m2	＜3	≥30g/L	≥3	Yes	No	No	No	No	No	No	No	No	Yes	No	Yes	＜0.5 mg/L	＜4.0 g/L	General anesthesia	Orthopedic Surgery	No	＜270 min	＜100 ml	No	No	≥90 %	No	＜0.05 ng/ml	＜10 mg/l	＜10 mg/l	＜3	＜0.5 mg/L	≥4.0 g/L	No	Internal Dataset
544	＜65	Female	＜25 kg/m2	≥3	≥30g/L	＜3	Yes	No	No	No	No	No	No	No	No	Yes	Yes	Yes	＜0.5 mg/L	≥4.0 g/L	General anesthesia	Orthopedic Surgery	No	＜270 min	＜100 ml	No	No	≥90 %	No	＜0.05 ng/ml	＜10 mg/l	＜10 mg/l	≥3	＜0.5 mg/L	＜4.0 g/L	No	Internal Dataset
545	＜65	Male	≥25 kg/m2	＜3	≥30g/L	＜3	Yes	No	No	No	No	No	No	No	No	Yes	No	Yes	＜0.5 mg/L	＜4.0 g/L	General anesthesia	Digestive System Surgery	No	＜270 min	＜100 ml	No	No	≥90 %	No	＜0.05 ng/ml	＜10 mg/l	＜10 mg/l	≥3	≥0.5 mg/L	＜4.0 g/L	No	Internal Dataset
546	≥65	Male	＜25 kg/m2	≥3	≥30g/L	＜3	Yes	No	Yes	No	No	No	No	No	No	No	No	Yes	＜0.5 mg/L	＜4.0 g/L	General anesthesia	Orthopedic Surgery	No	＜270 min	＜100 ml	No	No	≥90 %	No	＜0.05 ng/ml	＜10 mg/l	＜10 mg/l	≥3	＜0.5 mg/L	＜4.0 g/L	No	Internal Dataset
547	≥65	Female	＜25 kg/m2	＜3	≥30g/L	＜3	No	No	No	No	No	No	No	No	No	No	Yes	Yes	＜0.5 mg/L	≥4.0 g/L	General anesthesia	Orthopedic Surgery	No	＜270 min	＜100 ml	No	No	≥90 %	No	＜0.05 ng/ml	＜10 mg/l	＜10 mg/l	＜3	＜0.5 mg/L	≥4.0 g/L	No	Internal Dataset
548	＜65	Male	＜25 kg/m2	≥3	≥30g/L	≥3	No	Yes	Yes	No	No	No	No	No	No	No	No	Yes	＜0.5 mg/L	＜4.0 g/L	General anesthesia	Digestive System Surgery	No	＜270 min	＜100 ml	No	No	≥90 %	No	＜0.05 ng/ml	＜10 mg/l	＜10 mg/l	＜3	≥0.5 mg/L	≥4.0 g/L	No	Internal Dataset
549	＜65	Female	≥25 kg/m2	≥3	＜30g/L	＜3	No	No	No	No	No	No	No	No	No	No	No	No	＜0.5 mg/L	≥4.0 g/L	General anesthesia	Orthopedic Surgery	No	＜270 min	＜100 ml	No	No	≥90 %	No	＜0.05 ng/ml	＜10 mg/l	＜10 mg/l	≥3	≥0.5 mg/L	＜4.0 g/L	No	Internal Dataset
550	＜65	Male	＜25 kg/m2	＜3	≥30g/L	＜3	No	Yes	No	No	No	No	No	No	No	No	Yes	No	≥0.5 mg/L	≥4.0 g/L	General anesthesia	Orthopedic Surgery	No	＜270 min	＜100 ml	No	yes	≥90 %	No	＜0.05 ng/ml	＜10 mg/l	＜10 mg/l	＜3	≥0.5 mg/L	＜4.0 g/L	No	Internal Dataset
551	＜65	Female	≥25 kg/m2	＜3	≥30g/L	＜3	Yes	No	Yes	No	No	No	No	No	No	No	No	No	≥0.5 mg/L	＜4.0 g/L	General anesthesia	Thoracic/Cardiovascular Surgery	No	＜270 min	＜100 ml	No	No	≥90 %	No	≥0.05 ng/ml	≥10 mg/l	≥10 mg/l	＜3	≥0.5 mg/L	≥4.0 g/L	No	Internal Dataset
552	＜65	Female	≥25 kg/m2	＜3	≥30g/L	＜3	No	No	Yes	No	No	No	No	No	No	No	No	Yes	＜0.5 mg/L	≥4.0 g/L	General anesthesia	Thoracic/Cardiovascular Surgery	No	＜270 min	＜100 ml	No	No	≥90 %	No	＜0.05 ng/ml	＜10 mg/l	＜10 mg/l	＜3	＜0.5 mg/L	＜4.0 g/L	No	Internal Dataset
553	＜65	Female	＜25 kg/m2	＜3	≥30g/L	＜3	Yes	Yes	Yes	No	No	No	No	No	No	No	Yes	Yes	≥0.5 mg/L	≥4.0 g/L	General anesthesia	Digestive System Surgery	No	＜270 min	＜100 ml	yes	yes	≥90 %	No	＜0.05 ng/ml	＜10 mg/l	＜10 mg/l	＜3	＜0.5 mg/L	＜4.0 g/L	No	Internal Dataset
554	＜65	Male	＜25 kg/m2	＜3	≥30g/L	＜3	No	Yes	Yes	No	No	No	No	No	No	No	Yes	Yes	＜0.5 mg/L	≥4.0 g/L	General anesthesia	Orthopedic Surgery	No	＜270 min	＜100 ml	yes	No	≥90 %	No	＜0.05 ng/ml	＜10 mg/l	＜10 mg/l	＜3	＜0.5 mg/L	＜4.0 g/L	No	Internal Dataset
555	＜65	Male	＜25 kg/m2	＜3	≥30g/L	＜3	No	No	Yes	No	No	No	No	No	No	No	Yes	No	＜0.5 mg/L	＜4.0 g/L	General anesthesia	Orthopedic Surgery	No	＜270 min	＜100 ml	No	yes	≥90 %	No	＜0.05 ng/ml	＜10 mg/l	＜10 mg/l	＜3	＜0.5 mg/L	＜4.0 g/L	No	Internal Dataset
556	＜65	Male	＜25 kg/m2	＜3	≥30g/L	＜3	No	No	Yes	No	No	No	No	No	No	No	No	Yes	＜0.5 mg/L	≥4.0 g/L	General anesthesia	Digestive System Surgery	No	＜270 min	＜100 ml	yes	yes	≥90 %	No	＜0.05 ng/ml	＜10 mg/l	＜10 mg/l	＜3	＜0.5 mg/L	＜4.0 g/L	No	Internal Dataset
557	＜65	Female	＜25 kg/m2	＜3	≥30g/L	＜3	Yes	Yes	No	No	No	No	No	No	No	No	Yes	Yes	＜0.5 mg/L	≥4.0 g/L	General anesthesia	Urinary System Surgery	No	＜270 min	＜100 ml	yes	yes	≥90 %	No	＜0.05 ng/ml	＜10 mg/l	＜10 mg/l	＜3	＜0.5 mg/L	＜4.0 g/L	No	Internal Dataset
558	＜65	Female	＜25 kg/m2	＜3	≥30g/L	＜3	Yes	Yes	Yes	No	No	No	No	No	No	No	No	No	＜0.5 mg/L	＜4.0 g/L	General anesthesia	Urinary System Surgery	No	＜270 min	＜100 ml	No	yes	≥90 %	No	＜0.05 ng/ml	＜10 mg/l	＜10 mg/l	＜3	＜0.5 mg/L	＜4.0 g/L	No	Internal Dataset
559	≥65	Male	＜25 kg/m2	＜3	≥30g/L	＜3	No	Yes	No	No	No	No	No	No	No	No	Yes	No	≥0.5 mg/L	≥4.0 g/L	Regional anesthesia	Urinary System Surgery	No	＜270 min	＜100 ml	yes	No	≥90 %	No	＜0.05 ng/ml	＜10 mg/l	＜10 mg/l	＜3	＜0.5 mg/L	＜4.0 g/L	No	Internal Dataset
560	≥65	Female	＜25 kg/m2	＜3	≥30g/L	＜3	No	No	No	No	No	No	No	No	No	No	No	Yes	≥0.5 mg/L	＜4.0 g/L	Regional anesthesia	Orthopedic Surgery	No	＜270 min	＜100 ml	yes	No	≥90 %	No	＜0.05 ng/ml	＜10 mg/l	＜10 mg/l	＜3	＜0.5 mg/L	＜4.0 g/L	No	Internal Dataset
561	≥65	Male	＜25 kg/m2	＜3	≥30g/L	＜3	No	No	No	No	No	No	No	No	No	No	No	No	＜0.5 mg/L	≥4.0 g/L	Regional anesthesia	Orthopedic Surgery	No	＜270 min	＜100 ml	yes	No	≥90 %	No	＜0.05 ng/ml	＜10 mg/l	＜10 mg/l	＜3	＜0.5 mg/L	＜4.0 g/L	No	Internal Dataset
562	＜65	Female	＜25 kg/m2	＜3	≥30g/L	＜3	No	No	No	No	No	No	No	No	No	No	No	No	＜0.5 mg/L	≥4.0 g/L	Regional anesthesia	Digestive System Surgery	No	＜270 min	＜100 ml	No	No	≥90 %	No	＜0.05 ng/ml	＜10 mg/l	＜10 mg/l	＜3	＜0.5 mg/L	＜4.0 g/L	No	Internal Dataset
563	＜65	Male	＜25 kg/m2	＜3	≥30g/L	＜3	No	No	No	No	No	No	No	No	No	No	No	No	＜0.5 mg/L	＜4.0 g/L	General anesthesia	Orthopedic Surgery	No	≥270 min	＜100 ml	No	No	≥90 %	No	＜0.05 ng/ml	＜10 mg/l	＜10 mg/l	＜3	＜0.5 mg/L	＜4.0 g/L	No	Internal Dataset
564	＜65	Male	＜25 kg/m2	＜3	≥30g/L	＜3	No	No	No	No	No	No	No	No	No	No	No	Yes	＜0.5 mg/L	＜4.0 g/L	General anesthesia	Orthopedic Surgery	No	≥270 min	＜100 ml	No	No	≥90 %	No	＜0.05 ng/ml	＜10 mg/l	＜10 mg/l	＜3	＜0.5 mg/L	＜4.0 g/L	No	Internal Dataset
565	≥65	Male	＜25 kg/m2	＜3	≥30g/L	＜3	No	No	No	No	No	No	No	No	No	No	Yes	No	＜0.5 mg/L	≥4.0 g/L	General anesthesia	Digestive System Surgery	No	＜270 min	＜100 ml	No	No	≥90 %	No	＜0.05 ng/ml	＜10 mg/l	＜10 mg/l	＜3	＜0.5 mg/L	＜4.0 g/L	No	Internal Dataset
566	≥65	Female	≥25 kg/m2	＜3	≥30g/L	＜3	No	No	No	No	No	No	No	No	No	No	No	No	＜0.5 mg/L	≥4.0 g/L	General anesthesia	Orthopedic Surgery	No	＜270 min	≥100 ml	No	No	≥90 %	No	＜0.05 ng/ml	＜10 mg/l	＜10 mg/l	＜3	＜0.5 mg/L	＜4.0 g/L	No	Internal Dataset
567	＜65	Female	＜25 kg/m2	＜3	≥30g/L	＜3	No	No	No	No	No	No	No	No	No	No	No	No	＜0.5 mg/L	＜4.0 g/L	General anesthesia	Orthopedic Surgery	Yes	＜270 min	≥100 ml	No	No	≥90 %	No	＜0.05 ng/ml	＜10 mg/l	＜10 mg/l	＜3	＜0.5 mg/L	＜4.0 g/L	No	Internal Dataset
568	≥65	Female	≥25 kg/m2	＜3	≥30g/L	＜3	No	No	No	No	No	No	No	No	No	No	Yes	Yes	＜0.5 mg/L	≥4.0 g/L	General anesthesia	Orthopedic Surgery	No	≥270 min	≥100 ml	No	No	≥90 %	No	＜0.05 ng/ml	＜10 mg/l	＜10 mg/l	＜3	＜0.5 mg/L	＜4.0 g/L	No	Internal Dataset
569	≥65	Male	≥25 kg/m2	＜3	≥30g/L	＜3	No	No	No	No	No	No	No	No	No	No	Yes	No	＜0.5 mg/L	≥4.0 g/L	General anesthesia	Orthopedic Surgery	No	＜270 min	≥100 ml	No	No	＜90 %	No	＜0.05 ng/ml	＜10 mg/l	＜10 mg/l	＜3	＜0.5 mg/L	＜4.0 g/L	No	Internal Dataset
570	＜65	Male	≥25 kg/m2	＜3	≥30g/L	＜3	No	No	No	No	No	No	No	No	No	No	No	Yes	＜0.5 mg/L	＜4.0 g/L	General anesthesia	Thoracic/Cardiovascular Surgery	Yes	＜270 min	＜100 ml	No	No	≥90 %	Yes	≥0.05 ng/ml	＜10 mg/l	＜10 mg/l	＜3	≥0.5 mg/L	≥4.0 g/L	No	Internal Dataset
571	＜65	Female	≥25 kg/m2	≥3	≥30g/L	＜3	No	No	No	No	No	No	No	No	No	No	No	No	＜0.5 mg/L	≥4.0 g/L	General anesthesia	Thoracic/Cardiovascular Surgery	No	≥270 min	＜100 ml	No	No	＜90 %	No	≥0.05 ng/ml	＜10 mg/l	≥10 mg/l	＜3	＜0.5 mg/L	＜4.0 g/L	No	Internal Dataset
572	≥65	Female	≥25 kg/m2	≥3	＜30g/L	≥3	No	No	No	No	No	No	No	No	No	No	No	No	＜0.5 mg/L	≥4.0 g/L	General anesthesia	Orthopedic Surgery	Yes	＜270 min	≥100 ml	No	No	≥90 %	No	＜0.05 ng/ml	≥10 mg/l	≥10 mg/l	≥3	≥0.5 mg/L	≥4.0 g/L	No	Internal Dataset
573	＜65	Female	≥25 kg/m2	＜3	≥30g/L	＜3	No	No	No	No	No	No	No	No	No	No	No	No	＜0.5 mg/L	≥4.0 g/L	General anesthesia	Orthopedic Surgery	Yes	＜270 min	≥100 ml	No	No	≥90 %	No	＜0.05 ng/ml	＜10 mg/l	＜10 mg/l	＜3	≥0.5 mg/L	≥4.0 g/L	No	Internal Dataset
574	＜65	Female	≥25 kg/m2	＜3	≥30g/L	≥3	No	No	No	Yes	No	No	Yes	Yes	Yes	No	No	No	＜0.5 mg/L	≥4.0 g/L	General anesthesia	Other Superficial Surgeries	No	≥270 min	≥100 ml	No	No	≥90 %	No	＜0.05 ng/ml	＜10 mg/l	＜10 mg/l	≥3	＜0.5 mg/L	＜4.0 g/L	No	Internal Dataset
575	＜65	Female	＜25 kg/m2	≥3	＜30g/L	≥3	No	No	No	No	Yes	No	No	Yes	No	No	No	No	＜0.5 mg/L	≥4.0 g/L	General anesthesia	Other Superficial Surgeries	No	＜270 min	≥100 ml	No	No	≥90 %	No	＜0.05 ng/ml	＜10 mg/l	＜10 mg/l	＜3	＜0.5 mg/L	≥4.0 g/L	No	Internal Dataset
576	＜65	Female	≥25 kg/m2	＜3	＜30g/L	≥3	No	No	No	No	Yes	Yes	No	No	No	No	No	No	＜0.5 mg/L	≥4.0 g/L	General anesthesia	Other Superficial Surgeries	No	＜270 min	≥100 ml	No	No	≥90 %	No	＜0.05 ng/ml	＜10 mg/l	＜10 mg/l	≥3	＜0.5 mg/L	＜4.0 g/L	No	Internal Dataset
577	≥65	Male	≥25 kg/m2	≥3	≥30g/L	＜3	No	No	No	Yes	Yes	No	No	No	No	No	No	Yes	＜0.5 mg/L	＜4.0 g/L	General anesthesia	Other Superficial Surgeries	Yes	＜270 min	≥100 ml	No	No	≥90 %	No	＜0.05 ng/ml	＜10 mg/l	＜10 mg/l	≥3	≥0.5 mg/L	≥4.0 g/L	No	Internal Dataset
578	≥65	Male	≥25 kg/m2	≥3	≥30g/L	≥3	No	No	No	Yes	Yes	Yes	No	No	No	No	No	Yes	＜0.5 mg/L	＜4.0 g/L	General anesthesia	Gynecological Surgery	No	＜270 min	＜100 ml	No	No	≥90 %	No	＜0.05 ng/ml	＜10 mg/l	＜10 mg/l	＜3	＜0.5 mg/L	≥4.0 g/L	No	Internal Dataset
579	＜65	Female	＜25 kg/m2	＜3	≥30g/L	≥3	No	No	No	No	Yes	Yes	No	No	No	No	No	Yes	＜0.5 mg/L	≥4.0 g/L	General anesthesia	Gynecological Surgery	No	＜270 min	≥100 ml	No	No	≥90 %	No	＜0.05 ng/ml	＜10 mg/l	＜10 mg/l	＜3	＜0.5 mg/L	＜4.0 g/L	No	Internal Dataset
580	＜65	Male	＜25 kg/m2	＜3	≥30g/L	≥3	No	No	No	No	Yes	Yes	No	No	No	No	No	Yes	＜0.5 mg/L	＜4.0 g/L	General anesthesia	Digestive System Surgery	No	＜270 min	≥100 ml	yes	yes	≥90 %	No	＜0.05 ng/ml	＜10 mg/l	＜10 mg/l	≥3	＜0.5 mg/L	＜4.0 g/L	No	Internal Dataset
581	＜65	Male	＜25 kg/m2	＜3	＜30g/L	≥3	No	No	No	No	No	Yes	No	No	No	No	No	No	＜0.5 mg/L	＜4.0 g/L	General anesthesia	Orthopedic Surgery	No	＜270 min	≥100 ml	No	No	≥90 %	No	＜0.05 ng/ml	＜10 mg/l	＜10 mg/l	≥3	＜0.5 mg/L	≥4.0 g/L	No	Internal Dataset
582	＜65	Male	＜25 kg/m2	＜3	≥30g/L	≥3	No	No	No	No	No	No	No	No	No	No	No	No	＜0.5 mg/L	＜4.0 g/L	General anesthesia	Orthopedic Surgery	No	＜270 min	＜100 ml	No	No	≥90 %	No	＜0.05 ng/ml	＜10 mg/l	＜10 mg/l	＜3	≥0.5 mg/L	＜4.0 g/L	No	Internal Dataset
583	＜65	Female	≥25 kg/m2	＜3	＜30g/L	＜3	No	No	No	No	No	No	No	No	No	No	No	Yes	＜0.5 mg/L	≥4.0 g/L	General anesthesia	Digestive System Surgery	No	＜270 min	＜100 ml	yes	No	＜90 %	Yes	＜0.05 ng/ml	＜10 mg/l	＜10 mg/l	＜3	≥0.5 mg/L	＜4.0 g/L	No	Internal Dataset
584	＜65	Male	＜25 kg/m2	≥3	＜30g/L	＜3	No	No	No	No	No	No	No	No	No	No	No	Yes	＜0.5 mg/L	＜4.0 g/L	General anesthesia	Gynecological Surgery	No	＜270 min	＜100 ml	No	No	＜90 %	No	＜0.05 ng/ml	＜10 mg/l	＜10 mg/l	≥3	≥0.5 mg/L	＜4.0 g/L	No	Internal Dataset
585	＜65	Female	≥25 kg/m2	≥3	＜30g/L	＜3	No	No	No	No	No	No	No	No	No	No	No	Yes	＜0.5 mg/L	＜4.0 g/L	General anesthesia	Gynecological Surgery	No	＜270 min	＜100 ml	No	yes	≥90 %	No	＜0.05 ng/ml	＜10 mg/l	＜10 mg/l	≥3	≥0.5 mg/L	≥4.0 g/L	No	Internal Dataset
586	＜65	Female	≥25 kg/m2	＜3	≥30g/L	≥3	No	No	No	No	No	No	No	No	No	No	No	No	＜0.5 mg/L	＜4.0 g/L	General anesthesia	Gynecological Surgery	No	＜270 min	＜100 ml	No	No	≥90 %	No	＜0.05 ng/ml	＜10 mg/l	＜10 mg/l	≥3	＜0.5 mg/L	≥4.0 g/L	No	Internal Dataset
587	＜65	Male	＜25 kg/m2	≥3	＜30g/L	＜3	No	Yes	No	No	No	No	No	No	No	No	No	Yes	＜0.5 mg/L	≥4.0 g/L	General anesthesia	Orthopedic Surgery	No	＜270 min	＜100 ml	No	No	≥90 %	No	≥0.05 ng/ml	≥10 mg/l	＜10 mg/l	＜3	＜0.5 mg/L	＜4.0 g/L	No	Internal Dataset
588	＜65	Female	＜25 kg/m2	＜3	≥30g/L	≥3	Yes	No	Yes	No	No	No	No	No	No	No	No	No	＜0.5 mg/L	≥4.0 g/L	General anesthesia	Orthopedic Surgery	No	＜270 min	＜100 ml	yes	No	≥90 %	No	≥0.05 ng/ml	≥10 mg/l	＜10 mg/l	≥3	＜0.5 mg/L	＜4.0 g/L	No	Internal Dataset
589	＜65	Male	＜25 kg/m2	＜3	＜30g/L	＜3	No	No	Yes	No	No	No	No	No	No	No	No	No	＜0.5 mg/L	≥4.0 g/L	General anesthesia	Thoracic/Cardiovascular Surgery	No	＜270 min	＜100 ml	No	yes	≥90 %	No	＜0.05 ng/ml	≥10 mg/l	＜10 mg/l	＜3	＜0.5 mg/L	≥4.0 g/L	No	Internal Dataset
590	＜65	Male	＜25 kg/m2	＜3	≥30g/L	＜3	Yes	No	Yes	No	No	No	No	No	No	No	No	No	＜0.5 mg/L	≥4.0 g/L	General anesthesia	Thoracic/Cardiovascular Surgery	No	＜270 min	＜100 ml	No	No	≥90 %	No	＜0.05 ng/ml	≥10 mg/l	＜10 mg/l	≥3	＜0.5 mg/L	＜4.0 g/L	No	Internal Dataset
591	＜65	Female	＜25 kg/m2	＜3	≥30g/L	＜3	No	Yes	No	No	No	No	No	No	No	No	No	No	＜0.5 mg/L	≥4.0 g/L	General anesthesia	Orthopedic Surgery	No	＜270 min	＜100 ml	No	No	≥90 %	No	≥0.05 ng/ml	＜10 mg/l	＜10 mg/l	＜3	＜0.5 mg/L	＜4.0 g/L	No	Internal Dataset
592	＜65	Male	＜25 kg/m2	＜3	≥30g/L	＜3	Yes	Yes	No	No	No	No	No	No	No	No	No	Yes	＜0.5 mg/L	＜4.0 g/L	General anesthesia	Orthopedic Surgery	No	＜270 min	＜100 ml	yes	No	≥90 %	No	≥0.05 ng/ml	＜10 mg/l	＜10 mg/l	＜3	≥0.5 mg/L	＜4.0 g/L	No	Internal Dataset
593	＜65	Male	＜25 kg/m2	＜3	≥30g/L	＜3	No	Yes	Yes	No	No	No	No	No	No	No	No	Yes	＜0.5 mg/L	＜4.0 g/L	General anesthesia	Digestive System Surgery	No	＜270 min	＜100 ml	No	No	≥90 %	No	＜0.05 ng/ml	＜10 mg/l	≥10 mg/l	＜3	≥0.5 mg/L	＜4.0 g/L	No	Internal Dataset
594	＜65	Female	＜25 kg/m2	＜3	≥30g/L	＜3	Yes	No	No	No	No	No	No	No	No	No	No	Yes	＜0.5 mg/L	＜4.0 g/L	General anesthesia	Orthopedic Surgery	No	＜270 min	＜100 ml	No	No	≥90 %	No	＜0.05 ng/ml	≥10 mg/l	≥10 mg/l	≥3	＜0.5 mg/L	≥4.0 g/L	No	Internal Dataset
595	≥65	Female	＜25 kg/m2	＜3	≥30g/L	＜3	No	Yes	Yes	No	No	No	No	No	No	No	No	No	＜0.5 mg/L	＜4.0 g/L	General anesthesia	Orthopedic Surgery	No	＜270 min	＜100 ml	No	No	≥90 %	No	≥0.05 ng/ml	＜10 mg/l	＜10 mg/l	＜3	＜0.5 mg/L	＜4.0 g/L	No	Internal Dataset
596	＜65	Male	＜25 kg/m2	＜3	≥30g/L	＜3	No	No	No	No	No	No	No	No	No	No	No	Yes	＜0.5 mg/L	≥4.0 g/L	General anesthesia	Other Superficial Surgeries	No	＜270 min	＜100 ml	No	No	≥90 %	No	≥0.05 ng/ml	＜10 mg/l	＜10 mg/l	≥3	≥0.5 mg/L	≥4.0 g/L	No	Internal Dataset
597	≥65	Female	＜25 kg/m2	＜3	≥30g/L	＜3	Yes	No	No	No	No	No	No	No	No	No	No	No	＜0.5 mg/L	≥4.0 g/L	General anesthesia	Other Superficial Surgeries	No	＜270 min	＜100 ml	No	No	≥90 %	No	＜0.05 ng/ml	＜10 mg/l	＜10 mg/l	≥3	＜0.5 mg/L	≥4.0 g/L	No	Internal Dataset
598	＜65	Female	＜25 kg/m2	＜3	≥30g/L	＜3	No	No	No	No	No	No	No	No	No	No	No	No	＜0.5 mg/L	＜4.0 g/L	General anesthesia	Urinary System Surgery	No	＜270 min	＜100 ml	No	No	≥90 %	No	≥0.05 ng/ml	＜10 mg/l	≥10 mg/l	≥3	＜0.5 mg/L	＜4.0 g/L	No	Internal Dataset
599	＜65	Female	＜25 kg/m2	＜3	≥30g/L	＜3	Yes	No	No	No	No	No	No	No	No	No	No	No	＜0.5 mg/L	≥4.0 g/L	General anesthesia	Urinary System Surgery	No	＜270 min	＜100 ml	No	No	≥90 %	No	≥0.05 ng/ml	＜10 mg/l	≥10 mg/l	≥3	＜0.5 mg/L	≥4.0 g/L	No	Internal Dataset
600	＜65	Female	≥25 kg/m2	＜3	≥30g/L	＜3	Yes	No	No	No	No	No	No	No	No	No	No	No	＜0.5 mg/L	＜4.0 g/L	General anesthesia	Urinary System Surgery	No	＜270 min	＜100 ml	No	No	≥90 %	No	＜0.05 ng/ml	≥10 mg/l	≥10 mg/l	＜3	＜0.5 mg/L	≥4.0 g/L	No	Internal Dataset
601	≥65	Female	＜25 kg/m2	＜3	≥30g/L	＜3	No	No	No	No	No	No	No	No	No	No	No	Yes	＜0.5 mg/L	＜4.0 g/L	General anesthesia	Digestive System Surgery	No	＜270 min	＜100 ml	No	No	≥90 %	No	＜0.05 ng/ml	＜10 mg/l	＜10 mg/l	＜3	＜0.5 mg/L	＜4.0 g/L	No	Internal Dataset
602	≥65	Female	＜25 kg/m2	＜3	≥30g/L	＜3	Yes	No	No	No	No	No	No	No	No	No	No	Yes	＜0.5 mg/L	＜4.0 g/L	General anesthesia	Digestive System Surgery	No	＜270 min	＜100 ml	No	No	≥90 %	No	＜0.05 ng/ml	＜10 mg/l	＜10 mg/l	＜3	＜0.5 mg/L	＜4.0 g/L	No	Internal Dataset
603	≥65	Male	≥25 kg/m2	＜3	≥30g/L	＜3	No	No	No	No	No	No	No	No	No	No	No	Yes	＜0.5 mg/L	＜4.0 g/L	General anesthesia	Digestive System Surgery	No	＜270 min	＜100 ml	No	No	≥90 %	No	≥0.05 ng/ml	＜10 mg/l	＜10 mg/l	＜3	＜0.5 mg/L	＜4.0 g/L	No	Internal Dataset
604	≥65	Male	＜25 kg/m2	＜3	≥30g/L	＜3	No	No	No	No	No	No	No	No	No	No	No	Yes	＜0.5 mg/L	＜4.0 g/L	General anesthesia	Digestive System Surgery	No	＜270 min	＜100 ml	No	No	≥90 %	No	＜0.05 ng/ml	＜10 mg/l	＜10 mg/l	＜3	＜0.5 mg/L	＜4.0 g/L	No	Internal Dataset
605	＜65	Male	＜25 kg/m2	＜3	≥30g/L	＜3	No	No	No	No	No	No	No	No	No	No	No	Yes	＜0.5 mg/L	＜4.0 g/L	General anesthesia	Digestive System Surgery	No	＜270 min	＜100 ml	No	No	≥90 %	No	＜0.05 ng/ml	＜10 mg/l	＜10 mg/l	＜3	＜0.5 mg/L	＜4.0 g/L	No	Internal Dataset
606	＜65	Male	＜25 kg/m2	＜3	≥30g/L	＜3	Yes	No	No	No	No	No	No	No	No	No	No	No	＜0.5 mg/L	＜4.0 g/L	General anesthesia	Gynecological Surgery	No	＜270 min	＜100 ml	No	No	≥90 %	No	≥0.05 ng/ml	＜10 mg/l	＜10 mg/l	＜3	＜0.5 mg/L	＜4.0 g/L	No	Internal Dataset
607	＜65	Male	≥25 kg/m2	＜3	≥30g/L	＜3	Yes	No	No	No	No	No	No	No	No	No	No	Yes	＜0.5 mg/L	≥4.0 g/L	General anesthesia	Orthopedic Surgery	No	＜270 min	＜100 ml	No	No	≥90 %	No	≥0.05 ng/ml	＜10 mg/l	＜10 mg/l	＜3	＜0.5 mg/L	＜4.0 g/L	No	Internal Dataset
608	≥65	Female	＜25 kg/m2	＜3	≥30g/L	＜3	No	No	No	No	No	No	No	No	No	No	Yes	Yes	＜0.5 mg/L	≥4.0 g/L	General anesthesia	Orthopedic Surgery	No	＜270 min	＜100 ml	No	No	≥90 %	No	＜0.05 ng/ml	＜10 mg/l	＜10 mg/l	＜3	＜0.5 mg/L	＜4.0 g/L	No	Internal Dataset
609	≥65	Male	＜25 kg/m2	＜3	≥30g/L	＜3	No	No	No	No	No	No	No	No	No	No	No	Yes	＜0.5 mg/L	＜4.0 g/L	General anesthesia	Digestive System Surgery	No	＜270 min	＜100 ml	No	No	≥90 %	No	＜0.05 ng/ml	＜10 mg/l	＜10 mg/l	＜3	＜0.5 mg/L	＜4.0 g/L	No	Internal Dataset
610	≥65	Male	＜25 kg/m2	＜3	≥30g/L	＜3	Yes	No	No	No	No	No	No	No	No	No	Yes	No	＜0.5 mg/L	＜4.0 g/L	General anesthesia	Thoracic/Cardiovascular Surgery	Yes	＜270 min	≥100 ml	yes	No	≥90 %	No	≥0.05 ng/ml	＜10 mg/l	＜10 mg/l	＜3	＜0.5 mg/L	＜4.0 g/L	No	Internal Dataset
611	＜65	Female	＜25 kg/m2	＜3	≥30g/L	＜3	Yes	No	No	No	No	No	No	No	No	No	Yes	Yes	＜0.5 mg/L	＜4.0 g/L	General anesthesia	Thoracic/Cardiovascular Surgery	Yes	＜270 min	≥100 ml	No	yes	≥90 %	Yes	＜0.05 ng/ml	＜10 mg/l	＜10 mg/l	＜3	＜0.5 mg/L	＜4.0 g/L	No	Internal Dataset
612	＜65	Female	＜25 kg/m2	＜3	≥30g/L	＜3	Yes	No	No	No	No	No	No	No	No	No	Yes	No	＜0.5 mg/L	＜4.0 g/L	General anesthesia	Thoracic/Cardiovascular Surgery	No	＜270 min	＜100 ml	No	No	≥90 %	No	≥0.05 ng/ml	＜10 mg/l	＜10 mg/l	＜3	＜0.5 mg/L	＜4.0 g/L	No	Internal Dataset
613	＜65	Female	＜25 kg/m2	≥3	≥30g/L	≥3	No	No	No	No	No	No	No	No	No	No	No	No	＜0.5 mg/L	＜4.0 g/L	General anesthesia	Thoracic/Cardiovascular Surgery	Yes	≥270 min	≥100 ml	yes	No	＜90 %	Yes	≥0.05 ng/ml	＜10 mg/l	＜10 mg/l	＜3	＜0.5 mg/L	＜4.0 g/L	No	Internal Dataset
614	＜65	Male	＜25 kg/m2	＜3	＜30g/L	＜3	No	No	No	No	No	No	No	No	No	No	No	Yes	＜0.5 mg/L	＜4.0 g/L	General anesthesia	Orthopedic Surgery	Yes	≥270 min	＜100 ml	No	yes	≥90 %	Yes	＜0.05 ng/ml	＜10 mg/l	＜10 mg/l	＜3	＜0.5 mg/L	＜4.0 g/L	No	Internal Dataset
615	＜65	Male	＜25 kg/m2	≥3	≥30g/L	≥3	No	No	No	No	No	No	No	No	No	No	No	Yes	＜0.5 mg/L	≥4.0 g/L	General anesthesia	Orthopedic Surgery	Yes	≥270 min	＜100 ml	yes	yes	≥90 %	No	＜0.05 ng/ml	＜10 mg/l	＜10 mg/l	＜3	＜0.5 mg/L	＜4.0 g/L	No	Internal Dataset
616	＜65	Female	＜25 kg/m2	＜3	≥30g/L	＜3	Yes	No	No	No	Yes	Yes	No	No	Yes	Yes	Yes	No	＜0.5 mg/L	≥4.0 g/L	General anesthesia	Digestive System Surgery	Yes	＜270 min	≥100 ml	No	yes	≥90 %	No	＜0.05 ng/ml	＜10 mg/l	＜10 mg/l	＜3	＜0.5 mg/L	＜4.0 g/L	No	Internal Dataset
617	＜65	Male	≥25 kg/m2	≥3	≥30g/L	＜3	Yes	No	No	No	No	Yes	Yes	No	No	Yes	No	Yes	＜0.5 mg/L	≥4.0 g/L	General anesthesia	Orthopedic Surgery	No	＜270 min	≥100 ml	No	yes	≥90 %	No	＜0.05 ng/ml	＜10 mg/l	＜10 mg/l	＜3	＜0.5 mg/L	＜4.0 g/L	No	Internal Dataset
618	＜65	Male	≥25 kg/m2	＜3	≥30g/L	≥3	No	No	No	No	Yes	No	Yes	No	Yes	No	No	Yes	＜0.5 mg/L	＜4.0 g/L	General anesthesia	Orthopedic Surgery	No	＜270 min	＜100 ml	No	yes	≥90 %	No	＜0.05 ng/ml	＜10 mg/l	＜10 mg/l	＜3	＜0.5 mg/L	＜4.0 g/L	No	Internal Dataset
619	＜65	Male	＜25 kg/m2	＜3	＜30g/L	＜3	No	No	No	No	Yes	Yes	No	No	No	No	No	No	＜0.5 mg/L	≥4.0 g/L	General anesthesia	Digestive System Surgery	No	＜270 min	＜100 ml	No	No	≥90 %	No	＜0.05 ng/ml	＜10 mg/l	＜10 mg/l	＜3	＜0.5 mg/L	＜4.0 g/L	No	Internal Dataset
620	＜65	Male	≥25 kg/m2	≥3	＜30g/L	＜3	No	No	No	No	Yes	Yes	No	No	No	Yes	Yes	No	＜0.5 mg/L	＜4.0 g/L	General anesthesia	Digestive System Surgery	No	＜270 min	≥100 ml	yes	No	≥90 %	No	＜0.05 ng/ml	＜10 mg/l	＜10 mg/l	＜3	＜0.5 mg/L	＜4.0 g/L	No	Internal Dataset
621	＜65	Male	≥25 kg/m2	＜3	≥30g/L	≥3	Yes	No	No	No	No	Yes	Yes	No	No	No	No	No	≥0.5 mg/L	≥4.0 g/L	General anesthesia	Orthopedic Surgery	No	≥270 min	≥100 ml	yes	yes	≥90 %	No	＜0.05 ng/ml	＜10 mg/l	＜10 mg/l	＜3	≥0.5 mg/L	≥4.0 g/L	No	Internal Dataset
622	＜65	Female	≥25 kg/m2	＜3	≥30g/L	＜3	Yes	No	No	No	Yes	Yes	Yes	No	No	No	Yes	No	≥0.5 mg/L	≥4.0 g/L	General anesthesia	Orthopedic Surgery	Yes	＜270 min	＜100 ml	yes	No	≥90 %	No	＜0.05 ng/ml	＜10 mg/l	＜10 mg/l	＜3	≥0.5 mg/L	＜4.0 g/L	No	Internal Dataset
623	＜65	Male	≥25 kg/m2	＜3	≥30g/L	＜3	No	No	No	No	Yes	No	Yes	No	No	Yes	No	No	≥0.5 mg/L	≥4.0 g/L	General anesthesia	Other Superficial Surgeries	No	＜270 min	＜100 ml	No	No	≥90 %	No	＜0.05 ng/ml	＜10 mg/l	＜10 mg/l	＜3	＜0.5 mg/L	＜4.0 g/L	No	Internal Dataset
624	＜65	Female	＜25 kg/m2	＜3	≥30g/L	＜3	Yes	No	No	Yes	No	No	Yes	No	No	Yes	Yes	No	＜0.5 mg/L	＜4.0 g/L	General anesthesia	Other Superficial Surgeries	No	＜270 min	＜100 ml	No	No	≥90 %	No	＜0.05 ng/ml	＜10 mg/l	＜10 mg/l	≥3	＜0.5 mg/L	＜4.0 g/L	No	Internal Dataset
625	＜65	Female	≥25 kg/m2	＜3	≥30g/L	＜3	Yes	Yes	No	No	Yes	Yes	No	No	No	No	No	No	≥0.5 mg/L	≥4.0 g/L	General anesthesia	Orthopedic Surgery	No	＜270 min	＜100 ml	No	No	≥90 %	No	＜0.05 ng/ml	＜10 mg/l	＜10 mg/l	≥3	＜0.5 mg/L	＜4.0 g/L	No	Internal Dataset
626	＜65	Male	≥25 kg/m2	＜3	≥30g/L	＜3	No	Yes	No	No	Yes	Yes	Yes	No	No	No	No	No	≥0.5 mg/L	＜4.0 g/L	General anesthesia	Orthopedic Surgery	No	＜270 min	＜100 ml	No	No	＜90 %	No	＜0.05 ng/ml	＜10 mg/l	＜10 mg/l	≥3	≥0.5 mg/L	≥4.0 g/L	No	Internal Dataset
627	＜65	Male	≥25 kg/m2	＜3	≥30g/L	＜3	Yes	Yes	Yes	No	No	No	No	No	No	No	No	No	≥0.5 mg/L	≥4.0 g/L	General anesthesia	Digestive System Surgery	No	＜270 min	＜100 ml	No	No	≥90 %	Yes	＜0.05 ng/ml	＜10 mg/l	＜10 mg/l	＜3	＜0.5 mg/L	≥4.0 g/L	No	Internal Dataset
628	＜65	Female	＜25 kg/m2	＜3	≥30g/L	＜3	Yes	No	Yes	No	Yes	No	Yes	No	No	No	No	No	＜0.5 mg/L	＜4.0 g/L	Regional anesthesia	Digestive System Surgery	No	＜270 min	＜100 ml	No	No	＜90 %	No	＜0.05 ng/ml	＜10 mg/l	＜10 mg/l	＜3	＜0.5 mg/L	≥4.0 g/L	No	Internal Dataset
629	＜65	Male	≥25 kg/m2	＜3	≥30g/L	＜3	No	Yes	Yes	Yes	Yes	Yes	Yes	No	No	No	No	Yes	≥0.5 mg/L	≥4.0 g/L	Regional anesthesia	Digestive System Surgery	No	＜270 min	＜100 ml	No	No	≥90 %	Yes	＜0.05 ng/ml	＜10 mg/l	＜10 mg/l	＜3	≥0.5 mg/L	≥4.0 g/L	No	Internal Dataset
630	＜65	Female	＜25 kg/m2	＜3	≥30g/L	＜3	No	No	No	No	Yes	Yes	No	No	No	No	No	No	≥0.5 mg/L	≥4.0 g/L	Regional anesthesia	Orthopedic Surgery	No	＜270 min	＜100 ml	No	No	≥90 %	No	≥0.05 ng/ml	≥10 mg/l	≥10 mg/l	＜3	＜0.5 mg/L	≥4.0 g/L	No	Internal Dataset
631	＜65	Male	＜25 kg/m2	＜3	≥30g/L	＜3	Yes	Yes	No	No	No	Yes	No	No	No	No	No	Yes	≥0.5 mg/L	≥4.0 g/L	Regional anesthesia	Orthopedic Surgery	No	＜270 min	＜100 ml	No	No	＜90 %	No	＜0.05 ng/ml	＜10 mg/l	＜10 mg/l	≥3	≥0.5 mg/L	＜4.0 g/L	No	Internal Dataset
632	＜65	Male	＜25 kg/m2	＜3	≥30g/L	＜3	No	Yes	No	Yes	No	Yes	No	No	No	No	No	No	＜0.5 mg/L	≥4.0 g/L	General anesthesia	Digestive System Surgery	No	＜270 min	＜100 ml	No	No	＜90 %	No	≥0.05 ng/ml	＜10 mg/l	＜10 mg/l	＜3	＜0.5 mg/L	≥4.0 g/L	No	Internal Dataset
633	≥65	Female	＜25 kg/m2	＜3	≥30g/L	＜3	Yes	No	No	No	Yes	Yes	Yes	No	No	No	No	Yes	≥0.5 mg/L	＜4.0 g/L	General anesthesia	Orthopedic Surgery	No	＜270 min	＜100 ml	No	No	≥90 %	No	＜0.05 ng/ml	≥10 mg/l	≥10 mg/l	≥3	＜0.5 mg/L	≥4.0 g/L	No	Internal Dataset
634	≥65	Male	＜25 kg/m2	＜3	≥30g/L	＜3	Yes	Yes	Yes	Yes	No	Yes	Yes	No	No	No	No	No	≥0.5 mg/L	＜4.0 g/L	General anesthesia	Orthopedic Surgery	No	＜270 min	＜100 ml	No	No	≥90 %	No	≥0.05 ng/ml	≥10 mg/l	＜10 mg/l	＜3	＜0.5 mg/L	＜4.0 g/L	No	Internal Dataset
635	≥65	Male	＜25 kg/m2	＜3	≥30g/L	＜3	No	Yes	Yes	No	No	Yes	Yes	No	Yes	No	No	Yes	＜0.5 mg/L	＜4.0 g/L	General anesthesia	Gynecological Surgery	No	＜270 min	＜100 ml	No	No	≥90 %	Yes	≥0.05 ng/ml	≥10 mg/l	≥10 mg/l	≥3	≥0.5 mg/L	＜4.0 g/L	No	Internal Dataset
636	≥65	Female	≥25 kg/m2	＜3	≥30g/L	＜3	No	No	No	Yes	No	No	Yes	Yes	Yes	No	No	Yes	＜0.5 mg/L	＜4.0 g/L	General anesthesia	Urinary System Surgery	No	＜270 min	＜100 ml	No	No	＜90 %	No	≥0.05 ng/ml	≥10 mg/l	＜10 mg/l	≥3	≥0.5 mg/L	＜4.0 g/L	No	Internal Dataset
637	＜65	Female	≥25 kg/m2	＜3	≥30g/L	＜3	Yes	Yes	No	No	No	No	No	No	No	No	No	No	＜0.5 mg/L	＜4.0 g/L	General anesthesia	Urinary System Surgery	No	＜270 min	＜100 ml	No	No	＜90 %	No	＜0.05 ng/ml	≥10 mg/l	＜10 mg/l	＜3	＜0.5 mg/L	≥4.0 g/L	No	Internal Dataset
638	≥65	Male	＜25 kg/m2	＜3	≥30g/L	＜3	No	Yes	No	Yes	No	No	No	No	No	No	No	No	＜0.5 mg/L	≥4.0 g/L	General anesthesia	Urinary System Surgery	No	＜270 min	＜100 ml	No	No	≥90 %	Yes	＜0.05 ng/ml	≥10 mg/l	≥10 mg/l	＜3	＜0.5 mg/L	＜4.0 g/L	No	Internal Dataset
639	＜65	Male	≥25 kg/m2	≥3	≥30g/L	＜3	Yes	Yes	Yes	Yes	Yes	Yes	No	No	No	No	No	No	＜0.5 mg/L	＜4.0 g/L	General anesthesia	Neurosurgery	Yes	≥270 min	≥100 ml	No	No	＜90 %	No	＜0.05 ng/ml	≥10 mg/l	≥10 mg/l	≥3	＜0.5 mg/L	＜4.0 g/L	No	Internal Dataset
640	≥65	Female	＜25 kg/m2	＜3	＜30g/L	＜3	No	No	No	Yes	No	Yes	No	No	No	No	No	Yes	＜0.5 mg/L	＜4.0 g/L	General anesthesia	Neurosurgery	Yes	≥270 min	＜100 ml	No	No	≥90 %	No	＜0.05 ng/ml	≥10 mg/l	≥10 mg/l	＜3	≥0.5 mg/L	≥4.0 g/L	No	Internal Dataset
641	＜65	Male	＜25 kg/m2	≥3	＜30g/L	＜3	No	No	No	No	Yes	No	Yes	Yes	No	No	No	No	＜0.5 mg/L	≥4.0 g/L	General anesthesia	Digestive System Surgery	No	＜270 min	＜100 ml	No	No	＜90 %	Yes	＜0.05 ng/ml	＜10 mg/l	＜10 mg/l	＜3	＜0.5 mg/L	＜4.0 g/L	No	Internal Dataset
642	＜65	Female	≥25 kg/m2	≥3	≥30g/L	≥3	No	No	No	Yes	Yes	No	Yes	Yes	No	No	No	Yes	＜0.5 mg/L	＜4.0 g/L	General anesthesia	Neurosurgery	No	≥270 min	＜100 ml	No	No	≥90 %	No	＜0.05 ng/ml	＜10 mg/l	＜10 mg/l	＜3	＜0.5 mg/L	＜4.0 g/L	No	Internal Dataset
643	≥65	Female	≥25 kg/m2	≥3	＜30g/L	＜3	Yes	Yes	No	No	Yes	Yes	Yes	Yes	No	No	No	No	＜0.5 mg/L	＜4.0 g/L	General anesthesia	Neurosurgery	No	＜270 min	≥100 ml	yes	No	≥90 %	No	＜0.05 ng/ml	＜10 mg/l	＜10 mg/l	＜3	＜0.5 mg/L	＜4.0 g/L	No	Internal Dataset
644	≥65	Male	＜25 kg/m2	＜3	＜30g/L	≥3	Yes	No	No	No	No	Yes	No	No	No	No	No	No	＜0.5 mg/L	＜4.0 g/L	General anesthesia	Digestive System Surgery	No	≥270 min	≥100 ml	yes	yes	≥90 %	No	＜0.05 ng/ml	＜10 mg/l	＜10 mg/l	＜3	＜0.5 mg/L	＜4.0 g/L	No	Internal Dataset
645	≥65	Male	≥25 kg/m2	≥3	≥30g/L	≥3	Yes	No	No	No	No	No	No	No	No	No	No	No	＜0.5 mg/L	≥4.0 g/L	General anesthesia	Gynecological Surgery	Yes	≥270 min	＜100 ml	No	yes	≥90 %	No	＜0.05 ng/ml	＜10 mg/l	＜10 mg/l	＜3	＜0.5 mg/L	＜4.0 g/L	No	Internal Dataset
646	＜65	Male	＜25 kg/m2	≥3	＜30g/L	≥3	Yes	Yes	No	No	Yes	No	Yes	No	No	No	No	No	＜0.5 mg/L	≥4.0 g/L	General anesthesia	Gynecological Surgery	Yes	≥270 min	≥100 ml	yes	No	≥90 %	No	＜0.05 ng/ml	＜10 mg/l	＜10 mg/l	＜3	＜0.5 mg/L	＜4.0 g/L	No	Internal Dataset
647	≥65	Female	＜25 kg/m2	＜3	＜30g/L	＜3	Yes	Yes	No	No	Yes	No	No	No	No	No	No	No	＜0.5 mg/L	≥4.0 g/L	General anesthesia	Thoracic/Cardiovascular Surgery	No	≥270 min	≥100 ml	No	yes	≥90 %	No	＜0.05 ng/ml	＜10 mg/l	＜10 mg/l	＜3	＜0.5 mg/L	＜4.0 g/L	No	Internal Dataset
648	≥65	Male	≥25 kg/m2	＜3	≥30g/L	＜3	No	Yes	No	No	Yes	No	Yes	No	No	No	No	Yes	＜0.5 mg/L	≥4.0 g/L	General anesthesia	Thoracic/Cardiovascular Surgery	No	≥270 min	≥100 ml	yes	No	≥90 %	No	＜0.05 ng/ml	＜10 mg/l	＜10 mg/l	＜3	＜0.5 mg/L	＜4.0 g/L	No	Internal Dataset
649	＜65	Female	≥25 kg/m2	＜3	≥30g/L	＜3	Yes	No	No	No	Yes	Yes	No	Yes	No	No	No	No	＜0.5 mg/L	≥4.0 g/L	General anesthesia	Orthopedic Surgery	No	＜270 min	＜100 ml	yes	yes	≥90 %	No	＜0.05 ng/ml	＜10 mg/l	＜10 mg/l	＜3	＜0.5 mg/L	＜4.0 g/L	No	Internal Dataset
650	＜65	Male	＜25 kg/m2	≥3	≥30g/L	≥3	Yes	Yes	No	No	Yes	Yes	No	Yes	No	No	No	No	＜0.5 mg/L	＜4.0 g/L	General anesthesia	Orthopedic Surgery	Yes	＜270 min	≥100 ml	No	No	≥90 %	No	＜0.05 ng/ml	＜10 mg/l	＜10 mg/l	＜3	＜0.5 mg/L	＜4.0 g/L	No	Internal Dataset
651	＜65	Male	≥25 kg/m2	＜3	＜30g/L	≥3	Yes	No	No	No	Yes	No	Yes	No	No	No	No	No	＜0.5 mg/L	＜4.0 g/L	General anesthesia	Other Superficial Surgeries	Yes	≥270 min	＜100 ml	No	No	≥90 %	No	＜0.05 ng/ml	＜10 mg/l	＜10 mg/l	＜3	＜0.5 mg/L	＜4.0 g/L	No	Internal Dataset
652	≥65	Male	＜25 kg/m2	＜3	≥30g/L	≥3	No	Yes	No	No	Yes	No	Yes	No	No	No	Yes	No	＜0.5 mg/L	＜4.0 g/L	General anesthesia	Other Superficial Surgeries	Yes	≥270 min	＜100 ml	yes	No	≥90 %	No	＜0.05 ng/ml	＜10 mg/l	＜10 mg/l	＜3	＜0.5 mg/L	＜4.0 g/L	No	Internal Dataset
653	＜65	Male	≥25 kg/m2	＜3	≥30g/L	≥3	No	No	No	No	Yes	No	Yes	Yes	No	No	No	Yes	＜0.5 mg/L	≥4.0 g/L	General anesthesia	Other Superficial Surgeries	Yes	≥270 min	≥100 ml	No	No	≥90 %	No	＜0.05 ng/ml	＜10 mg/l	＜10 mg/l	＜3	＜0.5 mg/L	＜4.0 g/L	No	Internal Dataset
654	≥65	Male	≥25 kg/m2	≥3	＜30g/L	＜3	No	Yes	No	No	No	Yes	Yes	No	No	No	Yes	Yes	＜0.5 mg/L	≥4.0 g/L	General anesthesia	Other Superficial Surgeries	No	≥270 min	＜100 ml	No	No	≥90 %	No	＜0.05 ng/ml	＜10 mg/l	＜10 mg/l	＜3	＜0.5 mg/L	＜4.0 g/L	No	Internal Dataset
655	≥65	Female	≥25 kg/m2	＜3	≥30g/L	＜3	No	Yes	No	No	No	No	No	Yes	No	No	Yes	No	＜0.5 mg/L	≥4.0 g/L	General anesthesia	Orthopedic Surgery	No	＜270 min	＜100 ml	No	No	≥90 %	No	＜0.05 ng/ml	＜10 mg/l	＜10 mg/l	＜3	＜0.5 mg/L	＜4.0 g/L	No	Internal Dataset
656	≥65	Male	＜25 kg/m2	＜3	≥30g/L	＜3	No	No	No	No	Yes	Yes	Yes	No	No	No	No	No	＜0.5 mg/L	≥4.0 g/L	General anesthesia	Orthopedic Surgery	No	＜270 min	＜100 ml	No	No	≥90 %	Yes	＜0.05 ng/ml	＜10 mg/l	＜10 mg/l	＜3	＜0.5 mg/L	＜4.0 g/L	No	Internal Dataset
657	＜65	Male	≥25 kg/m2	＜3	≥30g/L	＜3	Yes	No	No	No	Yes	Yes	Yes	Yes	No	No	Yes	No	＜0.5 mg/L	≥4.0 g/L	General anesthesia	Digestive System Surgery	No	＜270 min	＜100 ml	No	No	＜90 %	Yes	＜0.05 ng/ml	＜10 mg/l	＜10 mg/l	＜3	＜0.5 mg/L	＜4.0 g/L	No	Internal Dataset
658	＜65	Male	＜25 kg/m2	＜3	≥30g/L	＜3	Yes	No	No	No	No	Yes	No	Yes	No	No	No	Yes	＜0.5 mg/L	≥4.0 g/L	General anesthesia	Digestive System Surgery	No	＜270 min	＜100 ml	No	No	＜90 %	Yes	＜0.05 ng/ml	＜10 mg/l	＜10 mg/l	＜3	＜0.5 mg/L	＜4.0 g/L	No	Internal Dataset
659	＜65	Female	＜25 kg/m2	＜3	≥30g/L	＜3	No	No	No	No	Yes	Yes	No	No	No	No	Yes	No	＜0.5 mg/L	＜4.0 g/L	General anesthesia	Orthopedic Surgery	No	＜270 min	＜100 ml	No	No	＜90 %	No	＜0.05 ng/ml	＜10 mg/l	≥10 mg/l	＜3	≥0.5 mg/L	＜4.0 g/L	No	Internal Dataset
660	＜65	Male	＜25 kg/m2	＜3	≥30g/L	＜3	Yes	No	No	No	Yes	No	No	No	No	No	No	No	＜0.5 mg/L	≥4.0 g/L	General anesthesia	Orthopedic Surgery	No	＜270 min	＜100 ml	No	No	＜90 %	No	＜0.05 ng/ml	＜10 mg/l	≥10 mg/l	≥3	＜0.5 mg/L	≥4.0 g/L	No	Internal Dataset
661	＜65	Female	＜25 kg/m2	＜3	≥30g/L	＜3	Yes	No	No	No	No	Yes	Yes	Yes	No	No	Yes	No	＜0.5 mg/L	≥4.0 g/L	General anesthesia	Neurosurgery	No	＜270 min	＜100 ml	No	No	≥90 %	Yes	＜0.05 ng/ml	＜10 mg/l	≥10 mg/l	＜3	≥0.5 mg/L	＜4.0 g/L	No	Internal Dataset
662	＜65	Female	≥25 kg/m2	＜3	≥30g/L	＜3	Yes	Yes	No	No	No	Yes	No	Yes	No	No	No	Yes	＜0.5 mg/L	≥4.0 g/L	General anesthesia	Neurosurgery	No	＜270 min	＜100 ml	No	No	≥90 %	Yes	＜0.05 ng/ml	＜10 mg/l	≥10 mg/l	＜3	＜0.5 mg/L	＜4.0 g/L	No	Internal Dataset
663	＜65	Male	＜25 kg/m2	＜3	≥30g/L	＜3	Yes	No	No	No	Yes	No	No	No	No	No	No	Yes	＜0.5 mg/L	≥4.0 g/L	General anesthesia	Digestive System Surgery	No	＜270 min	＜100 ml	No	No	≥90 %	Yes	＜0.05 ng/ml	＜10 mg/l	≥10 mg/l	＜3	≥0.5 mg/L	＜4.0 g/L	No	Internal Dataset
664	＜65	Male	≥25 kg/m2	＜3	≥30g/L	＜3	Yes	No	No	No	Yes	Yes	No	Yes	No	No	No	Yes	＜0.5 mg/L	≥4.0 g/L	General anesthesia	Orthopedic Surgery	No	＜270 min	＜100 ml	No	No	＜90 %	No	＜0.05 ng/ml	＜10 mg/l	≥10 mg/l	＜3	＜0.5 mg/L	≥4.0 g/L	No	Internal Dataset
665	＜65	Female	≥25 kg/m2	＜3	≥30g/L	＜3	Yes	Yes	No	No	Yes	Yes	Yes	Yes	No	No	Yes	No	＜0.5 mg/L	＜4.0 g/L	General anesthesia	Orthopedic Surgery	No	＜270 min	＜100 ml	No	No	≥90 %	No	＜0.05 ng/ml	＜10 mg/l	＜10 mg/l	≥3	≥0.5 mg/L	≥4.0 g/L	No	Internal Dataset
666	＜65	Female	≥25 kg/m2	＜3	≥30g/L	＜3	No	No	No	No	Yes	Yes	No	No	No	Yes	Yes	No	＜0.5 mg/L	≥4.0 g/L	General anesthesia	Digestive System Surgery	No	＜270 min	＜100 ml	No	No	≥90 %	No	＜0.05 ng/ml	＜10 mg/l	≥10 mg/l	＜3	≥0.5 mg/L	＜4.0 g/L	No	Internal Dataset
667	≥65	Male	≥25 kg/m2	＜3	≥30g/L	＜3	No	Yes	No	No	Yes	Yes	Yes	No	No	Yes	Yes	Yes	＜0.5 mg/L	≥4.0 g/L	General anesthesia	Digestive System Surgery	No	＜270 min	＜100 ml	No	No	≥90 %	No	＜0.05 ng/ml	＜10 mg/l	＜10 mg/l	＜3	≥0.5 mg/L	≥4.0 g/L	No	Internal Dataset
668	＜65	Male	≥25 kg/m2	＜3	≥30g/L	＜3	Yes	No	No	No	No	No	Yes	Yes	No	No	No	No	＜0.5 mg/L	＜4.0 g/L	General anesthesia	Orthopedic Surgery	No	＜270 min	＜100 ml	No	No	＜90 %	Yes	＜0.05 ng/ml	＜10 mg/l	≥10 mg/l	≥3	≥0.5 mg/L	≥4.0 g/L	No	Internal Dataset
669	≥65	Female	≥25 kg/m2	＜3	≥30g/L	＜3	No	No	No	No	No	Yes	No	No	No	No	No	Yes	≥0.5 mg/L	＜4.0 g/L	General anesthesia	Orthopedic Surgery	No	＜270 min	＜100 ml	No	No	≥90 %	No	＜0.05 ng/ml	＜10 mg/l	≥10 mg/l	＜3	≥0.5 mg/L	≥4.0 g/L	No	Internal Dataset
670	≥65	Female	≥25 kg/m2	＜3	≥30g/L	＜3	No	Yes	No	No	Yes	No	No	Yes	No	No	No	No	≥0.5 mg/L	＜4.0 g/L	General anesthesia	Digestive System Surgery	No	＜270 min	＜100 ml	No	No	≥90 %	No	≥0.05 ng/ml	≥10 mg/l	≥10 mg/l	≥3	＜0.5 mg/L	≥4.0 g/L	No	Internal Dataset
671	＜65	Male	＜25 kg/m2	≥3	≥30g/L	＜3	No	No	No	No	No	No	No	No	No	No	No	No	≥0.5 mg/L	≥4.0 g/L	General anesthesia	Orthopedic Surgery	No	＜270 min	＜100 ml	No	yes	≥90 %	No	＜0.05 ng/ml	＜10 mg/l	＜10 mg/l	＜3	＜0.5 mg/L	＜4.0 g/L	No	Internal Dataset
672	＜65	Female	≥25 kg/m2	≥3	≥30g/L	＜3	No	No	No	No	No	No	No	No	No	No	No	Yes	＜0.5 mg/L	＜4.0 g/L	General anesthesia	Orthopedic Surgery	No	＜270 min	＜100 ml	No	yes	≥90 %	No	＜0.05 ng/ml	＜10 mg/l	＜10 mg/l	＜3	＜0.5 mg/L	＜4.0 g/L	No	Internal Dataset
673	＜65	Male	≥25 kg/m2	≥3	≥30g/L	≥3	No	Yes	Yes	No	No	No	No	No	No	No	No	No	≥0.5 mg/L	＜4.0 g/L	General anesthesia	Digestive System Surgery	No	＜270 min	＜100 ml	No	No	≥90 %	No	＜0.05 ng/ml	＜10 mg/l	＜10 mg/l	＜3	＜0.5 mg/L	＜4.0 g/L	No	Internal Dataset
674	≥65	Female	＜25 kg/m2	＜3	＜30g/L	＜3	Yes	Yes	No	No	No	No	No	No	No	No	No	No	≥0.5 mg/L	＜4.0 g/L	General anesthesia	Digestive System Surgery	No	＜270 min	＜100 ml	yes	No	≥90 %	No	＜0.05 ng/ml	＜10 mg/l	＜10 mg/l	＜3	＜0.5 mg/L	＜4.0 g/L	No	Internal Dataset
675	＜65	Male	≥25 kg/m2	≥3	＜30g/L	≥3	Yes	No	Yes	No	No	No	No	No	No	No	No	Yes	≥0.5 mg/L	＜4.0 g/L	General anesthesia	Urinary System Surgery	Yes	≥270 min	＜100 ml	yes	No	≥90 %	No	≥0.05 ng/ml	＜10 mg/l	＜10 mg/l	＜3	＜0.5 mg/L	＜4.0 g/L	No	Internal Dataset
676	≥65	Female	＜25 kg/m2	＜3	≥30g/L	≥3	Yes	Yes	Yes	No	No	No	No	No	No	No	No	Yes	＜0.5 mg/L	＜4.0 g/L	General anesthesia	Urinary System Surgery	No	≥270 min	＜100 ml	No	yes	≥90 %	No	＜0.05 ng/ml	＜10 mg/l	＜10 mg/l	＜3	＜0.5 mg/L	＜4.0 g/L	No	Internal Dataset
677	≥65	Male	＜25 kg/m2	≥3	≥30g/L	＜3	No	No	Yes	No	No	No	No	No	No	No	No	Yes	＜0.5 mg/L	≥4.0 g/L	General anesthesia	Urinary System Surgery	Yes	≥270 min	≥100 ml	yes	yes	≥90 %	No	≥0.05 ng/ml	＜10 mg/l	＜10 mg/l	＜3	＜0.5 mg/L	＜4.0 g/L	No	Internal Dataset
678	≥65	Female	≥25 kg/m2	＜3	＜30g/L	≥3	Yes	No	No	No	No	No	No	No	No	No	No	Yes	≥0.5 mg/L	＜4.0 g/L	General anesthesia	Digestive System Surgery	Yes	≥270 min	≥100 ml	yes	No	≥90 %	No	＜0.05 ng/ml	＜10 mg/l	＜10 mg/l	＜3	＜0.5 mg/L	＜4.0 g/L	No	Internal Dataset
679	＜65	Male	＜25 kg/m2	≥3	≥30g/L	＜3	No	No	Yes	No	No	No	No	No	No	No	No	No	≥0.5 mg/L	＜4.0 g/L	General anesthesia	Neurosurgery	No	≥270 min	＜100 ml	No	No	≥90 %	No	≥0.05 ng/ml	＜10 mg/l	＜10 mg/l	＜3	＜0.5 mg/L	＜4.0 g/L	No	Internal Dataset
680	≥65	Male	＜25 kg/m2	＜3	＜30g/L	≥3	Yes	No	No	No	No	No	No	No	No	No	No	No	＜0.5 mg/L	＜4.0 g/L	General anesthesia	Neurosurgery	No	＜270 min	≥100 ml	yes	No	≥90 %	No	＜0.05 ng/ml	＜10 mg/l	＜10 mg/l	＜3	＜0.5 mg/L	＜4.0 g/L	No	Internal Dataset
681	＜65	Male	≥25 kg/m2	＜3	＜30g/L	＜3	No	No	Yes	No	No	No	No	No	No	No	No	No	＜0.5 mg/L	＜4.0 g/L	General anesthesia	Digestive System Surgery	No	≥270 min	＜100 ml	No	yes	≥90 %	No	＜0.05 ng/ml	＜10 mg/l	＜10 mg/l	＜3	＜0.5 mg/L	＜4.0 g/L	No	Internal Dataset
682	≥65	Female	≥25 kg/m2	＜3	＜30g/L	＜3	Yes	Yes	Yes	No	No	No	No	No	No	No	No	No	＜0.5 mg/L	＜4.0 g/L	General anesthesia	Gynecological Surgery	Yes	＜270 min	≥100 ml	yes	No	≥90 %	No	＜0.05 ng/ml	＜10 mg/l	＜10 mg/l	＜3	＜0.5 mg/L	＜4.0 g/L	No	Internal Dataset
683	≥65	Female	＜25 kg/m2	＜3	≥30g/L	≥3	No	No	No	No	No	No	No	No	No	No	No	No	＜0.5 mg/L	＜4.0 g/L	General anesthesia	Gynecological Surgery	No	＜270 min	≥100 ml	No	yes	≥90 %	No	＜0.05 ng/ml	＜10 mg/l	＜10 mg/l	＜3	＜0.5 mg/L	＜4.0 g/L	No	Internal Dataset
684	≥65	Female	＜25 kg/m2	＜3	＜30g/L	＜3	No	Yes	No	No	No	No	No	No	No	No	No	No	＜0.5 mg/L	＜4.0 g/L	General anesthesia	Gynecological Surgery	No	≥270 min	≥100 ml	yes	No	≥90 %	No	＜0.05 ng/ml	＜10 mg/l	＜10 mg/l	＜3	＜0.5 mg/L	＜4.0 g/L	No	Internal Dataset
685	＜65	Female	≥25 kg/m2	≥3	≥30g/L	＜3	Yes	Yes	No	No	No	No	No	No	No	No	No	Yes	＜0.5 mg/L	＜4.0 g/L	General anesthesia	Digestive System Surgery	Yes	≥270 min	≥100 ml	yes	No	≥90 %	No	≥0.05 ng/ml	＜10 mg/l	＜10 mg/l	＜3	＜0.5 mg/L	＜4.0 g/L	No	Internal Dataset
686	＜65	Female	＜25 kg/m2	＜3	＜30g/L	＜3	No	No	No	No	No	No	No	No	No	No	No	Yes	＜0.5 mg/L	＜4.0 g/L	Regional anesthesia	Orthopedic Surgery	No	＜270 min	＜100 ml	No	No	≥90 %	No	≥0.05 ng/ml	＜10 mg/l	＜10 mg/l	＜3	＜0.5 mg/L	＜4.0 g/L	No	Internal Dataset
687	≥65	Male	＜25 kg/m2	≥3	＜30g/L	＜3	Yes	No	No	No	No	No	No	No	No	No	No	Yes	＜0.5 mg/L	＜4.0 g/L	Regional anesthesia	Orthopedic Surgery	No	＜270 min	＜100 ml	No	No	≥90 %	No	＜0.05 ng/ml	＜10 mg/l	＜10 mg/l	＜3	＜0.5 mg/L	＜4.0 g/L	No	Internal Dataset
688	≥65	Male	＜25 kg/m2	≥3	＜30g/L	＜3	Yes	No	No	No	No	No	No	No	No	No	No	No	＜0.5 mg/L	＜4.0 g/L	Regional anesthesia	Digestive System Surgery	No	＜270 min	＜100 ml	No	No	≥90 %	No	≥0.05 ng/ml	＜10 mg/l	＜10 mg/l	＜3	＜0.5 mg/L	＜4.0 g/L	No	Internal Dataset
689	≥65	Male	＜25 kg/m2	＜3	＜30g/L	＜3	No	No	No	Yes	No	No	No	No	No	No	No	No	＜0.5 mg/L	＜4.0 g/L	Regional anesthesia	Orthopedic Surgery	No	＜270 min	＜100 ml	No	No	≥90 %	No	＜0.05 ng/ml	＜10 mg/l	＜10 mg/l	＜3	＜0.5 mg/L	＜4.0 g/L	No	Internal Dataset
690	＜65	Male	＜25 kg/m2	≥3	≥30g/L	＜3	Yes	No	No	No	No	No	No	No	No	No	No	Yes	＜0.5 mg/L	＜4.0 g/L	General anesthesia	Orthopedic Surgery	No	＜270 min	＜100 ml	No	No	≥90 %	No	≥0.05 ng/ml	≥10 mg/l	＜10 mg/l	＜3	＜0.5 mg/L	＜4.0 g/L	No	Internal Dataset
691	＜65	Female	＜25 kg/m2	≥3	≥30g/L	≥3	Yes	Yes	No	No	No	No	No	No	No	No	No	No	＜0.5 mg/L	＜4.0 g/L	General anesthesia	Gynecological Surgery	No	＜270 min	＜100 ml	No	No	≥90 %	No	＜0.05 ng/ml	≥10 mg/l	＜10 mg/l	≥3	＜0.5 mg/L	≥4.0 g/L	No	Internal Dataset
692	＜65	Male	≥25 kg/m2	＜3	≥30g/L	＜3	No	No	No	No	No	No	No	No	No	No	No	Yes	＜0.5 mg/L	＜4.0 g/L	General anesthesia	Gynecological Surgery	No	＜270 min	＜100 ml	No	No	≥90 %	No	＜0.05 ng/ml	＜10 mg/l	＜10 mg/l	≥3	＜0.5 mg/L	＜4.0 g/L	No	Internal Dataset
693	＜65	Female	≥25 kg/m2	＜3	≥30g/L	＜3	No	No	No	No	No	No	No	No	No	No	No	Yes	＜0.5 mg/L	＜4.0 g/L	General anesthesia	Gynecological Surgery	No	＜270 min	＜100 ml	No	No	≥90 %	No	＜0.05 ng/ml	≥10 mg/l	＜10 mg/l	＜3	≥0.5 mg/L	＜4.0 g/L	No	Internal Dataset
694	＜65	Male	≥25 kg/m2	＜3	≥30g/L	＜3	Yes	No	No	No	No	No	No	No	No	No	No	Yes	＜0.5 mg/L	＜4.0 g/L	General anesthesia	Gynecological Surgery	No	＜270 min	＜100 ml	No	No	≥90 %	No	≥0.05 ng/ml	＜10 mg/l	＜10 mg/l	＜3	≥0.5 mg/L	≥4.0 g/L	No	Internal Dataset
695	＜65	Female	≥25 kg/m2	＜3	≥30g/L	＜3	Yes	Yes	No	No	No	No	No	No	No	No	No	Yes	＜0.5 mg/L	＜4.0 g/L	General anesthesia	Digestive System Surgery	No	＜270 min	＜100 ml	No	No	≥90 %	No	≥0.05 ng/ml	≥10 mg/l	＜10 mg/l	≥3	＜0.5 mg/L	≥4.0 g/L	No	Internal Dataset
696	＜65	Female	≥25 kg/m2	＜3	≥30g/L	＜3	Yes	Yes	No	No	No	No	No	No	No	Yes	Yes	No	＜0.5 mg/L	＜4.0 g/L	General anesthesia	Orthopedic Surgery	No	＜270 min	＜100 ml	No	No	≥90 %	No	＜0.05 ng/ml	＜10 mg/l	＜10 mg/l	≥3	＜0.5 mg/L	≥4.0 g/L	No	Internal Dataset
697	＜65	Female	≥25 kg/m2	＜3	≥30g/L	＜3	Yes	Yes	No	No	No	No	No	No	No	No	No	No	＜0.5 mg/L	＜4.0 g/L	General anesthesia	Orthopedic Surgery	No	＜270 min	＜100 ml	No	No	≥90 %	No	≥0.05 ng/ml	≥10 mg/l	≥10 mg/l	≥3	≥0.5 mg/L	＜4.0 g/L	No	Internal Dataset
698	＜65	Female	≥25 kg/m2	＜3	≥30g/L	＜3	No	No	No	No	No	No	No	No	No	No	No	No	＜0.5 mg/L	＜4.0 g/L	General anesthesia	Digestive System Surgery	No	＜270 min	＜100 ml	No	No	≥90 %	No	≥0.05 ng/ml	≥10 mg/l	≥10 mg/l	＜3	≥0.5 mg/L	＜4.0 g/L	No	Internal Dataset
699	＜65	Male	≥25 kg/m2	＜3	≥30g/L	＜3	Yes	Yes	No	No	No	No	No	No	No	No	No	No	＜0.5 mg/L	＜4.0 g/L	General anesthesia	Digestive System Surgery	No	＜270 min	＜100 ml	No	No	≥90 %	No	＜0.05 ng/ml	＜10 mg/l	＜10 mg/l	＜3	≥0.5 mg/L	＜4.0 g/L	No	Internal Dataset
700	＜65	Female	＜25 kg/m2	＜3	≥30g/L	＜3	Yes	No	No	No	No	No	No	No	No	No	Yes	Yes	＜0.5 mg/L	＜4.0 g/L	General anesthesia	Orthopedic Surgery	No	＜270 min	＜100 ml	No	No	≥90 %	No	≥0.05 ng/ml	＜10 mg/l	＜10 mg/l	＜3	＜0.5 mg/L	＜4.0 g/L	No	Internal Dataset
701	≥65	Male	＜25 kg/m2	＜3	≥30g/L	＜3	No	Yes	No	No	No	No	No	No	No	No	Yes	Yes	≥0.5 mg/L	＜4.0 g/L	General anesthesia	Orthopedic Surgery	No	＜270 min	＜100 ml	No	No	≥90 %	No	＜0.05 ng/ml	＜10 mg/l	＜10 mg/l	＜3	≥0.5 mg/L	＜4.0 g/L	No	Internal Dataset
702	≥65	Female	＜25 kg/m2	＜3	≥30g/L	＜3	Yes	No	No	No	No	No	No	No	No	No	No	Yes	＜0.5 mg/L	＜4.0 g/L	General anesthesia	Thoracic/Cardiovascular Surgery	No	＜270 min	＜100 ml	No	No	≥90 %	No	≥0.05 ng/ml	＜10 mg/l	≥10 mg/l	＜3	≥0.5 mg/L	≥4.0 g/L	No	Internal Dataset
703	≥65	Male	≥25 kg/m2	＜3	≥30g/L	＜3	Yes	Yes	No	Yes	No	No	No	No	No	No	Yes	No	＜0.5 mg/L	＜4.0 g/L	General anesthesia	Thoracic/Cardiovascular Surgery	No	＜270 min	＜100 ml	No	No	≥90 %	No	≥0.05 ng/ml	≥10 mg/l	≥10 mg/l	＜3	＜0.5 mg/L	＜4.0 g/L	No	Internal Dataset
704	＜65	Male	≥25 kg/m2	＜3	≥30g/L	＜3	Yes	No	No	Yes	No	No	No	No	No	No	No	No	≥0.5 mg/L	＜4.0 g/L	Regional anesthesia	Digestive System Surgery	No	≥270 min	＜100 ml	No	No	≥90 %	No	＜0.05 ng/ml	＜10 mg/l	＜10 mg/l	＜3	≥0.5 mg/L	＜4.0 g/L	No	Internal Dataset
705	＜65	Female	≥25 kg/m2	＜3	≥30g/L	＜3	No	Yes	No	No	No	No	No	No	No	No	Yes	Yes	＜0.5 mg/L	＜4.0 g/L	Regional anesthesia	Orthopedic Surgery	No	≥270 min	≥100 ml	No	No	≥90 %	No	＜0.05 ng/ml	＜10 mg/l	≥10 mg/l	＜3	≥0.5 mg/L	＜4.0 g/L	No	Internal Dataset
706	＜65	Female	≥25 kg/m2	＜3	≥30g/L	＜3	Yes	No	No	No	No	No	No	No	No	No	Yes	No	≥0.5 mg/L	＜4.0 g/L	Regional anesthesia	Orthopedic Surgery	Yes	≥270 min	＜100 ml	yes	No	≥90 %	No	＜0.05 ng/ml	＜10 mg/l	＜10 mg/l	＜3	＜0.5 mg/L	≥4.0 g/L	No	Internal Dataset
707	≥65	Male	＜25 kg/m2	＜3	≥30g/L	＜3	No	No	No	No	No	No	No	No	No	No	Yes	No	＜0.5 mg/L	＜4.0 g/L	Regional anesthesia	Thoracic/Cardiovascular Surgery	No	＜270 min	＜100 ml	No	No	≥90 %	No	＜0.05 ng/ml	＜10 mg/l	＜10 mg/l	＜3	＜0.5 mg/L	＜4.0 g/L	No	Internal Dataset
708	≥65	Female	≥25 kg/m2	＜3	≥30g/L	＜3	No	No	No	Yes	No	No	No	No	No	No	No	Yes	＜0.5 mg/L	＜4.0 g/L	General anesthesia	Thoracic/Cardiovascular Surgery	No	＜270 min	＜100 ml	yes	No	≥90 %	No	＜0.05 ng/ml	＜10 mg/l	＜10 mg/l	＜3	≥0.5 mg/L	＜4.0 g/L	No	Internal Dataset
709	＜65	Male	＜25 kg/m2	＜3	≥30g/L	＜3	No	Yes	No	No	No	No	No	No	No	No	No	No	＜0.5 mg/L	＜4.0 g/L	General anesthesia	Digestive System Surgery	No	≥270 min	≥100 ml	No	No	≥90 %	No	＜0.05 ng/ml	＜10 mg/l	＜10 mg/l	＜3	＜0.5 mg/L	＜4.0 g/L	No	Internal Dataset
710	≥65	Male	≥25 kg/m2	＜3	≥30g/L	＜3	No	Yes	No	Yes	Yes	No	No	No	No	No	No	No	＜0.5 mg/L	＜4.0 g/L	General anesthesia	Orthopedic Surgery	Yes	＜270 min	≥100 ml	yes	yes	≥90 %	No	＜0.05 ng/ml	＜10 mg/l	≥10 mg/l	＜3	＜0.5 mg/L	＜4.0 g/L	No	Internal Dataset
711	≥65	Male	＜25 kg/m2	＜3	＜30g/L	≥3	Yes	Yes	No	Yes	Yes	No	No	No	No	No	No	No	＜0.5 mg/L	＜4.0 g/L	General anesthesia	Thoracic/Cardiovascular Surgery	Yes	≥270 min	≥100 ml	yes	yes	≥90 %	No	＜0.05 ng/ml	＜10 mg/l	≥10 mg/l	＜3	＜0.5 mg/L	＜4.0 g/L	No	Internal Dataset
712	＜65	Female	＜25 kg/m2	≥3	＜30g/L	≥3	No	Yes	No	Yes	Yes	Yes	Yes	No	No	No	No	No	＜0.5 mg/L	＜4.0 g/L	General anesthesia	Thoracic/Cardiovascular Surgery	No	＜270 min	＜100 ml	No	yes	≥90 %	No	＜0.05 ng/ml	＜10 mg/l	＜10 mg/l	＜3	＜0.5 mg/L	＜4.0 g/L	No	Internal Dataset
713	＜65	Female	＜25 kg/m2	≥3	≥30g/L	＜3	Yes	No	No	No	No	No	No	Yes	Yes	No	No	No	＜0.5 mg/L	＜4.0 g/L	General anesthesia	Digestive System Surgery	No	≥270 min	≥100 ml	yes	No	≥90 %	No	＜0.05 ng/ml	＜10 mg/l	＜10 mg/l	＜3	＜0.5 mg/L	＜4.0 g/L	No	Internal Dataset
714	≥65	Male	＜25 kg/m2	≥3	＜30g/L	≥3	No	No	No	Yes	No	No	No	Yes	No	No	No	Yes	＜0.5 mg/L	＜4.0 g/L	General anesthesia	Orthopedic Surgery	No	＜270 min	＜100 ml	yes	yes	≥90 %	No	＜0.05 ng/ml	＜10 mg/l	＜10 mg/l	＜3	＜0.5 mg/L	＜4.0 g/L	No	Internal Dataset
715	＜65	Male	＜25 kg/m2	≥3	＜30g/L	≥3	Yes	Yes	No	No	Yes	No	No	Yes	Yes	No	No	Yes	＜0.5 mg/L	＜4.0 g/L	General anesthesia	Orthopedic Surgery	Yes	＜270 min	＜100 ml	No	No	≥90 %	No	＜0.05 ng/ml	＜10 mg/l	＜10 mg/l	＜3	＜0.5 mg/L	＜4.0 g/L	No	Internal Dataset
716	≥65	Female	＜25 kg/m2	≥3	≥30g/L	≥3	No	Yes	No	Yes	Yes	No	Yes	Yes	No	No	No	No	＜0.5 mg/L	＜4.0 g/L	General anesthesia	Digestive System Surgery	Yes	＜270 min	＜100 ml	No	No	≥90 %	No	＜0.05 ng/ml	＜10 mg/l	＜10 mg/l	＜3	＜0.5 mg/L	＜4.0 g/L	No	Internal Dataset
717	≥65	Male	＜25 kg/m2	＜3	≥30g/L	≥3	Yes	No	Yes	Yes	No	Yes	No	No	No	No	No	Yes	＜0.5 mg/L	＜4.0 g/L	General anesthesia	Orthopedic Surgery	Yes	≥270 min	≥100 ml	yes	No	≥90 %	No	＜0.05 ng/ml	＜10 mg/l	＜10 mg/l	＜3	＜0.5 mg/L	＜4.0 g/L	No	Internal Dataset
718	＜65	Male	≥25 kg/m2	≥3	≥30g/L	≥3	Yes	No	No	Yes	Yes	Yes	Yes	Yes	No	No	No	Yes	＜0.5 mg/L	＜4.0 g/L	General anesthesia	Orthopedic Surgery	No	≥270 min	＜100 ml	No	yes	≥90 %	No	＜0.05 ng/ml	＜10 mg/l	＜10 mg/l	＜3	＜0.5 mg/L	＜4.0 g/L	No	Internal Dataset
719	≥65	Female	≥25 kg/m2	＜3	＜30g/L	≥3	No	No	Yes	No	No	Yes	Yes	No	No	No	No	Yes	＜0.5 mg/L	＜4.0 g/L	General anesthesia	Urinary System Surgery	No	≥270 min	＜100 ml	No	No	≥90 %	No	＜0.05 ng/ml	＜10 mg/l	＜10 mg/l	＜3	＜0.5 mg/L	＜4.0 g/L	No	Internal Dataset
720	≥65	Male	≥25 kg/m2	≥3	≥30g/L	＜3	No	Yes	Yes	No	No	Yes	No	No	No	No	No	No	＜0.5 mg/L	＜4.0 g/L	General anesthesia	Digestive System Surgery	No	＜270 min	≥100 ml	No	No	≥90 %	No	＜0.05 ng/ml	＜10 mg/l	＜10 mg/l	＜3	＜0.5 mg/L	＜4.0 g/L	No	Internal Dataset
721	≥65	Female	＜25 kg/m2	≥3	＜30g/L	≥3	No	No	Yes	No	Yes	No	Yes	No	No	No	No	Yes	＜0.5 mg/L	＜4.0 g/L	General anesthesia	Neurosurgery	Yes	≥270 min	＜100 ml	No	No	≥90 %	No	＜0.05 ng/ml	＜10 mg/l	＜10 mg/l	＜3	＜0.5 mg/L	＜4.0 g/L	No	Internal Dataset
722	＜65	Male	≥25 kg/m2	＜3	＜30g/L	≥3	No	Yes	Yes	Yes	No	Yes	No	No	No	No	No	No	＜0.5 mg/L	＜4.0 g/L	General anesthesia	Neurosurgery	Yes	≥270 min	≥100 ml	No	No	≥90 %	No	＜0.05 ng/ml	＜10 mg/l	＜10 mg/l	＜3	＜0.5 mg/L	＜4.0 g/L	No	Internal Dataset
723	＜65	Female	＜25 kg/m2	＜3	≥30g/L	＜3	No	Yes	Yes	No	Yes	Yes	No	No	No	No	No	Yes	＜0.5 mg/L	＜4.0 g/L	General anesthesia	Other Superficial Surgeries	No	≥270 min	≥100 ml	No	No	≥90 %	No	＜0.05 ng/ml	＜10 mg/l	＜10 mg/l	＜3	＜0.5 mg/L	＜4.0 g/L	No	Internal Dataset
724	＜65	Female	≥25 kg/m2	＜3	≥30g/L	＜3	Yes	No	No	Yes	No	No	No	No	No	No	No	Yes	＜0.5 mg/L	＜4.0 g/L	General anesthesia	Other Superficial Surgeries	No	≥270 min	＜100 ml	No	No	≥90 %	No	＜0.05 ng/ml	＜10 mg/l	＜10 mg/l	＜3	＜0.5 mg/L	＜4.0 g/L	No	Internal Dataset
725	＜65	Female	＜25 kg/m2	＜3	≥30g/L	＜3	No	No	No	Yes	No	Yes	Yes	No	No	No	No	Yes	＜0.5 mg/L	＜4.0 g/L	General anesthesia	Orthopedic Surgery	Yes	≥270 min	≥100 ml	No	No	≥90 %	No	＜0.05 ng/ml	＜10 mg/l	＜10 mg/l	＜3	＜0.5 mg/L	＜4.0 g/L	No	Internal Dataset
726	＜65	Female	≥25 kg/m2	＜3	≥30g/L	＜3	Yes	No	No	Yes	No	No	No	No	No	No	No	No	＜0.5 mg/L	＜4.0 g/L	General anesthesia	Orthopedic Surgery	No	≥270 min	＜100 ml	No	No	≥90 %	No	＜0.05 ng/ml	＜10 mg/l	＜10 mg/l	＜3	＜0.5 mg/L	＜4.0 g/L	No	Internal Dataset
727	＜65	Female	＜25 kg/m2	＜3	≥30g/L	＜3	Yes	No	No	No	No	Yes	Yes	No	No	No	No	Yes	＜0.5 mg/L	＜4.0 g/L	General anesthesia	Orthopedic Surgery	Yes	＜270 min	＜100 ml	No	No	≥90 %	No	＜0.05 ng/ml	＜10 mg/l	＜10 mg/l	＜3	＜0.5 mg/L	＜4.0 g/L	No	Internal Dataset
728	＜65	Male	＜25 kg/m2	＜3	≥30g/L	＜3	No	No	No	No	Yes	Yes	No	No	No	No	No	Yes	＜0.5 mg/L	＜4.0 g/L	General anesthesia	Orthopedic Surgery	No	＜270 min	≥100 ml	No	No	≥90 %	No	＜0.05 ng/ml	＜10 mg/l	＜10 mg/l	＜3	＜0.5 mg/L	＜4.0 g/L	No	Internal Dataset
729	＜65	Male	＜25 kg/m2	＜3	≥30g/L	＜3	Yes	No	No	No	Yes	Yes	No	No	No	No	No	Yes	＜0.5 mg/L	＜4.0 g/L	General anesthesia	Digestive System Surgery	No	＜270 min	＜100 ml	No	No	≥90 %	No	＜0.05 ng/ml	＜10 mg/l	＜10 mg/l	＜3	＜0.5 mg/L	＜4.0 g/L	No	Internal Dataset
730	＜65	Male	≥25 kg/m2	＜3	≥30g/L	＜3	No	No	No	Yes	No	No	Yes	No	No	No	No	Yes	＜0.5 mg/L	＜4.0 g/L	General anesthesia	Digestive System Surgery	No	＜270 min	＜100 ml	No	No	＜90 %	No	＜0.05 ng/ml	＜10 mg/l	＜10 mg/l	＜3	＜0.5 mg/L	＜4.0 g/L	No	Internal Dataset
731	＜65	Male	≥25 kg/m2	＜3	≥30g/L	＜3	Yes	No	No	No	No	No	No	No	No	No	No	Yes	＜0.5 mg/L	≥4.0 g/L	General anesthesia	Gynecological Surgery	No	＜270 min	＜100 ml	No	No	＜90 %	No	＜0.05 ng/ml	＜10 mg/l	≥10 mg/l	＜3	＜0.5 mg/L	≥4.0 g/L	No	Internal Dataset
732	＜65	Female	＜25 kg/m2	＜3	≥30g/L	＜3	No	No	No	No	No	No	No	No	No	No	No	Yes	＜0.5 mg/L	＜4.0 g/L	General anesthesia	Gynecological Surgery	No	＜270 min	＜100 ml	No	No	＜90 %	Yes	≥0.05 ng/ml	≥10 mg/l	＜10 mg/l	＜3	≥0.5 mg/L	＜4.0 g/L	No	Internal Dataset
733	≥65	Female	＜25 kg/m2	＜3	≥30g/L	＜3	Yes	No	No	No	No	No	No	No	No	No	No	No	＜0.5 mg/L	＜4.0 g/L	General anesthesia	Neurosurgery	No	＜270 min	＜100 ml	No	No	≥90 %	No	＜0.05 ng/ml	＜10 mg/l	＜10 mg/l	≥3	＜0.5 mg/L	≥4.0 g/L	No	Internal Dataset
734	＜65	Female	≥25 kg/m2	＜3	≥30g/L	＜3	Yes	No	No	No	No	No	No	No	No	No	No	Yes	≥0.5 mg/L	＜4.0 g/L	General anesthesia	Neurosurgery	No	＜270 min	＜100 ml	No	No	≥90 %	No	≥0.05 ng/ml	＜10 mg/l	≥10 mg/l	＜3	≥0.5 mg/L	＜4.0 g/L	No	Internal Dataset
735	＜65	Female	＜25 kg/m2	＜3	≥30g/L	＜3	Yes	No	No	No	No	No	No	No	No	No	No	No	≥0.5 mg/L	＜4.0 g/L	General anesthesia	Orthopedic Surgery	No	＜270 min	＜100 ml	yes	yes	≥90 %	No	＜0.05 ng/ml	≥10 mg/l	≥10 mg/l	＜3	≥0.5 mg/L	＜4.0 g/L	No	Internal Dataset
736	＜65	Male	≥25 kg/m2	＜3	≥30g/L	＜3	No	No	No	No	No	No	No	No	No	No	Yes	No	≥0.5 mg/L	＜4.0 g/L	General anesthesia	Orthopedic Surgery	No	＜270 min	＜100 ml	yes	No	≥90 %	No	≥0.05 ng/ml	＜10 mg/l	＜10 mg/l	≥3	＜0.5 mg/L	≥4.0 g/L	No	Internal Dataset
737	＜65	Female	＜25 kg/m2	＜3	≥30g/L	＜3	No	No	No	No	No	No	No	No	No	No	No	Yes	＜0.5 mg/L	＜4.0 g/L	General anesthesia	Thoracic/Cardiovascular Surgery	No	＜270 min	＜100 ml	yes	No	≥90 %	No	≥0.05 ng/ml	＜10 mg/l	＜10 mg/l	≥3	＜0.5 mg/L	＜4.0 g/L	No	Internal Dataset
738	≥65	Male	≥25 kg/m2	＜3	≥30g/L	＜3	Yes	No	No	No	No	No	No	No	No	Yes	No	No	＜0.5 mg/L	＜4.0 g/L	General anesthesia	Thoracic/Cardiovascular Surgery	No	＜270 min	＜100 ml	No	No	≥90 %	No	＜0.05 ng/ml	≥10 mg/l	≥10 mg/l	≥3	≥0.5 mg/L	＜4.0 g/L	No	Internal Dataset
739	≥65	Male	＜25 kg/m2	＜3	≥30g/L	＜3	No	No	No	No	No	No	No	No	No	No	Yes	No	＜0.5 mg/L	＜4.0 g/L	General anesthesia	Digestive System Surgery	No	＜270 min	＜100 ml	yes	yes	≥90 %	No	≥0.05 ng/ml	＜10 mg/l	＜10 mg/l	＜3	≥0.5 mg/L	≥4.0 g/L	No	Internal Dataset
740	＜65	Female	≥25 kg/m2	＜3	≥30g/L	＜3	No	No	No	No	No	No	No	No	No	No	No	No	＜0.5 mg/L	＜4.0 g/L	General anesthesia	Orthopedic Surgery	No	＜270 min	＜100 ml	yes	No	≥90 %	No	＜0.05 ng/ml	＜10 mg/l	＜10 mg/l	＜3	＜0.5 mg/L	≥4.0 g/L	No	Internal Dataset
741	≥65	Female	≥25 kg/m2	＜3	≥30g/L	＜3	Yes	No	No	No	No	No	No	No	No	No	Yes	No	＜0.5 mg/L	＜4.0 g/L	General anesthesia	Orthopedic Surgery	No	＜270 min	＜100 ml	No	No	≥90 %	No	＜0.05 ng/ml	＜10 mg/l	＜10 mg/l	＜3	＜0.5 mg/L	≥4.0 g/L	No	Internal Dataset
742	＜65	Male	≥25 kg/m2	＜3	≥30g/L	＜3	Yes	No	No	No	No	No	No	No	No	No	Yes	No	＜0.5 mg/L	＜4.0 g/L	General anesthesia	Digestive System Surgery	No	＜270 min	＜100 ml	No	No	≥90 %	No	＜0.05 ng/ml	＜10 mg/l	≥10 mg/l	≥3	≥0.5 mg/L	≥4.0 g/L	No	Internal Dataset
743	≥65	Female	＜25 kg/m2	≥3	＜30g/L	≥3	No	No	No	No	No	No	No	No	No	No	Yes	Yes	＜0.5 mg/L	＜4.0 g/L	General anesthesia	Digestive System Surgery	No	＜270 min	＜100 ml	No	No	≥90 %	No	＜0.05 ng/ml	＜10 mg/l	＜10 mg/l	≥3	≥0.5 mg/L	＜4.0 g/L	No	Internal Dataset
744	≥65	Female	≥25 kg/m2	≥3	＜30g/L	≥3	No	No	No	No	No	No	No	No	No	No	No	Yes	＜0.5 mg/L	＜4.0 g/L	General anesthesia	Orthopedic Surgery	No	＜270 min	＜100 ml	No	No	＜90 %	Yes	＜0.05 ng/ml	＜10 mg/l	＜10 mg/l	＜3	＜0.5 mg/L	≥4.0 g/L	No	Internal Dataset
745	≥65	Female	≥25 kg/m2	＜3	＜30g/L	＜3	No	No	No	No	No	No	No	No	No	No	Yes	No	＜0.5 mg/L	＜4.0 g/L	General anesthesia	Orthopedic Surgery	No	＜270 min	＜100 ml	No	No	≥90 %	No	＜0.05 ng/ml	＜10 mg/l	＜10 mg/l	＜3	≥0.5 mg/L	≥4.0 g/L	No	Internal Dataset
746	＜65	Female	≥25 kg/m2	≥3	＜30g/L	＜3	Yes	No	No	No	No	No	No	No	No	No	Yes	No	＜0.5 mg/L	＜4.0 g/L	General anesthesia	Digestive System Surgery	No	＜270 min	＜100 ml	No	No	≥90 %	Yes	＜0.05 ng/ml	＜10 mg/l	≥10 mg/l	＜3	＜0.5 mg/L	＜4.0 g/L	No	Internal Dataset
747	≥65	Female	＜25 kg/m2	＜3	＜30g/L	＜3	Yes	No	No	No	No	No	No	No	No	No	No	Yes	＜0.5 mg/L	＜4.0 g/L	General anesthesia	Orthopedic Surgery	No	＜270 min	＜100 ml	No	No	＜90 %	Yes	＜0.05 ng/ml	＜10 mg/l	＜10 mg/l	＜3	＜0.5 mg/L	＜4.0 g/L	No	Internal Dataset
748	＜65	Female	＜25 kg/m2	≥3	≥30g/L	＜3	No	Yes	Yes	No	No	No	No	No	No	No	No	Yes	＜0.5 mg/L	＜4.0 g/L	General anesthesia	Orthopedic Surgery	No	＜270 min	＜100 ml	No	No	≥90 %	Yes	＜0.05 ng/ml	＜10 mg/l	≥10 mg/l	＜3	≥0.5 mg/L	≥4.0 g/L	No	Internal Dataset
749	≥65	Male	≥25 kg/m2	≥3	≥30g/L	＜3	Yes	Yes	No	No	No	No	No	No	No	No	No	No	＜0.5 mg/L	＜4.0 g/L	General anesthesia	Thoracic/Cardiovascular Surgery	No	＜270 min	＜100 ml	No	No	＜90 %	No	＜0.05 ng/ml	＜10 mg/l	＜10 mg/l	＜3	≥0.5 mg/L	＜4.0 g/L	No	Internal Dataset
750	＜65	Female	＜25 kg/m2	＜3	≥30g/L	≥3	Yes	Yes	No	No	No	No	No	No	No	No	Yes	Yes	＜0.5 mg/L	＜4.0 g/L	General anesthesia	Thoracic/Cardiovascular Surgery	Yes	＜270 min	＜100 ml	No	No	≥90 %	Yes	＜0.05 ng/ml	＜10 mg/l	＜10 mg/l	＜3	＜0.5 mg/L	≥4.0 g/L	No	Internal Dataset
751	＜65	Female	≥25 kg/m2	＜3	≥30g/L	≥3	Yes	No	No	No	No	No	No	No	No	No	Yes	No	＜0.5 mg/L	＜4.0 g/L	General anesthesia	Orthopedic Surgery	Yes	≥270 min	＜100 ml	No	No	＜90 %	Yes	＜0.05 ng/ml	＜10 mg/l	＜10 mg/l	＜3	＜0.5 mg/L	≥4.0 g/L	No	Internal Dataset
752	≥65	Female	≥25 kg/m2	≥3	≥30g/L	≥3	Yes	Yes	No	No	No	No	No	No	No	Yes	Yes	No	＜0.5 mg/L	＜4.0 g/L	General anesthesia	Orthopedic Surgery	No	＜270 min	＜100 ml	No	No	≥90 %	No	＜0.05 ng/ml	＜10 mg/l	＜10 mg/l	＜3	＜0.5 mg/L	＜4.0 g/L	No	Internal Dataset
753	≥65	Female	＜25 kg/m2	＜3	＜30g/L	＜3	Yes	No	No	No	No	No	No	No	No	No	Yes	No	＜0.5 mg/L	＜4.0 g/L	General anesthesia	Thoracic/Cardiovascular Surgery	Yes	＜270 min	≥100 ml	No	No	≥90 %	No	＜0.05 ng/ml	＜10 mg/l	＜10 mg/l	＜3	＜0.5 mg/L	≥4.0 g/L	No	Internal Dataset
754	＜65	Male	≥25 kg/m2	＜3	≥30g/L	＜3	No	No	No	No	No	No	No	No	No	No	No	No	＜0.5 mg/L	＜4.0 g/L	General anesthesia	Thoracic/Cardiovascular Surgery	Yes	≥270 min	≥100 ml	No	No	≥90 %	No	＜0.05 ng/ml	＜10 mg/l	＜10 mg/l	＜3	＜0.5 mg/L	＜4.0 g/L	No	Internal Dataset
755	＜65	Male	＜25 kg/m2	≥3	＜30g/L	≥3	Yes	Yes	Yes	No	No	No	No	No	No	No	Yes	Yes	＜0.5 mg/L	＜4.0 g/L	General anesthesia	Digestive System Surgery	No	＜270 min	＜100 ml	No	No	≥90 %	No	≥0.05 ng/ml	＜10 mg/l	＜10 mg/l	＜3	＜0.5 mg/L	≥4.0 g/L	No	Internal Dataset
756	＜65	Female	＜25 kg/m2	＜3	≥30g/L	＜3	Yes	Yes	No	No	No	No	No	No	No	No	No	No	＜0.5 mg/L	＜4.0 g/L	General anesthesia	Thoracic/Cardiovascular Surgery	No	≥270 min	≥100 ml	No	No	≥90 %	No	＜0.05 ng/ml	＜10 mg/l	＜10 mg/l	＜3	＜0.5 mg/L	＜4.0 g/L	No	Internal Dataset
757	≥65	Female	＜25 kg/m2	＜3	≥30g/L	＜3	Yes	No	No	No	No	No	No	No	No	No	Yes	No	＜0.5 mg/L	＜4.0 g/L	General anesthesia	Thoracic/Cardiovascular Surgery	Yes	≥270 min	≥100 ml	No	No	≥90 %	No	≥0.05 ng/ml	＜10 mg/l	＜10 mg/l	＜3	＜0.5 mg/L	≥4.0 g/L	No	Internal Dataset
758	＜65	Female	＜25 kg/m2	＜3	≥30g/L	＜3	No	Yes	No	No	No	No	No	No	No	No	No	No	＜0.5 mg/L	＜4.0 g/L	General anesthesia	Digestive System Surgery	No	≥270 min	＜100 ml	yes	No	≥90 %	No	＜0.05 ng/ml	＜10 mg/l	＜10 mg/l	＜3	＜0.5 mg/L	≥4.0 g/L	No	Internal Dataset
759	＜65	Male	＜25 kg/m2	＜3	≥30g/L	＜3	Yes	No	Yes	No	No	No	No	No	No	No	Yes	Yes	＜0.5 mg/L	＜4.0 g/L	General anesthesia	Digestive System Surgery	Yes	≥270 min	≥100 ml	yes	yes	≥90 %	No	＜0.05 ng/ml	＜10 mg/l	＜10 mg/l	＜3	＜0.5 mg/L	≥4.0 g/L	No	Internal Dataset
760	＜65	Male	≥25 kg/m2	＜3	≥30g/L	＜3	No	Yes	Yes	No	No	No	No	No	No	No	No	No	＜0.5 mg/L	＜4.0 g/L	General anesthesia	Digestive System Surgery	No	＜270 min	＜100 ml	No	No	≥90 %	No	≥0.05 ng/ml	＜10 mg/l	＜10 mg/l	＜3	＜0.5 mg/L	≥4.0 g/L	No	Internal Dataset
761	＜65	Female	≥25 kg/m2	＜3	≥30g/L	＜3	Yes	Yes	Yes	No	No	No	No	No	No	No	Yes	Yes	＜0.5 mg/L	＜4.0 g/L	General anesthesia	Orthopedic Surgery	No	＜270 min	＜100 ml	yes	yes	≥90 %	No	≥0.05 ng/ml	＜10 mg/l	＜10 mg/l	＜3	＜0.5 mg/L	≥4.0 g/L	No	Internal Dataset
762	＜65	Female	＜25 kg/m2	＜3	≥30g/L	＜3	Yes	Yes	No	No	No	No	No	No	No	No	Yes	No	＜0.5 mg/L	＜4.0 g/L	General anesthesia	Orthopedic Surgery	No	＜270 min	≥100 ml	yes	No	≥90 %	No	≥0.05 ng/ml	＜10 mg/l	＜10 mg/l	＜3	＜0.5 mg/L	≥4.0 g/L	No	Internal Dataset
763	＜65	Male	＜25 kg/m2	＜3	≥30g/L	＜3	No	No	Yes	No	No	No	No	No	No	No	No	No	＜0.5 mg/L	＜4.0 g/L	General anesthesia	Thoracic/Cardiovascular Surgery	Yes	≥270 min	＜100 ml	yes	No	≥90 %	No	＜0.05 ng/ml	＜10 mg/l	＜10 mg/l	＜3	＜0.5 mg/L	＜4.0 g/L	No	Internal Dataset
764	＜65	Male	＜25 kg/m2	＜3	≥30g/L	＜3	Yes	No	Yes	No	No	No	No	No	No	Yes	No	No	＜0.5 mg/L	＜4.0 g/L	General anesthesia	Thoracic/Cardiovascular Surgery	No	＜270 min	≥100 ml	No	yes	≥90 %	No	＜0.05 ng/ml	＜10 mg/l	＜10 mg/l	＜3	＜0.5 mg/L	＜4.0 g/L	No	Internal Dataset
765	＜65	Female	≥25 kg/m2	＜3	≥30g/L	＜3	Yes	Yes	No	No	No	No	No	No	No	No	No	Yes	＜0.5 mg/L	＜4.0 g/L	Regional anesthesia	Orthopedic Surgery	No	≥270 min	≥100 ml	No	No	≥90 %	No	＜0.05 ng/ml	＜10 mg/l	＜10 mg/l	＜3	＜0.5 mg/L	＜4.0 g/L	No	Internal Dataset
766	＜65	Male	＜25 kg/m2	＜3	≥30g/L	＜3	Yes	Yes	No	No	No	No	No	No	No	Yes	No	Yes	＜0.5 mg/L	＜4.0 g/L	Regional anesthesia	Orthopedic Surgery	No	＜270 min	≥100 ml	No	No	≥90 %	No	≥0.05 ng/ml	＜10 mg/l	＜10 mg/l	＜3	＜0.5 mg/L	≥4.0 g/L	No	Internal Dataset
767	＜65	Female	≥25 kg/m2	＜3	≥30g/L	＜3	No	Yes	No	No	No	No	No	No	No	No	No	Yes	＜0.5 mg/L	＜4.0 g/L	Regional anesthesia	Neurosurgery	Yes	＜270 min	＜100 ml	yes	No	≥90 %	No	≥0.05 ng/ml	＜10 mg/l	＜10 mg/l	＜3	＜0.5 mg/L	≥4.0 g/L	No	Internal Dataset
768	＜65	Female	≥25 kg/m2	＜3	≥30g/L	＜3	No	Yes	No	No	No	No	No	No	No	Yes	No	No	＜0.5 mg/L	＜4.0 g/L	Regional anesthesia	Neurosurgery	No	≥270 min	＜100 ml	No	yes	≥90 %	No	≥0.05 ng/ml	＜10 mg/l	＜10 mg/l	＜3	＜0.5 mg/L	≥4.0 g/L	No	Internal Dataset
769	＜65	Female	＜25 kg/m2	＜3	≥30g/L	＜3	No	Yes	No	No	No	No	No	No	No	No	No	No	＜0.5 mg/L	＜4.0 g/L	General anesthesia	Digestive System Surgery	Yes	＜270 min	＜100 ml	No	yes	≥90 %	No	＜0.05 ng/ml	＜10 mg/l	＜10 mg/l	≥3	＜0.5 mg/L	＜4.0 g/L	No	Internal Dataset
770	＜65	Female	＜25 kg/m2	＜3	≥30g/L	＜3	Yes	Yes	No	No	No	Yes	No	No	No	No	No	No	＜0.5 mg/L	＜4.0 g/L	General anesthesia	Gynecological Surgery	No	＜270 min	＜100 ml	No	yes	≥90 %	No	＜0.05 ng/ml	＜10 mg/l	＜10 mg/l	≥3	≥0.5 mg/L	＜4.0 g/L	No	Internal Dataset
771	＜65	Male	＜25 kg/m2	＜3	≥30g/L	＜3	No	Yes	No	Yes	Yes	Yes	No	No	Yes	No	No	Yes	＜0.5 mg/L	＜4.0 g/L	General anesthesia	Gynecological Surgery	No	＜270 min	＜100 ml	yes	No	≥90 %	No	≥0.05 ng/ml	＜10 mg/l	＜10 mg/l	＜3	＜0.5 mg/L	＜4.0 g/L	No	Internal Dataset
772	≥65	Male	≥25 kg/m2	＜3	≥30g/L	＜3	No	Yes	No	Yes	Yes	No	Yes	No	Yes	No	No	No	＜0.5 mg/L	＜4.0 g/L	General anesthesia	Gynecological Surgery	No	＜270 min	＜100 ml	No	No	≥90 %	No	≥0.05 ng/ml	＜10 mg/l	≥10 mg/l	≥3	＜0.5 mg/L	＜4.0 g/L	No	Internal Dataset
773	＜65	Female	＜25 kg/m2	＜3	≥30g/L	＜3	No	Yes	No	No	No	Yes	Yes	Yes	No	No	No	No	＜0.5 mg/L	＜4.0 g/L	General anesthesia	Digestive System Surgery	No	＜270 min	＜100 ml	No	No	≥90 %	No	＜0.05 ng/ml	≥10 mg/l	＜10 mg/l	＜3	＜0.5 mg/L	≥4.0 g/L	No	Internal Dataset
774	＜65	Female	＜25 kg/m2	＜3	≥30g/L	＜3	No	No	No	No	Yes	Yes	Yes	No	No	No	No	No	＜0.5 mg/L	＜4.0 g/L	General anesthesia	Urinary System Surgery	No	＜270 min	＜100 ml	No	No	≥90 %	No	＜0.05 ng/ml	＜10 mg/l	＜10 mg/l	＜3	＜0.5 mg/L	≥4.0 g/L	No	Internal Dataset
775	＜65	Male	≥25 kg/m2	＜3	≥30g/L	＜3	Yes	No	No	No	No	Yes	Yes	No	No	No	No	Yes	＜0.5 mg/L	＜4.0 g/L	General anesthesia	Urinary System Surgery	No	＜270 min	＜100 ml	No	No	≥90 %	No	≥0.05 ng/ml	≥10 mg/l	＜10 mg/l	＜3	≥0.5 mg/L	≥4.0 g/L	No	Internal Dataset
776	＜65	Female	≥25 kg/m2	＜3	≥30g/L	＜3	No	No	No	Yes	Yes	No	Yes	No	No	No	No	Yes	＜0.5 mg/L	＜4.0 g/L	General anesthesia	Urinary System Surgery	No	＜270 min	＜100 ml	No	No	≥90 %	No	≥0.05 ng/ml	＜10 mg/l	≥10 mg/l	＜3	＜0.5 mg/L	＜4.0 g/L	No	Internal Dataset
777	≥65	Male	＜25 kg/m2	≥3	＜30g/L	＜3	Yes	Yes	No	Yes	Yes	Yes	Yes	No	No	No	No	Yes	＜0.5 mg/L	＜4.0 g/L	General anesthesia	Thoracic/Cardiovascular Surgery	No	＜270 min	＜100 ml	No	No	≥90 %	No	＜0.05 ng/ml	＜10 mg/l	≥10 mg/l	＜3	≥0.5 mg/L	＜4.0 g/L	No	Internal Dataset
778	≥65	Male	≥25 kg/m2	＜3	＜30g/L	≥3	No	No	No	No	No	No	No	No	No	No	No	Yes	＜0.5 mg/L	＜4.0 g/L	General anesthesia	Thoracic/Cardiovascular Surgery	No	＜270 min	＜100 ml	No	No	≥90 %	No	＜0.05 ng/ml	≥10 mg/l	≥10 mg/l	＜3	≥0.5 mg/L	≥4.0 g/L	No	Internal Dataset
779	＜65	Female	≥25 kg/m2	≥3	＜30g/L	＜3	Yes	Yes	No	Yes	Yes	No	Yes	No	No	No	No	No	＜0.5 mg/L	＜4.0 g/L	General anesthesia	Digestive System Surgery	No	＜270 min	＜100 ml	No	No	≥90 %	No	＜0.05 ng/ml	＜10 mg/l	≥10 mg/l	＜3	≥0.5 mg/L	＜4.0 g/L	No	Internal Dataset
780	≥65	Male	＜25 kg/m2	＜3	＜30g/L	＜3	Yes	Yes	No	No	Yes	Yes	Yes	No	No	No	No	Yes	＜0.5 mg/L	＜4.0 g/L	General anesthesia	Orthopedic Surgery	No	＜270 min	＜100 ml	No	No	≥90 %	No	＜0.05 ng/ml	≥10 mg/l	≥10 mg/l	＜3	≥0.5 mg/L	≥4.0 g/L	No	Internal Dataset
781	≥65	Male	＜25 kg/m2	≥3	＜30g/L	＜3	Yes	No	No	No	Yes	No	Yes	No	No	No	No	No	＜0.5 mg/L	＜4.0 g/L	General anesthesia	Orthopedic Surgery	No	＜270 min	＜100 ml	No	No	≥90 %	No	≥0.05 ng/ml	＜10 mg/l	≥10 mg/l	＜3	≥0.5 mg/L	＜4.0 g/L	No	Internal Dataset
782	＜65	Female	＜25 kg/m2	≥3	＜30g/L	＜3	Yes	Yes	No	Yes	Yes	No	Yes	No	No	No	No	No	＜0.5 mg/L	＜4.0 g/L	General anesthesia	Digestive System Surgery	No	＜270 min	＜100 ml	No	No	≥90 %	No	＜0.05 ng/ml	＜10 mg/l	＜10 mg/l	＜3	＜0.5 mg/L	＜4.0 g/L	No	Internal Dataset
783	＜65	Female	≥25 kg/m2	≥3	≥30g/L	＜3	Yes	No	No	No	Yes	No	No	No	No	No	No	No	＜0.5 mg/L	＜4.0 g/L	General anesthesia	Neurosurgery	No	＜270 min	＜100 ml	No	No	≥90 %	No	＜0.05 ng/ml	＜10 mg/l	＜10 mg/l	＜3	＜0.5 mg/L	＜4.0 g/L	No	Internal Dataset
784	≥65	Male	＜25 kg/m2	＜3	＜30g/L	≥3	Yes	Yes	No	Yes	No	Yes	No	No	No	Yes	No	No	＜0.5 mg/L	＜4.0 g/L	General anesthesia	Neurosurgery	No	＜270 min	＜100 ml	No	No	≥90 %	No	＜0.05 ng/ml	＜10 mg/l	＜10 mg/l	＜3	＜0.5 mg/L	＜4.0 g/L	No	Internal Dataset
785	＜65	Male	≥25 kg/m2	≥3	≥30g/L	≥3	No	Yes	No	No	No	No	No	No	No	Yes	No	Yes	＜0.5 mg/L	＜4.0 g/L	General anesthesia	Neurosurgery	No	＜270 min	＜100 ml	No	No	≥90 %	No	＜0.05 ng/ml	＜10 mg/l	＜10 mg/l	＜3	＜0.5 mg/L	＜4.0 g/L	No	Internal Dataset
786	＜65	Female	＜25 kg/m2	＜3	＜30g/L	＜3	No	No	No	No	No	No	No	No	No	Yes	No	No	＜0.5 mg/L	＜4.0 g/L	General anesthesia	Neurosurgery	No	＜270 min	＜100 ml	No	No	≥90 %	No	＜0.05 ng/ml	＜10 mg/l	＜10 mg/l	＜3	＜0.5 mg/L	＜4.0 g/L	No	Internal Dataset
787	＜65	Female	≥25 kg/m2	≥3	≥30g/L	＜3	Yes	Yes	No	No	No	No	No	No	No	No	No	Yes	＜0.5 mg/L	＜4.0 g/L	General anesthesia	Orthopedic Surgery	No	＜270 min	＜100 ml	No	No	≥90 %	No	＜0.05 ng/ml	＜10 mg/l	＜10 mg/l	＜3	＜0.5 mg/L	＜4.0 g/L	No	Internal Dataset
788	＜65	Male	＜25 kg/m2	＜3	≥30g/L	≥3	Yes	Yes	No	No	No	No	No	No	No	No	No	No	＜0.5 mg/L	＜4.0 g/L	General anesthesia	Orthopedic Surgery	Yes	≥270 min	＜100 ml	No	No	≥90 %	No	＜0.05 ng/ml	＜10 mg/l	＜10 mg/l	＜3	＜0.5 mg/L	＜4.0 g/L	No	Internal Dataset
789	＜65	Female	＜25 kg/m2	≥3	＜30g/L	≥3	No	Yes	No	No	No	No	No	No	No	No	No	No	＜0.5 mg/L	＜4.0 g/L	General anesthesia	Digestive System Surgery	No	≥270 min	＜100 ml	No	No	≥90 %	No	＜0.05 ng/ml	＜10 mg/l	＜10 mg/l	＜3	＜0.5 mg/L	＜4.0 g/L	No	Internal Dataset
790	＜65	Female	≥25 kg/m2	＜3	≥30g/L	＜3	No	No	Yes	No	No	No	No	No	No	No	No	Yes	＜0.5 mg/L	＜4.0 g/L	General anesthesia	Other Superficial Surgeries	No	＜270 min	＜100 ml	No	No	≥90 %	No	＜0.05 ng/ml	＜10 mg/l	＜10 mg/l	＜3	＜0.5 mg/L	＜4.0 g/L	No	Internal Dataset
791	＜65	Male	≥25 kg/m2	＜3	＜30g/L	＜3	Yes	No	No	No	No	No	No	No	No	No	No	Yes	＜0.5 mg/L	＜4.0 g/L	General anesthesia	Other Superficial Surgeries	Yes	≥270 min	≥100 ml	No	No	≥90 %	No	＜0.05 ng/ml	＜10 mg/l	＜10 mg/l	＜3	＜0.5 mg/L	＜4.0 g/L	No	Internal Dataset
792	＜65	Male	＜25 kg/m2	≥3	≥30g/L	≥3	No	No	Yes	No	No	No	No	No	No	No	No	Yes	＜0.5 mg/L	＜4.0 g/L	General anesthesia	Digestive System Surgery	No	≥270 min	＜100 ml	No	No	≥90 %	No	＜0.05 ng/ml	＜10 mg/l	＜10 mg/l	＜3	＜0.5 mg/L	＜4.0 g/L	No	Internal Dataset
793	＜65	Male	＜25 kg/m2	≥3	＜30g/L	≥3	Yes	Yes	No	No	No	No	No	No	No	No	Yes	No	＜0.5 mg/L	＜4.0 g/L	General anesthesia	Orthopedic Surgery	Yes	≥270 min	≥100 ml	No	No	≥90 %	No	＜0.05 ng/ml	＜10 mg/l	＜10 mg/l	＜3	＜0.5 mg/L	＜4.0 g/L	No	Internal Dataset
794	＜65	Male	≥25 kg/m2	＜3	＜30g/L	≥3	Yes	No	Yes	No	No	No	No	No	No	No	No	No	＜0.5 mg/L	＜4.0 g/L	General anesthesia	Orthopedic Surgery	Yes	≥270 min	≥100 ml	No	No	≥90 %	No	＜0.05 ng/ml	≥10 mg/l	＜10 mg/l	≥3	≥0.5 mg/L	≥4.0 g/L	No	Internal Dataset
795	＜65	Female	≥25 kg/m2	＜3	≥30g/L	＜3	Yes	No	No	No	No	No	No	No	No	No	Yes	Yes	＜0.5 mg/L	＜4.0 g/L	General anesthesia	Gynecological Surgery	No	≥270 min	＜100 ml	No	yes	≥90 %	No	＜0.05 ng/ml	≥10 mg/l	＜10 mg/l	＜3	＜0.5 mg/L	＜4.0 g/L	No	Internal Dataset
796	＜65	Female	＜25 kg/m2	＜3	≥30g/L	＜3	No	No	Yes	No	No	No	No	No	No	No	Yes	No	＜0.5 mg/L	＜4.0 g/L	General anesthesia	Thoracic/Cardiovascular Surgery	Yes	＜270 min	≥100 ml	yes	yes	≥90 %	No	＜0.05 ng/ml	＜10 mg/l	≥10 mg/l	≥3	＜0.5 mg/L	≥4.0 g/L	No	Internal Dataset
797	＜65	Male	≥25 kg/m2	＜3	≥30g/L	＜3	No	Yes	No	No	No	No	No	No	No	No	Yes	No	＜0.5 mg/L	＜4.0 g/L	General anesthesia	Thoracic/Cardiovascular Surgery	No	＜270 min	≥100 ml	yes	yes	≥90 %	No	＜0.05 ng/ml	＜10 mg/l	≥10 mg/l	≥3	≥0.5 mg/L	≥4.0 g/L	No	Internal Dataset
798	＜65	Female	≥25 kg/m2	＜3	≥30g/L	＜3	No	No	No	No	No	No	No	No	No	No	No	No	＜0.5 mg/L	＜4.0 g/L	General anesthesia	Orthopedic Surgery	Yes	≥270 min	≥100 ml	No	No	≥90 %	No	＜0.05 ng/ml	≥10 mg/l	＜10 mg/l	＜3	≥0.5 mg/L	＜4.0 g/L	No	Internal Dataset
799	＜65	Male	≥25 kg/m2	＜3	≥30g/L	＜3	Yes	Yes	Yes	No	No	No	No	No	No	No	Yes	No	＜0.5 mg/L	＜4.0 g/L	General anesthesia	Orthopedic Surgery	Yes	≥270 min	≥100 ml	yes	No	≥90 %	No	≥0.05 ng/ml	＜10 mg/l	≥10 mg/l	≥3	≥0.5 mg/L	＜4.0 g/L	No	Internal Dataset
800	＜65	Female	＜25 kg/m2	＜3	≥30g/L	＜3	No	Yes	No	No	No	No	No	No	No	No	No	Yes	＜0.5 mg/L	＜4.0 g/L	General anesthesia	Neurosurgery	Yes	＜270 min	＜100 ml	No	No	≥90 %	No	≥0.05 ng/ml	＜10 mg/l	＜10 mg/l	＜3	≥0.5 mg/L	＜4.0 g/L	No	Internal Dataset
801	＜65	Male	≥25 kg/m2	＜3	≥30g/L	＜3	Yes	No	No	No	No	No	No	No	No	Yes	Yes	No	＜0.5 mg/L	＜4.0 g/L	General anesthesia	Neurosurgery	No	≥270 min	＜100 ml	No	No	≥90 %	No	≥0.05 ng/ml	＜10 mg/l	＜10 mg/l	＜3	≥0.5 mg/L	＜4.0 g/L	No	Internal Dataset
802	≥65	Male	≥25 kg/m2	＜3	≥30g/L	＜3	No	No	No	No	No	No	No	No	No	Yes	Yes	Yes	＜0.5 mg/L	＜4.0 g/L	General anesthesia	Digestive System Surgery	No	＜270 min	＜100 ml	No	yes	≥90 %	No	≥0.05 ng/ml	＜10 mg/l	≥10 mg/l	＜3	＜0.5 mg/L	≥4.0 g/L	No	Internal Dataset
803	＜65	Female	＜25 kg/m2	＜3	≥30g/L	＜3	Yes	Yes	No	No	No	No	No	No	No	No	No	Yes	＜0.5 mg/L	＜4.0 g/L	General anesthesia	Orthopedic Surgery	No	≥270 min	＜100 ml	No	yes	≥90 %	No	＜0.05 ng/ml	＜10 mg/l	＜10 mg/l	＜3	＜0.5 mg/L	＜4.0 g/L	No	Internal Dataset
804	≥65	Male	≥25 kg/m2	＜3	≥30g/L	＜3	Yes	Yes	No	No	No	No	No	No	No	Yes	No	Yes	＜0.5 mg/L	＜4.0 g/L	General anesthesia	Orthopedic Surgery	No	≥270 min	＜100 ml	yes	yes	≥90 %	No	≥0.05 ng/ml	≥10 mg/l	＜10 mg/l	＜3	≥0.5 mg/L	≥4.0 g/L	No	Internal Dataset
805	≥65	Female	＜25 kg/m2	＜3	≥30g/L	＜3	Yes	No	Yes	No	No	No	No	No	No	No	No	No	＜0.5 mg/L	＜4.0 g/L	General anesthesia	Digestive System Surgery	Yes	≥270 min	＜100 ml	No	No	≥90 %	No	＜0.05 ng/ml	≥10 mg/l	＜10 mg/l	＜3	≥0.5 mg/L	＜4.0 g/L	No	Internal Dataset
806	≥65	Female	＜25 kg/m2	＜3	≥30g/L	＜3	Yes	No	Yes	No	No	No	No	No	No	No	No	Yes	＜0.5 mg/L	＜4.0 g/L	General anesthesia	Gynecological Surgery	No	＜270 min	＜100 ml	yes	yes	≥90 %	No	≥0.05 ng/ml	＜10 mg/l	≥10 mg/l	＜3	＜0.5 mg/L	＜4.0 g/L	No	Internal Dataset
807	＜65	Female	＜25 kg/m2	＜3	≥30g/L	＜3	Yes	Yes	No	No	No	No	No	No	No	No	Yes	Yes	＜0.5 mg/L	＜4.0 g/L	General anesthesia	Gynecological Surgery	No	≥270 min	≥100 ml	No	No	≥90 %	No	＜0.05 ng/ml	≥10 mg/l	＜10 mg/l	＜3	＜0.5 mg/L	＜4.0 g/L	No	Internal Dataset
808	＜65	Female	≥25 kg/m2	＜3	≥30g/L	＜3	No	No	No	No	No	No	No	No	No	No	No	Yes	＜0.5 mg/L	＜4.0 g/L	General anesthesia	Orthopedic Surgery	No	＜270 min	＜100 ml	No	No	≥90 %	No	≥0.05 ng/ml	＜10 mg/l	≥10 mg/l	＜3	≥0.5 mg/L	≥4.0 g/L	No	Internal Dataset
809	≥65	Male	≥25 kg/m2	＜3	≥30g/L	＜3	Yes	Yes	No	No	No	No	No	No	No	No	Yes	No	＜0.5 mg/L	＜4.0 g/L	General anesthesia	Orthopedic Surgery	Yes	＜270 min	≥100 ml	yes	No	≥90 %	No	＜0.05 ng/ml	≥10 mg/l	≥10 mg/l	＜3	＜0.5 mg/L	＜4.0 g/L	No	Internal Dataset
810	＜65	Female	≥25 kg/m2	＜3	≥30g/L	＜3	Yes	No	Yes	No	No	No	No	No	No	No	Yes	Yes	＜0.5 mg/L	＜4.0 g/L	General anesthesia	Digestive System Surgery	No	≥270 min	≥100 ml	No	No	≥90 %	No	≥0.05 ng/ml	≥10 mg/l	≥10 mg/l	＜3	≥0.5 mg/L	≥4.0 g/L	No	Internal Dataset
811	≥65	Female	＜25 kg/m2	＜3	≥30g/L	＜3	No	Yes	No	No	No	No	No	No	No	No	Yes	No	＜0.5 mg/L	＜4.0 g/L	General anesthesia	Orthopedic Surgery	No	≥270 min	≥100 ml	No	No	≥90 %	No	＜0.05 ng/ml	＜10 mg/l	≥10 mg/l	＜3	＜0.5 mg/L	＜4.0 g/L	No	Internal Dataset
812	≥65	Male	＜25 kg/m2	＜3	≥30g/L	＜3	No	Yes	Yes	No	No	No	No	No	No	No	No	Yes	＜0.5 mg/L	＜4.0 g/L	General anesthesia	Orthopedic Surgery	No	＜270 min	＜100 ml	No	No	≥90 %	No	≥0.05 ng/ml	＜10 mg/l	＜10 mg/l	＜3	≥0.5 mg/L	≥4.0 g/L	No	Internal Dataset
813	＜65	Female	≥25 kg/m2	＜3	≥30g/L	＜3	Yes	No	No	No	No	No	No	No	No	No	Yes	Yes	＜0.5 mg/L	＜4.0 g/L	General anesthesia	Thoracic/Cardiovascular Surgery	No	＜270 min	＜100 ml	No	No	≥90 %	No	＜0.05 ng/ml	≥10 mg/l	＜10 mg/l	＜3	≥0.5 mg/L	≥4.0 g/L	No	Internal Dataset
814	≥65	Male	＜25 kg/m2	＜3	≥30g/L	＜3	Yes	No	No	No	No	No	No	No	No	No	Yes	No	＜0.5 mg/L	＜4.0 g/L	General anesthesia	Thoracic/Cardiovascular Surgery	No	＜270 min	＜100 ml	No	No	≥90 %	No	≥0.05 ng/ml	≥10 mg/l	＜10 mg/l	＜3	≥0.5 mg/L	＜4.0 g/L	No	Internal Dataset
815	≥65	Female	＜25 kg/m2	＜3	≥30g/L	＜3	No	No	No	No	No	No	No	No	No	No	No	Yes	＜0.5 mg/L	＜4.0 g/L	General anesthesia	Digestive System Surgery	No	＜270 min	＜100 ml	No	No	≥90 %	No	＜0.05 ng/ml	≥10 mg/l	＜10 mg/l	＜3	＜0.5 mg/L	≥4.0 g/L	No	Internal Dataset
816	＜65	Male	＜25 kg/m2	＜3	≥30g/L	＜3	No	No	No	No	No	No	No	No	No	No	No	No	≥0.5 mg/L	＜4.0 g/L	General anesthesia	Urinary System Surgery	No	＜270 min	＜100 ml	No	No	≥90 %	No	＜0.05 ng/ml	≥10 mg/l	＜10 mg/l	＜3	＜0.5 mg/L	＜4.0 g/L	No	Internal Dataset
817	＜65	Female	≥25 kg/m2	＜3	≥30g/L	＜3	No	No	No	Yes	Yes	No	No	No	No	No	No	Yes	＜0.5 mg/L	＜4.0 g/L	General anesthesia	Urinary System Surgery	No	＜270 min	＜100 ml	No	No	≥90 %	No	＜0.05 ng/ml	＜10 mg/l	＜10 mg/l	＜3	＜0.5 mg/L	＜4.0 g/L	No	Internal Dataset
818	＜65	Female	≥25 kg/m2	＜3	≥30g/L	＜3	No	No	No	Yes	Yes	No	Yes	No	Yes	No	No	No	＜0.5 mg/L	＜4.0 g/L	General anesthesia	Urinary System Surgery	No	＜270 min	＜100 ml	No	No	≥90 %	No	＜0.05 ng/ml	＜10 mg/l	＜10 mg/l	＜3	＜0.5 mg/L	＜4.0 g/L	No	Internal Dataset
819	≥65	Female	≥25 kg/m2	＜3	≥30g/L	＜3	No	No	No	No	Yes	No	Yes	Yes	No	No	No	No	≥0.5 mg/L	＜4.0 g/L	General anesthesia	Urinary System Surgery	No	＜270 min	＜100 ml	No	No	≥90 %	No	＜0.05 ng/ml	＜10 mg/l	＜10 mg/l	＜3	＜0.5 mg/L	＜4.0 g/L	No	Internal Dataset
820	≥65	Female	≥25 kg/m2	＜3	≥30g/L	＜3	No	No	No	No	Yes	Yes	Yes	Yes	Yes	No	No	Yes	＜0.5 mg/L	＜4.0 g/L	General anesthesia	Digestive System Surgery	No	＜270 min	＜100 ml	No	No	≥90 %	No	＜0.05 ng/ml	＜10 mg/l	＜10 mg/l	＜3	＜0.5 mg/L	＜4.0 g/L	No	Internal Dataset
821	≥65	Male	＜25 kg/m2	≥3	＜30g/L	＜3	No	No	No	No	No	No	No	No	No	No	No	Yes	＜0.5 mg/L	＜4.0 g/L	General anesthesia	Digestive System Surgery	No	＜270 min	＜100 ml	No	No	≥90 %	No	＜0.05 ng/ml	＜10 mg/l	＜10 mg/l	＜3	＜0.5 mg/L	＜4.0 g/L	No	Internal Dataset
822	＜65	Female	≥25 kg/m2	＜3	＜30g/L	＜3	No	No	No	Yes	No	No	No	No	No	No	No	No	≥0.5 mg/L	＜4.0 g/L	General anesthesia	Orthopedic Surgery	No	＜270 min	＜100 ml	No	No	≥90 %	No	＜0.05 ng/ml	＜10 mg/l	＜10 mg/l	＜3	＜0.5 mg/L	＜4.0 g/L	No	Internal Dataset
823	＜65	Male	≥25 kg/m2	≥3	＜30g/L	≥3	No	No	No	Yes	Yes	Yes	No	No	No	No	No	No	≥0.5 mg/L	＜4.0 g/L	General anesthesia	Orthopedic Surgery	No	＜270 min	＜100 ml	No	No	≥90 %	No	＜0.05 ng/ml	＜10 mg/l	＜10 mg/l	＜3	＜0.5 mg/L	＜4.0 g/L	No	Internal Dataset
824	≥65	Male	＜25 kg/m2	＜3	＜30g/L	＜3	No	No	No	No	Yes	Yes	Yes	No	No	No	No	No	＜0.5 mg/L	＜4.0 g/L	General anesthesia	Orthopedic Surgery	No	＜270 min	＜100 ml	No	No	≥90 %	No	＜0.05 ng/ml	＜10 mg/l	＜10 mg/l	＜3	＜0.5 mg/L	＜4.0 g/L	No	Internal Dataset
825	＜65	Female	≥25 kg/m2	＜3	＜30g/L	≥3	No	No	No	No	Yes	No	No	No	No	No	No	No	＜0.5 mg/L	＜4.0 g/L	General anesthesia	Orthopedic Surgery	No	＜270 min	＜100 ml	No	No	≥90 %	No	＜0.05 ng/ml	＜10 mg/l	＜10 mg/l	＜3	＜0.5 mg/L	＜4.0 g/L	No	Internal Dataset
826	＜65	Female	≥25 kg/m2	＜3	＜30g/L	＜3	No	No	No	Yes	Yes	No	Yes	No	No	No	No	No	≥0.5 mg/L	＜4.0 g/L	General anesthesia	Thyroid/Breast Surgery	No	＜270 min	＜100 ml	No	No	≥90 %	No	＜0.05 ng/ml	＜10 mg/l	＜10 mg/l	＜3	＜0.5 mg/L	＜4.0 g/L	No	Internal Dataset
827	＜65	Male	≥25 kg/m2	≥3	≥30g/L	＜3	No	No	No	No	No	No	No	No	No	No	No	Yes	＜0.5 mg/L	＜4.0 g/L	General anesthesia	Thyroid/Breast Surgery	No	≥270 min	≥100 ml	No	No	≥90 %	No	＜0.05 ng/ml	＜10 mg/l	＜10 mg/l	＜3	＜0.5 mg/L	＜4.0 g/L	No	Internal Dataset
828	＜65	Female	＜25 kg/m2	≥3	≥30g/L	＜3	No	No	No	No	Yes	No	Yes	No	No	No	No	Yes	＜0.5 mg/L	＜4.0 g/L	General anesthesia	Thoracic/Cardiovascular Surgery	Yes	＜270 min	≥100 ml	No	No	≥90 %	No	＜0.05 ng/ml	＜10 mg/l	＜10 mg/l	＜3	＜0.5 mg/L	＜4.0 g/L	No	Internal Dataset
829	≥65	Male	＜25 kg/m2	≥3	＜30g/L	≥3	No	No	No	Yes	Yes	Yes	Yes	No	No	No	No	No	＜0.5 mg/L	＜4.0 g/L	General anesthesia	Thoracic/Cardiovascular Surgery	No	≥270 min	＜100 ml	No	No	≥90 %	No	＜0.05 ng/ml	＜10 mg/l	＜10 mg/l	＜3	＜0.5 mg/L	＜4.0 g/L	No	Internal Dataset
830	＜65	Male	＜25 kg/m2	≥3	≥30g/L	≥3	No	No	No	No	No	No	No	No	No	No	No	No	＜0.5 mg/L	≥4.0 g/L	General anesthesia	Thoracic/Cardiovascular Surgery	Yes	＜270 min	＜100 ml	No	No	≥90 %	No	＜0.05 ng/ml	＜10 mg/l	＜10 mg/l	＜3	＜0.5 mg/L	＜4.0 g/L	No	Internal Dataset
831	＜65	Female	＜25 kg/m2	≥3	＜30g/L	≥3	No	No	No	No	No	No	No	No	No	No	No	Yes	＜0.5 mg/L	≥4.0 g/L	General anesthesia	Thoracic/Cardiovascular Surgery	No	＜270 min	≥100 ml	No	No	≥90 %	No	＜0.05 ng/ml	＜10 mg/l	＜10 mg/l	＜3	＜0.5 mg/L	＜4.0 g/L	No	Internal Dataset
832	＜65	Female	＜25 kg/m2	≥3	≥30g/L	＜3	No	No	No	No	No	No	No	No	No	No	No	Yes	＜0.5 mg/L	＜4.0 g/L	General anesthesia	Orthopedic Surgery	Yes	＜270 min	＜100 ml	No	No	≥90 %	No	＜0.05 ng/ml	＜10 mg/l	＜10 mg/l	＜3	＜0.5 mg/L	＜4.0 g/L	No	Internal Dataset
833	＜65	Female	≥25 kg/m2	＜3	≥30g/L	≥3	Yes	Yes	Yes	No	No	No	No	No	No	No	No	Yes	＜0.5 mg/L	≥4.0 g/L	General anesthesia	Orthopedic Surgery	No	≥270 min	≥100 ml	No	No	≥90 %	No	＜0.05 ng/ml	＜10 mg/l	＜10 mg/l	＜3	＜0.5 mg/L	＜4.0 g/L	No	Internal Dataset
834	＜65	Female	＜25 kg/m2	＜3	≥30g/L	≥3	No	Yes	No	No	No	No	No	No	No	No	No	Yes	＜0.5 mg/L	＜4.0 g/L	General anesthesia	Thyroid/Breast Surgery	No	＜270 min	≥100 ml	No	No	≥90 %	No	＜0.05 ng/ml	＜10 mg/l	＜10 mg/l	＜3	＜0.5 mg/L	＜4.0 g/L	No	Internal Dataset
835	＜65	Female	≥25 kg/m2	＜3	＜30g/L	≥3	No	Yes	Yes	No	No	No	No	No	No	No	No	No	＜0.5 mg/L	＜4.0 g/L	General anesthesia	Thyroid/Breast Surgery	No	＜270 min	＜100 ml	No	No	≥90 %	No	＜0.05 ng/ml	＜10 mg/l	＜10 mg/l	＜3	＜0.5 mg/L	＜4.0 g/L	No	Internal Dataset
836	＜65	Female	≥25 kg/m2	＜3	≥30g/L	＜3	Yes	No	No	No	No	No	No	No	No	No	No	No	＜0.5 mg/L	≥4.0 g/L	General anesthesia	Digestive System Surgery	No	≥270 min	≥100 ml	No	No	≥90 %	No	＜0.05 ng/ml	＜10 mg/l	＜10 mg/l	＜3	＜0.5 mg/L	＜4.0 g/L	No	Internal Dataset
837	＜65	Female	≥25 kg/m2	＜3	≥30g/L	≥3	No	Yes	Yes	No	No	No	No	No	No	No	No	Yes	＜0.5 mg/L	≥4.0 g/L	General anesthesia	Digestive System Surgery	No	＜270 min	＜100 ml	yes	No	≥90 %	No	＜0.05 ng/ml	＜10 mg/l	＜10 mg/l	≥3	≥0.5 mg/L	≥4.0 g/L	No	Internal Dataset
838	＜65	Male	＜25 kg/m2	＜3	≥30g/L	＜3	Yes	Yes	Yes	No	No	No	No	No	No	No	No	No	＜0.5 mg/L	≥4.0 g/L	General anesthesia	Orthopedic Surgery	Yes	≥270 min	＜100 ml	yes	yes	≥90 %	No	＜0.05 ng/ml	＜10 mg/l	＜10 mg/l	＜3	＜0.5 mg/L	＜4.0 g/L	No	Internal Dataset
839	＜65	Female	＜25 kg/m2	＜3	≥30g/L	＜3	No	Yes	No	No	No	No	No	No	No	No	No	No	＜0.5 mg/L	＜4.0 g/L	General anesthesia	Orthopedic Surgery	No	＜270 min	＜100 ml	No	yes	≥90 %	No	＜0.05 ng/ml	＜10 mg/l	≥10 mg/l	＜3	≥0.5 mg/L	≥4.0 g/L	No	Internal Dataset
840	＜65	Female	≥25 kg/m2	＜3	≥30g/L	＜3	Yes	No	Yes	No	No	No	No	No	No	Yes	No	No	＜0.5 mg/L	≥4.0 g/L	General anesthesia	Digestive System Surgery	No	≥270 min	≥100 ml	yes	No	≥90 %	No	＜0.05 ng/ml	＜10 mg/l	＜10 mg/l	＜3	＜0.5 mg/L	＜4.0 g/L	No	Internal Dataset
841	＜65	Male	≥25 kg/m2	＜3	≥30g/L	＜3	Yes	No	No	No	No	No	No	No	No	Yes	No	Yes	＜0.5 mg/L	≥4.0 g/L	General anesthesia	Thyroid/Breast Surgery	No	≥270 min	＜100 ml	yes	yes	≥90 %	No	＜0.05 ng/ml	＜10 mg/l	≥10 mg/l	＜3	＜0.5 mg/L	≥4.0 g/L	No	Internal Dataset
842	＜65	Female	＜25 kg/m2	＜3	≥30g/L	＜3	Yes	Yes	Yes	No	No	No	No	No	No	No	No	Yes	＜0.5 mg/L	＜4.0 g/L	General anesthesia	Thyroid/Breast Surgery	No	≥270 min	≥100 ml	No	yes	≥90 %	No	＜0.05 ng/ml	＜10 mg/l	＜10 mg/l	＜3	＜0.5 mg/L	＜4.0 g/L	No	Internal Dataset
843	＜65	Male	≥25 kg/m2	＜3	≥30g/L	＜3	No	Yes	No	No	No	No	No	No	No	Yes	Yes	No	＜0.5 mg/L	＜4.0 g/L	General anesthesia	Digestive System Surgery	No	＜270 min	＜100 ml	No	No	≥90 %	No	＜0.05 ng/ml	＜10 mg/l	＜10 mg/l	＜3	≥0.5 mg/L	＜4.0 g/L	No	Internal Dataset
844	＜65	Male	≥25 kg/m2	＜3	≥30g/L	＜3	Yes	Yes	Yes	No	No	No	No	No	No	No	Yes	No	＜0.5 mg/L	＜4.0 g/L	General anesthesia	Digestive System Surgery	No	≥270 min	＜100 ml	No	No	≥90 %	No	＜0.05 ng/ml	＜10 mg/l	≥10 mg/l	＜3	≥0.5 mg/L	＜4.0 g/L	No	Internal Dataset
845	＜65	Female	≥25 kg/m2	＜3	≥30g/L	＜3	No	No	No	No	No	No	No	No	No	Yes	No	Yes	＜0.5 mg/L	＜4.0 g/L	General anesthesia	Gynecological Surgery	Yes	＜270 min	≥100 ml	No	No	≥90 %	No	＜0.05 ng/ml	＜10 mg/l	＜10 mg/l	＜3	≥0.5 mg/L	＜4.0 g/L	No	Internal Dataset
846	＜65	Female	＜25 kg/m2	＜3	≥30g/L	＜3	Yes	No	Yes	No	No	No	No	No	No	No	Yes	No	＜0.5 mg/L	≥4.0 g/L	Regional anesthesia	Gynecological Surgery	No	＜270 min	≥100 ml	No	No	≥90 %	No	＜0.05 ng/ml	＜10 mg/l	≥10 mg/l	＜3	≥0.5 mg/L	≥4.0 g/L	No	Internal Dataset
847	≥65	Male	＜25 kg/m2	＜3	≥30g/L	＜3	Yes	Yes	No	No	No	No	No	No	No	Yes	Yes	No	＜0.5 mg/L	≥4.0 g/L	Regional anesthesia	Orthopedic Surgery	Yes	≥270 min	＜100 ml	No	No	≥90 %	No	＜0.05 ng/ml	＜10 mg/l	≥10 mg/l	＜3	≥0.5 mg/L	≥4.0 g/L	No	Internal Dataset
848	≥65	Female	≥25 kg/m2	＜3	≥30g/L	＜3	Yes	Yes	No	No	No	No	No	No	No	Yes	Yes	No	≥0.5 mg/L	≥4.0 g/L	Regional anesthesia	Orthopedic Surgery	No	≥270 min	＜100 ml	No	No	≥90 %	No	≥0.05 ng/ml	＜10 mg/l	＜10 mg/l	＜3	≥0.5 mg/L	≥4.0 g/L	No	Internal Dataset
849	＜65	Male	≥25 kg/m2	＜3	≥30g/L	＜3	No	No	No	No	No	No	No	No	No	Yes	Yes	Yes	＜0.5 mg/L	＜4.0 g/L	Regional anesthesia	Digestive System Surgery	Yes	＜270 min	≥100 ml	No	No	≥90 %	No	＜0.05 ng/ml	≥10 mg/l	≥10 mg/l	＜3	≥0.5 mg/L	＜4.0 g/L	No	Internal Dataset
850	＜65	Male	≥25 kg/m2	＜3	≥30g/L	＜3	Yes	Yes	No	No	No	No	No	No	No	Yes	No	No	＜0.5 mg/L	≥4.0 g/L	General anesthesia	Thyroid/Breast Surgery	No	＜270 min	＜100 ml	No	No	≥90 %	No	＜0.05 ng/ml	≥10 mg/l	≥10 mg/l	＜3	≥0.5 mg/L	＜4.0 g/L	No	Internal Dataset
851	＜65	Male	≥25 kg/m2	＜3	≥30g/L	＜3	Yes	Yes	No	No	No	No	No	No	No	No	Yes	No	＜0.5 mg/L	＜4.0 g/L	General anesthesia	Thyroid/Breast Surgery	No	＜270 min	＜100 ml	No	No	≥90 %	No	＜0.05 ng/ml	≥10 mg/l	≥10 mg/l	＜3	≥0.5 mg/L	＜4.0 g/L	No	Internal Dataset
852	≥65	Female	＜25 kg/m2	＜3	≥30g/L	＜3	Yes	No	No	No	No	No	No	No	No	Yes	Yes	No	≥0.5 mg/L	≥4.0 g/L	General anesthesia	Digestive System Surgery	No	＜270 min	＜100 ml	No	No	≥90 %	Yes	＜0.05 ng/ml	＜10 mg/l	≥10 mg/l	＜3	＜0.5 mg/L	＜4.0 g/L	No	Internal Dataset
853	＜65	Male	＜25 kg/m2	＜3	≥30g/L	＜3	No	No	No	No	No	No	No	No	No	Yes	Yes	Yes	＜0.5 mg/L	≥4.0 g/L	General anesthesia	Thyroid/Breast Surgery	No	＜270 min	＜100 ml	No	No	≥90 %	No	＜0.05 ng/ml	≥10 mg/l	＜10 mg/l	≥3	≥0.5 mg/L	≥4.0 g/L	No	Internal Dataset
854	≥65	Male	＜25 kg/m2	＜3	≥30g/L	＜3	No	Yes	No	No	No	No	No	No	No	Yes	No	No	＜0.5 mg/L	＜4.0 g/L	General anesthesia	Thyroid/Breast Surgery	No	＜270 min	＜100 ml	No	No	≥90 %	No	＜0.05 ng/ml	＜10 mg/l	＜10 mg/l	＜3	＜0.5 mg/L	＜4.0 g/L	No	Internal Dataset
855	≥65	Male	＜25 kg/m2	＜3	≥30g/L	＜3	No	Yes	No	No	No	No	No	No	No	No	Yes	Yes	≥0.5 mg/L	＜4.0 g/L	General anesthesia	Digestive System Surgery	No	＜270 min	＜100 ml	No	No	≥90 %	No	＜0.05 ng/ml	＜10 mg/l	＜10 mg/l	＜3	＜0.5 mg/L	＜4.0 g/L	No	Internal Dataset
856	＜65	Female	≥25 kg/m2	≥3	≥30g/L	≥3	No	Yes	No	No	No	No	No	No	No	No	No	No	≥0.5 mg/L	≥4.0 g/L	General anesthesia	Digestive System Surgery	No	＜270 min	＜100 ml	No	No	≥90 %	No	＜0.05 ng/ml	＜10 mg/l	＜10 mg/l	＜3	＜0.5 mg/L	＜4.0 g/L	No	Internal Dataset
857	≥65	Female	≥25 kg/m2	＜3	≥30g/L	≥3	Yes	No	No	No	No	No	No	No	No	Yes	No	Yes	＜0.5 mg/L	≥4.0 g/L	General anesthesia	Gynecological Surgery	No	＜270 min	＜100 ml	No	No	≥90 %	No	＜0.05 ng/ml	＜10 mg/l	＜10 mg/l	＜3	＜0.5 mg/L	＜4.0 g/L	No	Internal Dataset
858	＜65	Female	＜25 kg/m2	≥3	＜30g/L	≥3	No	Yes	No	No	No	No	No	No	No	Yes	No	Yes	＜0.5 mg/L	＜4.0 g/L	General anesthesia	Gynecological Surgery	No	＜270 min	＜100 ml	No	No	≥90 %	No	＜0.05 ng/ml	＜10 mg/l	＜10 mg/l	＜3	＜0.5 mg/L	＜4.0 g/L	No	Internal Dataset
859	≥65	Female	≥25 kg/m2	＜3	＜30g/L	≥3	No	Yes	No	Yes	No	Yes	Yes	No	No	Yes	Yes	No	＜0.5 mg/L	＜4.0 g/L	General anesthesia	Gynecological Surgery	No	＜270 min	＜100 ml	No	No	≥90 %	No	＜0.05 ng/ml	＜10 mg/l	＜10 mg/l	＜3	＜0.5 mg/L	＜4.0 g/L	No	Internal Dataset
860	≥65	Female	≥25 kg/m2	≥3	≥30g/L	＜3	No	Yes	No	Yes	No	No	No	Yes	Yes	Yes	No	No	＜0.5 mg/L	≥4.0 g/L	General anesthesia	Digestive System Surgery	No	＜270 min	＜100 ml	No	No	≥90 %	No	＜0.05 ng/ml	＜10 mg/l	＜10 mg/l	＜3	＜0.5 mg/L	＜4.0 g/L	No	Internal Dataset
861	＜65	Female	≥25 kg/m2	≥3	≥30g/L	＜3	Yes	Yes	No	No	No	No	No	Yes	No	No	No	No	≥0.5 mg/L	＜4.0 g/L	General anesthesia	Thyroid/Breast Surgery	No	＜270 min	＜100 ml	No	No	≥90 %	No	＜0.05 ng/ml	＜10 mg/l	＜10 mg/l	＜3	＜0.5 mg/L	＜4.0 g/L	No	Internal Dataset
862	＜65	Female	＜25 kg/m2	≥3	≥30g/L	＜3	No	Yes	No	Yes	Yes	No	Yes	No	No	No	Yes	No	≥0.5 mg/L	≥4.0 g/L	General anesthesia	Thyroid/Breast Surgery	Yes	≥270 min	≥100 ml	No	No	＜90 %	No	＜0.05 ng/ml	＜10 mg/l	＜10 mg/l	＜3	＜0.5 mg/L	＜4.0 g/L	No	Internal Dataset
863	＜65	Male	＜25 kg/m2	≥3	≥30g/L	＜3	Yes	Yes	No	No	Yes	No	Yes	No	No	No	Yes	Yes	≥0.5 mg/L	≥4.0 g/L	General anesthesia	Thoracic/Cardiovascular Surgery	Yes	＜270 min	＜100 ml	No	No	≥90 %	Yes	＜0.05 ng/ml	＜10 mg/l	＜10 mg/l	＜3	＜0.5 mg/L	＜4.0 g/L	No	Internal Dataset
864	＜65	Female	≥25 kg/m2	≥3	≥30g/L	≥3	No	No	No	Yes	No	No	No	No	No	No	No	No	＜0.5 mg/L	＜4.0 g/L	General anesthesia	Thoracic/Cardiovascular Surgery	Yes	＜270 min	≥100 ml	No	No	＜90 %	No	＜0.05 ng/ml	＜10 mg/l	＜10 mg/l	＜3	＜0.5 mg/L	＜4.0 g/L	No	Internal Dataset
865	≥65	Female	≥25 kg/m2	＜3	≥30g/L	＜3	Yes	Yes	No	No	No	Yes	No	No	No	No	Yes	No	＜0.5 mg/L	＜4.0 g/L	General anesthesia	Thyroid/Breast Surgery	Yes	≥270 min	＜100 ml	yes	No	≥90 %	Yes	＜0.05 ng/ml	＜10 mg/l	＜10 mg/l	＜3	＜0.5 mg/L	＜4.0 g/L	No	Internal Dataset
866	＜65	Female	≥25 kg/m2	＜3	≥30g/L	＜3	Yes	No	No	Yes	No	No	Yes	No	No	No	No	Yes	＜0.5 mg/L	＜4.0 g/L	General anesthesia	Thyroid/Breast Surgery	Yes	≥270 min	≥100 ml	yes	No	＜90 %	No	＜0.05 ng/ml	＜10 mg/l	＜10 mg/l	＜3	＜0.5 mg/L	＜4.0 g/L	No	Internal Dataset
867	≥65	Male	＜25 kg/m2	＜3	≥30g/L	＜3	No	Yes	No	No	No	Yes	No	No	No	No	No	No	≥0.5 mg/L	＜4.0 g/L	General anesthesia	Orthopedic Surgery	Yes	≥270 min	≥100 ml	yes	yes	≥90 %	No	＜0.05 ng/ml	＜10 mg/l	＜10 mg/l	＜3	＜0.5 mg/L	＜4.0 g/L	No	Internal Dataset
868	＜65	Female	＜25 kg/m2	＜3	≥30g/L	＜3	Yes	No	No	No	Yes	Yes	Yes	No	No	No	No	Yes	≥0.5 mg/L	≥4.0 g/L	General anesthesia	Orthopedic Surgery	No	＜270 min	＜100 ml	No	No	≥90 %	No	＜0.05 ng/ml	＜10 mg/l	＜10 mg/l	＜3	＜0.5 mg/L	＜4.0 g/L	No	Internal Dataset
869	＜65	Male	≥25 kg/m2	＜3	≥30g/L	≥3	No	Yes	No	No	No	No	Yes	No	No	No	Yes	Yes	≥0.5 mg/L	≥4.0 g/L	General anesthesia	Thyroid/Breast Surgery	Yes	≥270 min	≥100 ml	yes	yes	≥90 %	No	＜0.05 ng/ml	＜10 mg/l	＜10 mg/l	＜3	＜0.5 mg/L	＜4.0 g/L	No	Internal Dataset
870	＜65	Female	＜25 kg/m2	＜3	≥30g/L	≥3	Yes	Yes	No	Yes	No	No	Yes	No	No	No	Yes	No	＜0.5 mg/L	≥4.0 g/L	General anesthesia	Thyroid/Breast Surgery	Yes	≥270 min	＜100 ml	No	yes	≥90 %	No	＜0.05 ng/ml	＜10 mg/l	＜10 mg/l	＜3	＜0.5 mg/L	＜4.0 g/L	No	Internal Dataset
871	＜65	Female	≥25 kg/m2	≥3	≥30g/L	＜3	Yes	Yes	No	Yes	No	No	No	No	No	No	Yes	No	＜0.5 mg/L	＜4.0 g/L	General anesthesia	Neurosurgery	Yes	≥270 min	≥100 ml	No	yes	≥90 %	No	＜0.05 ng/ml	＜10 mg/l	＜10 mg/l	＜3	＜0.5 mg/L	＜4.0 g/L	No	Internal Dataset
872	＜65	Female	≥25 kg/m2	≥3	＜30g/L	≥3	Yes	No	No	Yes	Yes	Yes	No	No	No	No	No	No	＜0.5 mg/L	＜4.0 g/L	General anesthesia	Neurosurgery	No	＜270 min	＜100 ml	No	yes	≥90 %	No	＜0.05 ng/ml	＜10 mg/l	＜10 mg/l	＜3	＜0.5 mg/L	＜4.0 g/L	No	Internal Dataset
873	≥65	Female	＜25 kg/m2	≥3	＜30g/L	＜3	No	No	No	No	Yes	No	No	No	No	No	Yes	No	≥0.5 mg/L	＜4.0 g/L	General anesthesia	Urinary System Surgery	No	≥270 min	＜100 ml	No	No	≥90 %	No	≥0.05 ng/ml	＜10 mg/l	＜10 mg/l	＜3	＜0.5 mg/L	≥4.0 g/L	No	Internal Dataset
874	＜65	Male	≥25 kg/m2	≥3	＜30g/L	≥3	No	No	No	No	Yes	No	No	No	No	No	No	Yes	＜0.5 mg/L	≥4.0 g/L	General anesthesia	Urinary System Surgery	Yes	＜270 min	≥100 ml	No	No	≥90 %	No	＜0.05 ng/ml	≥10 mg/l	＜10 mg/l	＜3	＜0.5 mg/L	≥4.0 g/L	No	Internal Dataset
875	＜65	Male	≥25 kg/m2	＜3	＜30g/L	＜3	No	Yes	No	Yes	Yes	No	No	No	No	No	No	No	＜0.5 mg/L	＜4.0 g/L	General anesthesia	Urinary System Surgery	No	≥270 min	＜100 ml	No	No	≥90 %	No	≥0.05 ng/ml	≥10 mg/l	≥10 mg/l	≥3	≥0.5 mg/L	＜4.0 g/L	No	Internal Dataset
876	＜65	Female	≥25 kg/m2	≥3	≥30g/L	≥3	Yes	Yes	No	Yes	Yes	No	No	No	No	No	No	No	≥0.5 mg/L	＜4.0 g/L	General anesthesia	Digestive System Surgery	Yes	≥270 min	≥100 ml	yes	No	≥90 %	No	≥0.05 ng/ml	＜10 mg/l	≥10 mg/l	＜3	≥0.5 mg/L	＜4.0 g/L	No	Internal Dataset
877	＜65	Male	＜25 kg/m2	＜3	≥30g/L	＜3	No	No	No	Yes	Yes	No	No	No	No	No	Yes	No	＜0.5 mg/L	＜4.0 g/L	General anesthesia	Orthopedic Surgery	Yes	＜270 min	＜100 ml	No	No	≥90 %	No	＜0.05 ng/ml	≥10 mg/l	＜10 mg/l	＜3	＜0.5 mg/L	＜4.0 g/L	No	Internal Dataset
878	＜65	Male	≥25 kg/m2	≥3	≥30g/L	≥3	No	No	No	No	No	No	No	No	No	No	Yes	No	≥0.5 mg/L	≥4.0 g/L	General anesthesia	Orthopedic Surgery	Yes	＜270 min	≥100 ml	No	No	≥90 %	No	≥0.05 ng/ml	≥10 mg/l	＜10 mg/l	＜3	＜0.5 mg/L	＜4.0 g/L	No	Internal Dataset
879	＜65	Male	≥25 kg/m2	＜3	＜30g/L	＜3	Yes	No	No	No	No	No	No	No	No	No	No	No	≥0.5 mg/L	≥4.0 g/L	General anesthesia	Orthopedic Surgery	No	＜270 min	＜100 ml	No	No	≥90 %	No	＜0.05 ng/ml	≥10 mg/l	≥10 mg/l	＜3	＜0.5 mg/L	≥4.0 g/L	No	Internal Dataset
880	＜65	Female	＜25 kg/m2	≥3	≥30g/L	≥3	Yes	No	No	No	No	No	No	No	No	No	No	No	＜0.5 mg/L	≥4.0 g/L	General anesthesia	Orthopedic Surgery	Yes	≥270 min	＜100 ml	No	No	≥90 %	No	≥0.05 ng/ml	≥10 mg/l	＜10 mg/l	＜3	＜0.5 mg/L	≥4.0 g/L	No	Internal Dataset
881	＜65	Female	≥25 kg/m2	≥3	≥30g/L	＜3	No	Yes	No	No	No	No	No	No	No	No	No	No	≥0.5 mg/L	≥4.0 g/L	General anesthesia	Digestive System Surgery	Yes	＜270 min	≥100 ml	No	No	≥90 %	No	≥0.05 ng/ml	＜10 mg/l	＜10 mg/l	＜3	＜0.5 mg/L	≥4.0 g/L	No	Internal Dataset
882	＜65	Female	≥25 kg/m2	＜3	＜30g/L	＜3	Yes	No	No	No	No	No	No	No	No	No	No	No	≥0.5 mg/L	≥4.0 g/L	General anesthesia	Digestive System Surgery	No	＜270 min	≥100 ml	No	No	≥90 %	No	＜0.05 ng/ml	≥10 mg/l	＜10 mg/l	＜3	＜0.5 mg/L	≥4.0 g/L	No	Internal Dataset
883	＜65	Female	≥25 kg/m2	＜3	≥30g/L	≥3	Yes	Yes	Yes	No	No	No	No	No	No	No	No	Yes	≥0.5 mg/L	≥4.0 g/L	General anesthesia	Orthopedic Surgery	No	＜270 min	≥100 ml	No	No	≥90 %	No	＜0.05 ng/ml	≥10 mg/l	＜10 mg/l	＜3	＜0.5 mg/L	＜4.0 g/L	No	Internal Dataset
884	＜65	Male	＜25 kg/m2	＜3	≥30g/L	≥3	No	Yes	No	No	No	No	No	No	No	No	No	Yes	＜0.5 mg/L	＜4.0 g/L	General anesthesia	Orthopedic Surgery	No	＜270 min	＜100 ml	No	No	≥90 %	No	≥0.05 ng/ml	＜10 mg/l	＜10 mg/l	＜3	＜0.5 mg/L	≥4.0 g/L	No	Internal Dataset
885	＜65	Female	≥25 kg/m2	≥3	≥30g/L	＜3	No	No	No	No	No	No	No	No	No	No	No	No	＜0.5 mg/L	＜4.0 g/L	General anesthesia	Digestive System Surgery	Yes	≥270 min	＜100 ml	No	No	≥90 %	No	≥0.05 ng/ml	≥10 mg/l	＜10 mg/l	＜3	＜0.5 mg/L	≥4.0 g/L	No	Internal Dataset
886	＜65	Male	＜25 kg/m2	＜3	＜30g/L	≥3	Yes	No	Yes	No	No	No	No	No	No	No	No	Yes	＜0.5 mg/L	≥4.0 g/L	General anesthesia	Orthopedic Surgery	No	＜270 min	＜100 ml	No	No	≥90 %	No	≥0.05 ng/ml	≥10 mg/l	＜10 mg/l	＜3	＜0.5 mg/L	＜4.0 g/L	No	Internal Dataset
887	＜65	Male	＜25 kg/m2	＜3	≥30g/L	≥3	Yes	Yes	Yes	No	No	No	No	No	No	Yes	No	Yes	＜0.5 mg/L	≥4.0 g/L	General anesthesia	Orthopedic Surgery	Yes	≥270 min	≥100 ml	No	No	≥90 %	No	≥0.05 ng/ml	＜10 mg/l	＜10 mg/l	＜3	≥0.5 mg/L	＜4.0 g/L	No	Internal Dataset
888	＜65	Male	＜25 kg/m2	＜3	≥30g/L	＜3	Yes	No	No	No	No	No	No	No	No	Yes	No	No	＜0.5 mg/L	＜4.0 g/L	General anesthesia	Gynecological Surgery	Yes	≥270 min	≥100 ml	No	No	≥90 %	No	＜0.05 ng/ml	＜10 mg/l	＜10 mg/l	＜3	≥0.5 mg/L	≥4.0 g/L	No	Internal Dataset
889	≥65	Male	＜25 kg/m2	＜3	＜30g/L	＜3	Yes	Yes	No	No	No	No	No	No	No	Yes	No	Yes	＜0.5 mg/L	≥4.0 g/L	General anesthesia	Gynecological Surgery	No	＜270 min	＜100 ml	No	No	≥90 %	No	＜0.05 ng/ml	＜10 mg/l	＜10 mg/l	＜3	＜0.5 mg/L	＜4.0 g/L	No	Internal Dataset
890	＜65	Female	≥25 kg/m2	＜3	≥30g/L	＜3	No	No	No	No	No	No	No	No	No	Yes	No	No	＜0.5 mg/L	≥4.0 g/L	General anesthesia	Thoracic/Cardiovascular Surgery	Yes	＜270 min	＜100 ml	No	No	≥90 %	No	≥0.05 ng/ml	≥10 mg/l	＜10 mg/l	＜3	＜0.5 mg/L	≥4.0 g/L	No	Internal Dataset
891	＜65	Female	≥25 kg/m2	≥3	＜30g/L	≥3	No	No	Yes	No	No	No	No	No	No	Yes	No	No	＜0.5 mg/L	＜4.0 g/L	General anesthesia	Thoracic/Cardiovascular Surgery	Yes	＜270 min	＜100 ml	No	No	≥90 %	No	＜0.05 ng/ml	＜10 mg/l	＜10 mg/l	＜3	≥0.5 mg/L	≥4.0 g/L	No	Internal Dataset
892	＜65	Female	＜25 kg/m2	≥3	≥30g/L	≥3	No	Yes	No	No	No	No	No	No	No	Yes	No	Yes	＜0.5 mg/L	＜4.0 g/L	General anesthesia	Digestive System Surgery	No	≥270 min	＜100 ml	No	No	≥90 %	No	≥0.05 ng/ml	＜10 mg/l	＜10 mg/l	＜3	＜0.5 mg/L	＜4.0 g/L	No	Internal Dataset
893	＜65	Female	≥25 kg/m2	＜3	≥30g/L	＜3	Yes	Yes	No	No	No	No	No	No	No	No	No	Yes	＜0.5 mg/L	＜4.0 g/L	General anesthesia	Orthopedic Surgery	No	≥270 min	＜100 ml	No	No	≥90 %	No	≥0.05 ng/ml	≥10 mg/l	＜10 mg/l	＜3	≥0.5 mg/L	＜4.0 g/L	No	Internal Dataset
894	＜65	Male	＜25 kg/m2	＜3	＜30g/L	＜3	No	Yes	No	No	No	No	No	No	No	Yes	No	No	＜0.5 mg/L	≥4.0 g/L	General anesthesia	Orthopedic Surgery	Yes	≥270 min	＜100 ml	No	No	≥90 %	No	＜0.05 ng/ml	＜10 mg/l	≥10 mg/l	≥3	≥0.5 mg/L	≥4.0 g/L	No	Internal Dataset
895	＜65	Female	≥25 kg/m2	＜3	＜30g/L	≥3	No	Yes	No	No	No	No	No	No	No	No	No	No	＜0.5 mg/L	＜4.0 g/L	General anesthesia	Gynecological Surgery	No	≥270 min	≥100 ml	No	No	≥90 %	No	＜0.05 ng/ml	≥10 mg/l	≥10 mg/l	≥3	≥0.5 mg/L	≥4.0 g/L	No	Internal Dataset
896	≥65	Female	≥25 kg/m2	≥3	≥30g/L	＜3	No	Yes	Yes	No	No	No	No	No	No	No	No	No	＜0.5 mg/L	≥4.0 g/L	General anesthesia	Gynecological Surgery	Yes	＜270 min	＜100 ml	No	No	≥90 %	No	≥0.05 ng/ml	≥10 mg/l	＜10 mg/l	＜3	＜0.5 mg/L	＜4.0 g/L	No	Internal Dataset
897	≥65	Male	＜25 kg/m2	＜3	≥30g/L	＜3	No	Yes	Yes	No	No	No	No	No	No	No	No	Yes	＜0.5 mg/L	≥4.0 g/L	General anesthesia	Gynecological Surgery	Yes	≥270 min	≥100 ml	No	No	≥90 %	No	＜0.05 ng/ml	≥10 mg/l	＜10 mg/l	≥3	＜0.5 mg/L	＜4.0 g/L	No	Internal Dataset
898	≥65	Female	≥25 kg/m2	≥3	＜30g/L	≥3	Yes	Yes	No	No	No	No	Yes	No	No	Yes	No	No	＜0.5 mg/L	＜4.0 g/L	General anesthesia	Thoracic/Cardiovascular Surgery	Yes	＜270 min	＜100 ml	No	No	≥90 %	No	＜0.05 ng/ml	＜10 mg/l	＜10 mg/l	＜3	＜0.5 mg/L	＜4.0 g/L	No	Internal Dataset
899	≥65	Female	≥25 kg/m2	≥3	＜30g/L	≥3	Yes	No	No	No	No	Yes	No	No	No	Yes	No	Yes	＜0.5 mg/L	＜4.0 g/L	General anesthesia	Thoracic/Cardiovascular Surgery	No	≥270 min	≥100 ml	No	No	≥90 %	No	＜0.05 ng/ml	＜10 mg/l	＜10 mg/l	＜3	＜0.5 mg/L	＜4.0 g/L	No	Internal Dataset
900	≥65	Female	＜25 kg/m2	≥3	≥30g/L	＜3	Yes	No	Yes	No	No	Yes	Yes	No	No	No	No	No	＜0.5 mg/L	＜4.0 g/L	General anesthesia	Digestive System Surgery	No	≥270 min	≥100 ml	yes	yes	≥90 %	No	＜0.05 ng/ml	＜10 mg/l	＜10 mg/l	＜3	＜0.5 mg/L	＜4.0 g/L	No	Internal Dataset
901	≥65	Female	＜25 kg/m2	＜3	≥30g/L	＜3	No	No	Yes	No	No	No	Yes	No	Yes	No	No	No	＜0.5 mg/L	＜4.0 g/L	General anesthesia	Digestive System Surgery	Yes	≥270 min	≥100 ml	No	No	≥90 %	No	＜0.05 ng/ml	＜10 mg/l	＜10 mg/l	＜3	＜0.5 mg/L	＜4.0 g/L	No	Internal Dataset
902	≥65	Male	≥25 kg/m2	＜3	≥30g/L	＜3	No	Yes	Yes	No	No	No	No	Yes	No	No	No	Yes	＜0.5 mg/L	＜4.0 g/L	General anesthesia	Thoracic/Cardiovascular Surgery	Yes	≥270 min	＜100 ml	No	yes	≥90 %	No	＜0.05 ng/ml	＜10 mg/l	＜10 mg/l	＜3	＜0.5 mg/L	＜4.0 g/L	No	Internal Dataset
903	＜65	Male	＜25 kg/m2	＜3	≥30g/L	＜3	Yes	No	No	No	No	Yes	No	Yes	No	No	No	No	＜0.5 mg/L	≥4.0 g/L	General anesthesia	Thoracic/Cardiovascular Surgery	Yes	≥270 min	＜100 ml	No	yes	≥90 %	No	＜0.05 ng/ml	＜10 mg/l	＜10 mg/l	＜3	＜0.5 mg/L	＜4.0 g/L	No	Internal Dataset
904	＜65	Female	＜25 kg/m2	＜3	≥30g/L	＜3	Yes	No	Yes	No	No	No	Yes	Yes	Yes	Yes	Yes	Yes	＜0.5 mg/L	＜4.0 g/L	General anesthesia	Digestive System Surgery	No	＜270 min	＜100 ml	No	yes	≥90 %	No	＜0.05 ng/ml	＜10 mg/l	＜10 mg/l	＜3	＜0.5 mg/L	＜4.0 g/L	No	Internal Dataset
905	＜65	Male	≥25 kg/m2	＜3	≥30g/L	＜3	No	No	No	No	No	No	Yes	Yes	No	No	No	Yes	＜0.5 mg/L	≥4.0 g/L	General anesthesia	Thyroid/Breast Surgery	No	＜270 min	＜100 ml	No	yes	≥90 %	No	＜0.05 ng/ml	＜10 mg/l	＜10 mg/l	＜3	＜0.5 mg/L	＜4.0 g/L	No	Internal Dataset
906	＜65	Female	≥25 kg/m2	＜3	≥30g/L	＜3	Yes	Yes	No	No	No	Yes	Yes	No	No	No	No	No	＜0.5 mg/L	≥4.0 g/L	Regional anesthesia	Thyroid/Breast Surgery	No	＜270 min	＜100 ml	No	No	≥90 %	No	＜0.05 ng/ml	＜10 mg/l	＜10 mg/l	＜3	＜0.5 mg/L	＜4.0 g/L	No	Internal Dataset
907	≥65	Male	≥25 kg/m2	＜3	≥30g/L	＜3	No	Yes	No	No	No	Yes	No	No	No	No	Yes	No	＜0.5 mg/L	＜4.0 g/L	Regional anesthesia	Digestive System Surgery	No	＜270 min	＜100 ml	yes	No	≥90 %	No	＜0.05 ng/ml	＜10 mg/l	＜10 mg/l	＜3	＜0.5 mg/L	＜4.0 g/L	No	Internal Dataset
908	≥65	Female	＜25 kg/m2	＜3	≥30g/L	＜3	No	No	Yes	No	No	No	Yes	No	No	Yes	No	Yes	＜0.5 mg/L	≥4.0 g/L	Regional anesthesia	Urinary System Surgery	No	＜270 min	＜100 ml	yes	yes	≥90 %	No	＜0.05 ng/ml	＜10 mg/l	＜10 mg/l	＜3	＜0.5 mg/L	＜4.0 g/L	No	Internal Dataset
909	≥65	Male	＜25 kg/m2	＜3	≥30g/L	＜3	No	Yes	No	No	No	No	No	No	No	No	Yes	Yes	＜0.5 mg/L	＜4.0 g/L	General anesthesia	Urinary System Surgery	No	＜270 min	＜100 ml	No	yes	≥90 %	No	＜0.05 ng/ml	＜10 mg/l	＜10 mg/l	＜3	＜0.5 mg/L	＜4.0 g/L	No	Internal Dataset
910	＜65	Female	＜25 kg/m2	＜3	≥30g/L	＜3	Yes	No	No	No	Yes	No	No	No	No	No	No	Yes	＜0.5 mg/L	＜4.0 g/L	General anesthesia	Urinary System Surgery	No	＜270 min	＜100 ml	No	No	≥90 %	No	＜0.05 ng/ml	＜10 mg/l	＜10 mg/l	＜3	＜0.5 mg/L	＜4.0 g/L	No	Internal Dataset
911	≥65	Female	≥25 kg/m2	＜3	≥30g/L	＜3	No	No	No	No	Yes	No	No	No	No	Yes	Yes	No	＜0.5 mg/L	＜4.0 g/L	General anesthesia	Orthopedic Surgery	No	＜270 min	＜100 ml	No	No	≥90 %	No	＜0.05 ng/ml	＜10 mg/l	＜10 mg/l	＜3	＜0.5 mg/L	＜4.0 g/L	No	Internal Dataset
912	＜65	Female	＜25 kg/m2	＜3	≥30g/L	＜3	Yes	Yes	No	No	Yes	Yes	No	No	No	No	No	No	＜0.5 mg/L	＜4.0 g/L	General anesthesia	Orthopedic Surgery	No	＜270 min	＜100 ml	yes	No	≥90 %	No	＜0.05 ng/ml	＜10 mg/l	＜10 mg/l	＜3	＜0.5 mg/L	＜4.0 g/L	No	Internal Dataset
913	≥65	Male	＜25 kg/m2	＜3	≥30g/L	＜3	Yes	No	No	No	Yes	Yes	No	No	No	No	No	No	＜0.5 mg/L	≥4.0 g/L	General anesthesia	Thyroid/Breast Surgery	No	＜270 min	＜100 ml	yes	No	≥90 %	No	＜0.05 ng/ml	＜10 mg/l	＜10 mg/l	＜3	＜0.5 mg/L	＜4.0 g/L	No	Internal Dataset
914	＜65	Male	≥25 kg/m2	＜3	≥30g/L	＜3	Yes	No	No	No	No	No	No	No	No	Yes	Yes	Yes	≥0.5 mg/L	≥4.0 g/L	General anesthesia	Thyroid/Breast Surgery	No	＜270 min	＜100 ml	yes	No	≥90 %	No	＜0.05 ng/ml	＜10 mg/l	＜10 mg/l	＜3	＜0.5 mg/L	＜4.0 g/L	No	Internal Dataset
915	＜65	Male	＜25 kg/m2	＜3	≥30g/L	＜3	Yes	No	No	No	Yes	No	No	No	No	Yes	Yes	Yes	≥0.5 mg/L	≥4.0 g/L	General anesthesia	Thoracic/Cardiovascular Surgery	No	＜270 min	＜100 ml	No	No	≥90 %	No	＜0.05 ng/ml	＜10 mg/l	＜10 mg/l	＜3	＜0.5 mg/L	＜4.0 g/L	No	Internal Dataset
916	≥65	Female	＜25 kg/m2	＜3	≥30g/L	＜3	No	No	No	No	Yes	Yes	No	No	No	Yes	Yes	No	＜0.5 mg/L	＜4.0 g/L	General anesthesia	Thoracic/Cardiovascular Surgery	Yes	≥270 min	＜100 ml	No	No	≥90 %	No	＜0.05 ng/ml	＜10 mg/l	＜10 mg/l	＜3	＜0.5 mg/L	＜4.0 g/L	No	Internal Dataset
917	＜65	Male	≥25 kg/m2	＜3	≥30g/L	＜3	Yes	No	No	Yes	No	No	Yes	No	No	No	Yes	No	＜0.5 mg/L	＜4.0 g/L	General anesthesia	Thyroid/Breast Surgery	No	＜270 min	≥100 ml	No	No	≥90 %	No	＜0.05 ng/ml	＜10 mg/l	＜10 mg/l	＜3	＜0.5 mg/L	＜4.0 g/L	No	Internal Dataset
918	＜65	Female	≥25 kg/m2	＜3	＜30g/L	≥3	Yes	No	No	No	Yes	No	No	No	No	No	Yes	No	＜0.5 mg/L	＜4.0 g/L	General anesthesia	Thyroid/Breast Surgery	Yes	＜270 min	≥100 ml	yes	No	≥90 %	No	＜0.05 ng/ml	＜10 mg/l	＜10 mg/l	＜3	＜0.5 mg/L	＜4.0 g/L	No	Internal Dataset
919	＜65	Male	≥25 kg/m2	＜3	≥30g/L	≥3	Yes	No	No	Yes	Yes	Yes	Yes	No	No	No	No	Yes	＜0.5 mg/L	＜4.0 g/L	General anesthesia	Digestive System Surgery	No	＜270 min	＜100 ml	yes	No	≥90 %	No	＜0.05 ng/ml	＜10 mg/l	＜10 mg/l	＜3	＜0.5 mg/L	＜4.0 g/L	No	Internal Dataset
920	＜65	Female	＜25 kg/m2	≥3	≥30g/L	＜3	Yes	Yes	No	Yes	No	No	Yes	No	No	No	Yes	Yes	≥0.5 mg/L	≥4.0 g/L	General anesthesia	Gynecological Surgery	Yes	≥270 min	≥100 ml	yes	No	≥90 %	No	＜0.05 ng/ml	≥10 mg/l	≥10 mg/l	＜3	＜0.5 mg/L	≥4.0 g/L	No	Internal Dataset
921	＜65	Male	＜25 kg/m2	≥3	＜30g/L	＜3	No	No	No	No	Yes	Yes	No	No	No	Yes	No	Yes	＜0.5 mg/L	≥4.0 g/L	General anesthesia	Neurosurgery	No	≥270 min	＜100 ml	yes	No	≥90 %	No	＜0.05 ng/ml	≥10 mg/l	≥10 mg/l	＜3	＜0.5 mg/L	＜4.0 g/L	No	Internal Dataset
922	＜65	Female	≥25 kg/m2	≥3	≥30g/L	＜3	No	Yes	No	No	No	Yes	No	No	No	No	Yes	Yes	≥0.5 mg/L	≥4.0 g/L	General anesthesia	Neurosurgery	No	≥270 min	≥100 ml	No	No	≥90 %	No	＜0.05 ng/ml	≥10 mg/l	≥10 mg/l	＜3	≥0.5 mg/L	＜4.0 g/L	No	Internal Dataset
923	＜65	Female	≥25 kg/m2	＜3	＜30g/L	＜3	Yes	No	No	No	No	Yes	No	No	No	Yes	No	Yes	≥0.5 mg/L	＜4.0 g/L	General anesthesia	Orthopedic Surgery	Yes	≥270 min	≥100 ml	No	No	≥90 %	No	≥0.05 ng/ml	＜10 mg/l	≥10 mg/l	＜3	≥0.5 mg/L	＜4.0 g/L	No	Internal Dataset
924	＜65	Male	≥25 kg/m2	＜3	＜30g/L	＜3	No	No	No	Yes	Yes	No	No	Yes	Yes	No	No	No	＜0.5 mg/L	≥4.0 g/L	General anesthesia	Orthopedic Surgery	Yes	≥270 min	＜100 ml	No	No	≥90 %	No	≥0.05 ng/ml	＜10 mg/l	＜10 mg/l	＜3	≥0.5 mg/L	≥4.0 g/L	No	Internal Dataset
925	＜65	Male	≥25 kg/m2	≥3	≥30g/L	≥3	No	No	No	No	No	No	Yes	No	No	Yes	No	Yes	＜0.5 mg/L	≥4.0 g/L	General anesthesia	Digestive System Surgery	Yes	≥270 min	＜100 ml	yes	No	≥90 %	No	≥0.05 ng/ml	≥10 mg/l	≥10 mg/l	＜3	≥0.5 mg/L	＜4.0 g/L	No	Internal Dataset
926	＜65	Male	＜25 kg/m2	＜3	≥30g/L	＜3	No	No	No	No	No	Yes	No	No	Yes	Yes	No	Yes	＜0.5 mg/L	＜4.0 g/L	General anesthesia	Gynecological Surgery	No	＜270 min	＜100 ml	No	yes	≥90 %	No	＜0.05 ng/ml	≥10 mg/l	≥10 mg/l	＜3	≥0.5 mg/L	＜4.0 g/L	No	Internal Dataset
927	≥65	Female	≥25 kg/m2	＜3	＜30g/L	≥3	No	Yes	No	No	No	No	No	Yes	Yes	No	No	Yes	≥0.5 mg/L	≥4.0 g/L	General anesthesia	Gynecological Surgery	No	≥270 min	＜100 ml	yes	No	≥90 %	No	＜0.05 ng/ml	＜10 mg/l	≥10 mg/l	＜3	＜0.5 mg/L	≥4.0 g/L	No	Internal Dataset
928	≥65	Female	＜25 kg/m2	＜3	＜30g/L	＜3	No	Yes	No	No	Yes	Yes	Yes	Yes	Yes	No	No	No	＜0.5 mg/L	＜4.0 g/L	General anesthesia	Urinary System Surgery	No	＜270 min	≥100 ml	yes	No	≥90 %	No	＜0.05 ng/ml	≥10 mg/l	＜10 mg/l	＜3	≥0.5 mg/L	＜4.0 g/L	No	Internal Dataset
929	≥65	Male	＜25 kg/m2	≥3	＜30g/L	≥3	No	No	No	No	Yes	No	No	No	No	No	No	Yes	＜0.5 mg/L	≥4.0 g/L	General anesthesia	Thoracic/Cardiovascular Surgery	No	≥270 min	＜100 ml	No	yes	≥90 %	No	≥0.05 ng/ml	≥10 mg/l	＜10 mg/l	＜3	＜0.5 mg/L	≥4.0 g/L	No	Internal Dataset
930	≥65	Female	≥25 kg/m2	≥3	≥30g/L	≥3	No	No	No	No	No	Yes	Yes	No	No	No	No	Yes	＜0.5 mg/L	≥4.0 g/L	General anesthesia	Thoracic/Cardiovascular Surgery	Yes	≥270 min	＜100 ml	No	yes	≥90 %	No	＜0.05 ng/ml	≥10 mg/l	＜10 mg/l	＜3	＜0.5 mg/L	≥4.0 g/L	No	Internal Dataset
931	≥65	Female	≥25 kg/m2	＜3	＜30g/L	＜3	No	Yes	No	Yes	No	Yes	Yes	No	No	No	No	No	＜0.5 mg/L	≥4.0 g/L	General anesthesia	Orthopedic Surgery	Yes	≥270 min	≥100 ml	No	No	≥90 %	No	＜0.05 ng/ml	＜10 mg/l	＜10 mg/l	＜3	＜0.5 mg/L	≥4.0 g/L	No	Internal Dataset
932	≥65	Female	＜25 kg/m2	≥3	≥30g/L	＜3	Yes	No	No	No	No	No	Yes	No	No	No	No	Yes	＜0.5 mg/L	≥4.0 g/L	General anesthesia	Orthopedic Surgery	Yes	＜270 min	＜100 ml	No	No	≥90 %	No	≥0.05 ng/ml	＜10 mg/l	＜10 mg/l	＜3	≥0.5 mg/L	＜4.0 g/L	No	Internal Dataset
933	＜65	Male	＜25 kg/m2	≥3	≥30g/L	＜3	No	No	No	Yes	Yes	No	Yes	No	No	No	No	No	＜0.5 mg/L	≥4.0 g/L	General anesthesia	Gynecological Surgery	No	≥270 min	＜100 ml	yes	yes	≥90 %	No	＜0.05 ng/ml	≥10 mg/l	≥10 mg/l	≥3	≥0.5 mg/L	≥4.0 g/L	No	Internal Dataset
934	≥65	Female	＜25 kg/m2	≥3	＜30g/L	＜3	No	Yes	No	Yes	No	Yes	Yes	No	No	No	No	No	＜0.5 mg/L	＜4.0 g/L	General anesthesia	Gynecological Surgery	No	＜270 min	≥100 ml	No	No	≥90 %	No	＜0.05 ng/ml	≥10 mg/l	＜10 mg/l	＜3	＜0.5 mg/L	≥4.0 g/L	No	Internal Dataset
935	＜65	Female	≥25 kg/m2	＜3	≥30g/L	＜3	No	Yes	No	No	No	No	Yes	No	No	No	No	No	＜0.5 mg/L	≥4.0 g/L	General anesthesia	Gynecological Surgery	Yes	≥270 min	＜100 ml	No	No	≥90 %	No	≥0.05 ng/ml	＜10 mg/l	＜10 mg/l	＜3	＜0.5 mg/L	＜4.0 g/L	No	Internal Dataset
936	＜65	Female	＜25 kg/m2	≥3	≥30g/L	＜3	Yes	No	No	Yes	No	Yes	Yes	No	No	No	No	No	＜0.5 mg/L	＜4.0 g/L	General anesthesia	Digestive System Surgery	No	＜270 min	＜100 ml	No	No	≥90 %	No	＜0.05 ng/ml	＜10 mg/l	≥10 mg/l	≥3	≥0.5 mg/L	≥4.0 g/L	No	Internal Dataset
937	＜65	Female	≥25 kg/m2	＜3	≥30g/L	＜3	No	No	Yes	No	No	No	No	No	No	No	No	Yes	＜0.5 mg/L	≥4.0 g/L	General anesthesia	Urinary System Surgery	No	＜270 min	≥100 ml	No	No	≥90 %	No	＜0.05 ng/ml	＜10 mg/l	＜10 mg/l	＜3	≥0.5 mg/L	≥4.0 g/L	No	Internal Dataset
938	≥65	Female	≥25 kg/m2	＜3	＜30g/L	＜3	No	No	No	No	No	No	No	No	No	No	No	No	＜0.5 mg/L	＜4.0 g/L	General anesthesia	Urinary System Surgery	Yes	≥270 min	≥100 ml	No	No	≥90 %	No	＜0.05 ng/ml	≥10 mg/l	≥10 mg/l	＜3	＜0.5 mg/L	≥4.0 g/L	No	Internal Dataset
939	≥65	Male	≥25 kg/m2	＜3	≥30g/L	＜3	Yes	No	Yes	No	No	No	No	No	No	No	No	No	＜0.5 mg/L	＜4.0 g/L	General anesthesia	Urinary System Surgery	Yes	≥270 min	＜100 ml	No	No	≥90 %	No	≥0.05 ng/ml	＜10 mg/l	≥10 mg/l	≥3	≥0.5 mg/L	＜4.0 g/L	No	Internal Dataset
940	≥65	Female	≥25 kg/m2	＜3	≥30g/L	＜3	Yes	Yes	No	No	No	No	No	No	No	No	No	Yes	＜0.5 mg/L	＜4.0 g/L	General anesthesia	Orthopedic Surgery	No	≥270 min	＜100 ml	No	No	≥90 %	No	≥0.05 ng/ml	＜10 mg/l	＜10 mg/l	≥3	＜0.5 mg/L	＜4.0 g/L	No	Internal Dataset
941	＜65	Female	＜25 kg/m2	＜3	≥30g/L	＜3	No	No	Yes	No	No	No	No	No	No	No	No	No	＜0.5 mg/L	＜4.0 g/L	General anesthesia	Orthopedic Surgery	No	＜270 min	≥100 ml	No	No	≥90 %	No	＜0.05 ng/ml	＜10 mg/l	＜10 mg/l	＜3	＜0.5 mg/L	＜4.0 g/L	No	Internal Dataset
942	＜65	Female	≥25 kg/m2	＜3	≥30g/L	＜3	Yes	Yes	No	No	No	No	No	No	No	No	No	No	＜0.5 mg/L	＜4.0 g/L	General anesthesia	Digestive System Surgery	No	＜270 min	＜100 ml	No	No	＜90 %	No	＜0.05 ng/ml	＜10 mg/l	＜10 mg/l	＜3	＜0.5 mg/L	＜4.0 g/L	No	Internal Dataset
943	＜65	Female	＜25 kg/m2	＜3	≥30g/L	＜3	Yes	Yes	No	No	No	No	No	No	No	No	No	Yes	＜0.5 mg/L	＜4.0 g/L	General anesthesia	Orthopedic Surgery	No	＜270 min	＜100 ml	No	No	≥90 %	No	＜0.05 ng/ml	＜10 mg/l	＜10 mg/l	＜3	＜0.5 mg/L	＜4.0 g/L	No	Internal Dataset
944	≥65	Male	≥25 kg/m2	＜3	≥30g/L	＜3	No	No	Yes	No	No	No	No	No	No	No	No	No	＜0.5 mg/L	＜4.0 g/L	General anesthesia	Orthopedic Surgery	No	＜270 min	＜100 ml	No	No	≥90 %	No	＜0.05 ng/ml	＜10 mg/l	＜10 mg/l	＜3	＜0.5 mg/L	＜4.0 g/L	No	Internal Dataset
945	≥65	Male	＜25 kg/m2	＜3	≥30g/L	＜3	Yes	Yes	Yes	No	No	No	No	No	No	No	No	Yes	＜0.5 mg/L	＜4.0 g/L	General anesthesia	Digestive System Surgery	No	＜270 min	＜100 ml	No	No	≥90 %	No	＜0.05 ng/ml	＜10 mg/l	＜10 mg/l	＜3	＜0.5 mg/L	＜4.0 g/L	No	Internal Dataset
946	＜65	Male	≥25 kg/m2	＜3	≥30g/L	＜3	Yes	Yes	No	No	No	No	No	No	No	No	No	No	＜0.5 mg/L	＜4.0 g/L	General anesthesia	Urinary System Surgery	No	＜270 min	＜100 ml	No	No	≥90 %	No	＜0.05 ng/ml	＜10 mg/l	＜10 mg/l	＜3	＜0.5 mg/L	＜4.0 g/L	No	Internal Dataset
947	≥65	Male	≥25 kg/m2	＜3	≥30g/L	＜3	No	No	Yes	No	No	No	No	No	No	No	No	Yes	＜0.5 mg/L	＜4.0 g/L	General anesthesia	Urinary System Surgery	No	＜270 min	＜100 ml	No	No	＜90 %	Yes	＜0.05 ng/ml	＜10 mg/l	＜10 mg/l	＜3	＜0.5 mg/L	＜4.0 g/L	No	Internal Dataset
948	＜65	Female	＜25 kg/m2	＜3	≥30g/L	＜3	Yes	No	No	No	No	No	No	No	No	No	No	No	＜0.5 mg/L	＜4.0 g/L	General anesthesia	Urinary System Surgery	No	＜270 min	＜100 ml	No	No	≥90 %	No	＜0.05 ng/ml	＜10 mg/l	＜10 mg/l	＜3	＜0.5 mg/L	＜4.0 g/L	No	Internal Dataset
949	＜65	Male	≥25 kg/m2	＜3	≥30g/L	＜3	No	No	No	No	No	No	No	No	No	No	No	No	＜0.5 mg/L	＜4.0 g/L	General anesthesia	Thyroid/Breast Surgery	No	＜270 min	＜100 ml	No	No	≥90 %	No	＜0.05 ng/ml	＜10 mg/l	＜10 mg/l	＜3	＜0.5 mg/L	＜4.0 g/L	No	Internal Dataset
950	≥65	Female	≥25 kg/m2	＜3	≥30g/L	＜3	No	No	No	No	No	No	No	No	No	No	No	No	＜0.5 mg/L	＜4.0 g/L	General anesthesia	Thyroid/Breast Surgery	No	＜270 min	＜100 ml	No	No	≥90 %	No	＜0.05 ng/ml	＜10 mg/l	＜10 mg/l	＜3	＜0.5 mg/L	＜4.0 g/L	No	Internal Dataset
951	＜65	Female	≥25 kg/m2	＜3	≥30g/L	＜3	No	No	No	No	No	No	No	No	No	Yes	No	No	＜0.5 mg/L	＜4.0 g/L	General anesthesia	Thoracic/Cardiovascular Surgery	No	＜270 min	＜100 ml	No	No	≥90 %	No	＜0.05 ng/ml	＜10 mg/l	＜10 mg/l	＜3	＜0.5 mg/L	＜4.0 g/L	No	Internal Dataset
952	＜65	Female	＜25 kg/m2	＜3	≥30g/L	＜3	No	No	No	No	No	No	No	No	No	No	No	Yes	＜0.5 mg/L	＜4.0 g/L	General anesthesia	Thoracic/Cardiovascular Surgery	No	＜270 min	＜100 ml	No	No	≥90 %	No	＜0.05 ng/ml	＜10 mg/l	＜10 mg/l	＜3	＜0.5 mg/L	＜4.0 g/L	No	Internal Dataset
953	≥65	Female	＜25 kg/m2	＜3	≥30g/L	＜3	No	No	No	No	No	No	No	No	No	No	No	No	≥0.5 mg/L	＜4.0 g/L	General anesthesia	Thyroid/Breast Surgery	No	＜270 min	＜100 ml	No	yes	≥90 %	No	＜0.05 ng/ml	＜10 mg/l	＜10 mg/l	＜3	＜0.5 mg/L	＜4.0 g/L	No	Internal Dataset
954	＜65	Female	≥25 kg/m2	＜3	≥30g/L	＜3	No	No	No	No	No	No	No	No	No	No	No	No	＜0.5 mg/L	＜4.0 g/L	General anesthesia	Thyroid/Breast Surgery	No	＜270 min	＜100 ml	yes	No	≥90 %	No	＜0.05 ng/ml	＜10 mg/l	＜10 mg/l	＜3	＜0.5 mg/L	＜4.0 g/L	No	Internal Dataset
955	＜65	Male	＜25 kg/m2	＜3	≥30g/L	＜3	No	No	No	No	No	No	No	No	No	No	No	No	≥0.5 mg/L	＜4.0 g/L	General anesthesia	Orthopedic Surgery	No	＜270 min	＜100 ml	No	No	≥90 %	No	＜0.05 ng/ml	＜10 mg/l	＜10 mg/l	＜3	＜0.5 mg/L	＜4.0 g/L	No	Internal Dataset
956	＜65	Female	≥25 kg/m2	＜3	≥30g/L	＜3	No	No	No	No	No	No	No	No	No	Yes	Yes	No	≥0.5 mg/L	＜4.0 g/L	General anesthesia	Orthopedic Surgery	No	＜270 min	＜100 ml	No	yes	≥90 %	No	＜0.05 ng/ml	＜10 mg/l	＜10 mg/l	＜3	＜0.5 mg/L	＜4.0 g/L	No	Internal Dataset
957	＜65	Female	＜25 kg/m2	＜3	≥30g/L	＜3	No	No	No	No	No	No	No	No	No	Yes	Yes	Yes	≥0.5 mg/L	＜4.0 g/L	General anesthesia	Digestive System Surgery	Yes	≥270 min	≥100 ml	No	No	≥90 %	No	＜0.05 ng/ml	＜10 mg/l	＜10 mg/l	＜3	＜0.5 mg/L	＜4.0 g/L	No	Internal Dataset
958	＜65	Female	≥25 kg/m2	＜3	≥30g/L	＜3	No	No	No	No	No	No	No	No	No	No	Yes	Yes	＜0.5 mg/L	＜4.0 g/L	General anesthesia	Neurosurgery	No	＜270 min	≥100 ml	No	yes	≥90 %	No	＜0.05 ng/ml	≥10 mg/l	≥10 mg/l	≥3	≥0.5 mg/L	＜4.0 g/L	No	Internal Dataset
959	＜65	Male	＜25 kg/m2	＜3	≥30g/L	＜3	No	No	No	No	No	No	No	No	No	Yes	No	Yes	＜0.5 mg/L	＜4.0 g/L	General anesthesia	Neurosurgery	No	＜270 min	＜100 ml	No	No	＜90 %	No	＜0.05 ng/ml	＜10 mg/l	≥10 mg/l	＜3	≥0.5 mg/L	＜4.0 g/L	No	Internal Dataset
960	＜65	Female	≥25 kg/m2	＜3	＜30g/L	≥3	No	No	No	No	Yes	Yes	No	No	No	Yes	Yes	Yes	≥0.5 mg/L	＜4.0 g/L	General anesthesia	Orthopedic Surgery	No	＜270 min	≥100 ml	yes	yes	＜90 %	No	≥0.05 ng/ml	≥10 mg/l	≥10 mg/l	＜3	≥0.5 mg/L	＜4.0 g/L	No	Internal Dataset
961	＜65	Male	＜25 kg/m2	＜3	≥30g/L	＜3	No	No	No	No	Yes	Yes	Yes	Yes	No	Yes	No	No	＜0.5 mg/L	＜4.0 g/L	General anesthesia	Orthopedic Surgery	No	＜270 min	＜100 ml	No	yes	≥90 %	No	≥0.05 ng/ml	≥10 mg/l	≥10 mg/l	＜3	≥0.5 mg/L	＜4.0 g/L	No	Internal Dataset
962	＜65	Male	≥25 kg/m2	＜3	≥30g/L	＜3	No	No	No	No	No	Yes	No	No	No	Yes	Yes	Yes	≥0.5 mg/L	＜4.0 g/L	General anesthesia	Neurosurgery	No	≥270 min	≥100 ml	No	yes	≥90 %	No	＜0.05 ng/ml	≥10 mg/l	≥10 mg/l	＜3	≥0.5 mg/L	≥4.0 g/L	No	Internal Dataset
963	＜65	Male	＜25 kg/m2	≥3	＜30g/L	≥3	No	No	No	No	No	No	No	Yes	No	No	Yes	No	＜0.5 mg/L	＜4.0 g/L	General anesthesia	Neurosurgery	No	＜270 min	＜100 ml	yes	yes	≥90 %	No	＜0.05 ng/ml	＜10 mg/l	＜10 mg/l	＜3	≥0.5 mg/L	＜4.0 g/L	No	Internal Dataset
964	＜65	Male	＜25 kg/m2	≥3	＜30g/L	≥3	No	No	No	No	Yes	Yes	No	Yes	No	No	Yes	Yes	＜0.5 mg/L	＜4.0 g/L	General anesthesia	Thoracic/Cardiovascular Surgery	No	≥270 min	＜100 ml	No	No	≥90 %	No	＜0.05 ng/ml	＜10 mg/l	＜10 mg/l	＜3	＜0.5 mg/L	≥4.0 g/L	No	Internal Dataset
965	＜65	Female	＜25 kg/m2	＜3	≥30g/L	≥3	Yes	No	Yes	No	Yes	No	Yes	No	No	Yes	No	No	≥0.5 mg/L	＜4.0 g/L	General anesthesia	Digestive System Surgery	Yes	≥270 min	＜100 ml	No	No	≥90 %	No	＜0.05 ng/ml	＜10 mg/l	＜10 mg/l	＜3	＜0.5 mg/L	＜4.0 g/L	No	Internal Dataset
966	＜65	Female	≥25 kg/m2	≥3	＜30g/L	≥3	No	Yes	Yes	No	No	No	No	No	No	No	Yes	Yes	≥0.5 mg/L	＜4.0 g/L	Regional anesthesia	Thoracic/Cardiovascular Surgery	No	≥270 min	≥100 ml	No	No	≥90 %	No	＜0.05 ng/ml	＜10 mg/l	＜10 mg/l	＜3	＜0.5 mg/L	≥4.0 g/L	No	Internal Dataset
967	＜65	Male	≥25 kg/m2	≥3	≥30g/L	≥3	Yes	Yes	No	No	No	Yes	Yes	Yes	No	No	Yes	No	≥0.5 mg/L	＜4.0 g/L	Regional anesthesia	Thoracic/Cardiovascular Surgery	No	＜270 min	≥100 ml	No	No	≥90 %	No	＜0.05 ng/ml	＜10 mg/l	＜10 mg/l	＜3	＜0.5 mg/L	＜4.0 g/L	No	Internal Dataset
968	≥65	Male	＜25 kg/m2	≥3	≥30g/L	≥3	Yes	No	Yes	No	Yes	Yes	Yes	No	No	Yes	Yes	Yes	＜0.5 mg/L	＜4.0 g/L	General anesthesia	Thoracic/Cardiovascular Surgery	Yes	＜270 min	≥100 ml	No	No	≥90 %	No	＜0.05 ng/ml	＜10 mg/l	＜10 mg/l	＜3	＜0.5 mg/L	≥4.0 g/L	No	Internal Dataset
969	≥65	Female	≥25 kg/m2	＜3	＜30g/L	＜3	Yes	No	No	No	No	No	No	Yes	Yes	No	Yes	Yes	＜0.5 mg/L	＜4.0 g/L	General anesthesia	Thoracic/Cardiovascular Surgery	Yes	＜270 min	≥100 ml	No	No	≥90 %	No	＜0.05 ng/ml	＜10 mg/l	＜10 mg/l	＜3	＜0.5 mg/L	≥4.0 g/L	No	Internal Dataset
970	≥65	Male	≥25 kg/m2	＜3	＜30g/L	＜3	No	Yes	No	No	Yes	No	No	No	Yes	No	No	Yes	≥0.5 mg/L	＜4.0 g/L	General anesthesia	Gynecological Surgery	No	≥270 min	＜100 ml	No	No	≥90 %	No	＜0.05 ng/ml	＜10 mg/l	＜10 mg/l	＜3	＜0.5 mg/L	＜4.0 g/L	No	Internal Dataset
971	＜65	Female	≥25 kg/m2	＜3	＜30g/L	≥3	No	Yes	Yes	No	Yes	No	No	No	Yes	No	No	No	≥0.5 mg/L	＜4.0 g/L	General anesthesia	Gynecological Surgery	No	＜270 min	≥100 ml	No	No	≥90 %	No	＜0.05 ng/ml	＜10 mg/l	＜10 mg/l	＜3	≥0.5 mg/L	＜4.0 g/L	No	Internal Dataset
972	＜65	Female	≥25 kg/m2	≥3	≥30g/L	＜3	Yes	No	Yes	No	No	No	Yes	No	No	No	No	Yes	≥0.5 mg/L	＜4.0 g/L	General anesthesia	Gynecological Surgery	Yes	＜270 min	＜100 ml	No	No	≥90 %	No	＜0.05 ng/ml	＜10 mg/l	＜10 mg/l	＜3	≥0.5 mg/L	＜4.0 g/L	No	Internal Dataset
973	＜65	Male	＜25 kg/m2	≥3	≥30g/L	≥3	Yes	No	Yes	Yes	No	No	Yes	No	Yes	No	No	No	≥0.5 mg/L	＜4.0 g/L	General anesthesia	Digestive System Surgery	Yes	＜270 min	＜100 ml	No	No	≥90 %	No	＜0.05 ng/ml	＜10 mg/l	＜10 mg/l	＜3	＜0.5 mg/L	≥4.0 g/L	No	Internal Dataset
974	≥65	Female	≥25 kg/m2	≥3	≥30g/L	＜3	Yes	Yes	No	Yes	Yes	Yes	Yes	Yes	Yes	No	No	Yes	≥0.5 mg/L	＜4.0 g/L	General anesthesia	Orthopedic Surgery	Yes	≥270 min	≥100 ml	No	No	≥90 %	No	＜0.05 ng/ml	＜10 mg/l	＜10 mg/l	＜3	≥0.5 mg/L	＜4.0 g/L	No	Internal Dataset
975	＜65	Male	＜25 kg/m2	＜3	≥30g/L	≥3	No	Yes	No	No	Yes	No	Yes	No	No	No	No	Yes	＜0.5 mg/L	＜4.0 g/L	General anesthesia	Orthopedic Surgery	Yes	＜270 min	＜100 ml	No	No	≥90 %	No	＜0.05 ng/ml	＜10 mg/l	＜10 mg/l	＜3	≥0.5 mg/L	≥4.0 g/L	No	Internal Dataset
976	＜65	Female	＜25 kg/m2	≥3	＜30g/L	≥3	No	Yes	No	No	No	Yes	Yes	No	No	No	No	Yes	＜0.5 mg/L	＜4.0 g/L	General anesthesia	Thyroid/Breast Surgery	Yes	＜270 min	≥100 ml	No	No	≥90 %	No	＜0.05 ng/ml	≥10 mg/l	≥10 mg/l	≥3	＜0.5 mg/L	＜4.0 g/L	No	Internal Dataset
977	＜65	Female	＜25 kg/m2	＜3	≥30g/L	≥3	Yes	No	No	No	Yes	Yes	No	No	No	No	No	Yes	≥0.5 mg/L	＜4.0 g/L	General anesthesia	Thyroid/Breast Surgery	No	＜270 min	＜100 ml	No	No	≥90 %	No	≥0.05 ng/ml	＜10 mg/l	＜10 mg/l	＜3	≥0.5 mg/L	≥4.0 g/L	No	Internal Dataset
978	＜65	Male	＜25 kg/m2	＜3	＜30g/L	≥3	No	No	No	Yes	Yes	No	Yes	No	No	No	No	Yes	＜0.5 mg/L	＜4.0 g/L	General anesthesia	Neurosurgery	Yes	＜270 min	≥100 ml	No	No	≥90 %	No	＜0.05 ng/ml	≥10 mg/l	＜10 mg/l	＜3	＜0.5 mg/L	＜4.0 g/L	No	Internal Dataset
979	＜65	Female	＜25 kg/m2	≥3	＜30g/L	＜3	No	No	Yes	No	No	No	Yes	No	No	No	No	No	＜0.5 mg/L	＜4.0 g/L	General anesthesia	Neurosurgery	Yes	＜270 min	≥100 ml	No	No	≥90 %	No	≥0.05 ng/ml	≥10 mg/l	≥10 mg/l	≥3	≥0.5 mg/L	≥4.0 g/L	No	Internal Dataset
980	＜65	Female	≥25 kg/m2	＜3	≥30g/L	＜3	No	No	Yes	Yes	Yes	No	No	No	No	No	No	No	≥0.5 mg/L	＜4.0 g/L	General anesthesia	Gynecological Surgery	Yes	＜270 min	≥100 ml	No	No	≥90 %	No	≥0.05 ng/ml	≥10 mg/l	＜10 mg/l	≥3	≥0.5 mg/L	≥4.0 g/L	No	Internal Dataset
981	＜65	Female	＜25 kg/m2	＜3	≥30g/L	＜3	Yes	Yes	No	No	No	No	No	No	No	No	No	Yes	≥0.5 mg/L	＜4.0 g/L	General anesthesia	Gynecological Surgery	Yes	＜270 min	≥100 ml	No	No	≥90 %	No	≥0.05 ng/ml	≥10 mg/l	≥10 mg/l	＜3	≥0.5 mg/L	≥4.0 g/L	No	Internal Dataset
982	≥65	Female	≥25 kg/m2	＜3	≥30g/L	＜3	No	Yes	No	No	Yes	No	Yes	No	No	No	No	Yes	≥0.5 mg/L	＜4.0 g/L	General anesthesia	Gynecological Surgery	No	＜270 min	＜100 ml	No	No	≥90 %	No	＜0.05 ng/ml	＜10 mg/l	≥10 mg/l	≥3	≥0.5 mg/L	≥4.0 g/L	No	Internal Dataset
983	≥65	Male	≥25 kg/m2	＜3	≥30g/L	＜3	No	No	No	No	Yes	No	Yes	No	No	No	No	Yes	＜0.5 mg/L	＜4.0 g/L	General anesthesia	Gynecological Surgery	No	＜270 min	＜100 ml	No	No	≥90 %	No	≥0.05 ng/ml	≥10 mg/l	≥10 mg/l	＜3	＜0.5 mg/L	≥4.0 g/L	No	Internal Dataset
984	＜65	Male	≥25 kg/m2	＜3	≥30g/L	＜3	No	No	No	Yes	No	No	No	No	No	No	No	No	＜0.5 mg/L	＜4.0 g/L	General anesthesia	Digestive System Surgery	No	＜270 min	＜100 ml	No	No	≥90 %	Yes	≥0.05 ng/ml	＜10 mg/l	≥10 mg/l	＜3	≥0.5 mg/L	≥4.0 g/L	No	Internal Dataset
985	≥65	Male	≥25 kg/m2	＜3	≥30g/L	＜3	Yes	No	Yes	Yes	Yes	No	Yes	No	No	No	No	No	≥0.5 mg/L	＜4.0 g/L	General anesthesia	Thoracic/Cardiovascular Surgery	No	＜270 min	＜100 ml	No	No	＜90 %	Yes	＜0.05 ng/ml	≥10 mg/l	≥10 mg/l	≥3	＜0.5 mg/L	≥4.0 g/L	No	Internal Dataset
986	＜65	Female	＜25 kg/m2	＜3	≥30g/L	＜3	Yes	Yes	Yes	No	No	Yes	No	No	No	No	No	Yes	≥0.5 mg/L	＜4.0 g/L	General anesthesia	Thoracic/Cardiovascular Surgery	No	＜270 min	＜100 ml	No	No	≥90 %	No	＜0.05 ng/ml	≥10 mg/l	≥10 mg/l	≥3	＜0.5 mg/L	≥4.0 g/L	No	Internal Dataset
987	＜65	Male	≥25 kg/m2	＜3	≥30g/L	＜3	No	No	Yes	No	Yes	No	Yes	No	No	No	No	Yes	≥0.5 mg/L	＜4.0 g/L	General anesthesia	Thyroid/Breast Surgery	No	＜270 min	＜100 ml	No	No	≥90 %	No	＜0.05 ng/ml	＜10 mg/l	≥10 mg/l	＜3	＜0.5 mg/L	≥4.0 g/L	No	Internal Dataset
988	≥65	Female	＜25 kg/m2	＜3	≥30g/L	＜3	Yes	Yes	Yes	No	No	No	No	No	No	No	No	No	＜0.5 mg/L	＜4.0 g/L	General anesthesia	Thyroid/Breast Surgery	No	＜270 min	＜100 ml	No	yes	≥90 %	No	≥0.05 ng/ml	≥10 mg/l	＜10 mg/l	≥3	≥0.5 mg/L	≥4.0 g/L	No	Internal Dataset
989	＜65	Male	≥25 kg/m2	＜3	≥30g/L	＜3	No	Yes	No	No	No	No	No	No	No	No	No	No	≥0.5 mg/L	＜4.0 g/L	General anesthesia	Digestive System Surgery	No	＜270 min	＜100 ml	No	yes	≥90 %	No	＜0.05 ng/ml	＜10 mg/l	≥10 mg/l	≥3	＜0.5 mg/L	≥4.0 g/L	No	Internal Dataset
990	＜65	Male	＜25 kg/m2	＜3	≥30g/L	＜3	No	No	Yes	No	No	No	No	No	No	No	No	No	≥0.5 mg/L	＜4.0 g/L	General anesthesia	Orthopedic Surgery	No	＜270 min	＜100 ml	No	No	≥90 %	No	＜0.05 ng/ml	≥10 mg/l	≥10 mg/l	＜3	＜0.5 mg/L	≥4.0 g/L	No	Internal Dataset
991	≥65	Female	≥25 kg/m2	＜3	≥30g/L	＜3	Yes	No	No	No	No	No	No	No	No	No	No	Yes	＜0.5 mg/L	＜4.0 g/L	General anesthesia	Orthopedic Surgery	No	＜270 min	＜100 ml	No	yes	≥90 %	No	＜0.05 ng/ml	＜10 mg/l	＜10 mg/l	＜3	＜0.5 mg/L	＜4.0 g/L	No	Internal Dataset
992	＜65	Male	≥25 kg/m2	＜3	≥30g/L	＜3	No	Yes	No	No	No	No	No	No	No	No	No	Yes	＜0.5 mg/L	＜4.0 g/L	General anesthesia	Thyroid/Breast Surgery	No	＜270 min	＜100 ml	No	yes	≥90 %	No	＜0.05 ng/ml	＜10 mg/l	＜10 mg/l	＜3	＜0.5 mg/L	＜4.0 g/L	No	Internal Dataset
993	≥65	Male	＜25 kg/m2	＜3	≥30g/L	＜3	No	No	Yes	No	No	No	No	No	No	No	No	No	≥0.5 mg/L	＜4.0 g/L	General anesthesia	Thyroid/Breast Surgery	No	＜270 min	＜100 ml	No	yes	≥90 %	No	＜0.05 ng/ml	＜10 mg/l	＜10 mg/l	＜3	＜0.5 mg/L	＜4.0 g/L	No	Internal Dataset
994	＜65	Male	＜25 kg/m2	＜3	≥30g/L	＜3	Yes	No	Yes	No	No	No	No	No	No	No	No	No	≥0.5 mg/L	＜4.0 g/L	General anesthesia	Neurosurgery	No	＜270 min	＜100 ml	No	No	≥90 %	No	＜0.05 ng/ml	＜10 mg/l	＜10 mg/l	＜3	＜0.5 mg/L	＜4.0 g/L	No	Internal Dataset
995	＜65	Male	＜25 kg/m2	＜3	≥30g/L	＜3	Yes	No	No	No	No	No	No	No	No	No	No	Yes	＜0.5 mg/L	＜4.0 g/L	General anesthesia	Neurosurgery	No	＜270 min	＜100 ml	No	yes	≥90 %	No	＜0.05 ng/ml	＜10 mg/l	＜10 mg/l	＜3	＜0.5 mg/L	＜4.0 g/L	No	Internal Dataset
996	＜65	Male	≥25 kg/m2	＜3	≥30g/L	＜3	No	No	Yes	No	No	No	No	No	No	No	No	No	＜0.5 mg/L	＜4.0 g/L	General anesthesia	Digestive System Surgery	No	＜270 min	＜100 ml	yes	No	≥90 %	No	＜0.05 ng/ml	＜10 mg/l	＜10 mg/l	＜3	＜0.5 mg/L	＜4.0 g/L	No	Internal Dataset
997	≥65	Male	≥25 kg/m2	＜3	≥30g/L	＜3	No	Yes	No	No	No	No	No	No	No	No	No	No	＜0.5 mg/L	＜4.0 g/L	General anesthesia	Urinary System Surgery	No	＜270 min	≥100 ml	yes	No	≥90 %	No	＜0.05 ng/ml	＜10 mg/l	＜10 mg/l	＜3	＜0.5 mg/L	＜4.0 g/L	No	Internal Dataset
998	＜65	Female	≥25 kg/m2	≥3	＜30g/L	≥3	No	No	No	No	No	No	No	No	No	Yes	Yes	No	＜0.5 mg/L	＜4.0 g/L	General anesthesia	Thoracic/Cardiovascular Surgery	No	≥270 min	≥100 ml	No	No	＜90 %	No	＜0.05 ng/ml	＜10 mg/l	＜10 mg/l	＜3	＜0.5 mg/L	＜4.0 g/L	No	Internal Dataset
999	＜65	Female	＜25 kg/m2	＜3	＜30g/L	≥3	No	No	Yes	No	No	No	No	No	No	No	Yes	Yes	＜0.5 mg/L	＜4.0 g/L	General anesthesia	Thoracic/Cardiovascular Surgery	Yes	＜270 min	≥100 ml	No	No	＜90 %	Yes	＜0.05 ng/ml	＜10 mg/l	＜10 mg/l	＜3	＜0.5 mg/L	＜4.0 g/L	No	Internal Dataset
1000	≥65	Male	≥25 kg/m2	≥3	＜30g/L	＜3	No	Yes	Yes	No	No	No	No	No	No	Yes	No	Yes	≥0.5 mg/L	＜4.0 g/L	General anesthesia	Digestive System Surgery	Yes	＜270 min	≥100 ml	No	yes	≥90 %	Yes	＜0.05 ng/ml	＜10 mg/l	＜10 mg/l	＜3	＜0.5 mg/L	＜4.0 g/L	No	Internal Dataset
1001	＜65	Female	≥25 kg/m2	≥3	≥30g/L	＜3	Yes	Yes	Yes	No	No	No	No	No	No	Yes	No	Yes	＜0.5 mg/L	＜4.0 g/L	General anesthesia	Thoracic/Cardiovascular Surgery	Yes	≥270 min	≥100 ml	yes	yes	≥90 %	No	＜0.05 ng/ml	＜10 mg/l	＜10 mg/l	＜3	＜0.5 mg/L	＜4.0 g/L	No	Internal Dataset
1002	＜65	Male	＜25 kg/m2	≥3	≥30g/L	＜3	No	No	Yes	No	No	No	No	No	No	Yes	No	No	≥0.5 mg/L	＜4.0 g/L	General anesthesia	Thoracic/Cardiovascular Surgery	No	≥270 min	＜100 ml	No	No	≥90 %	No	＜0.05 ng/ml	＜10 mg/l	＜10 mg/l	＜3	＜0.5 mg/L	＜4.0 g/L	No	Internal Dataset
1003	＜65	Male	≥25 kg/m2	≥3	＜30g/L	＜3	No	Yes	No	No	No	No	No	No	No	Yes	No	No	≥0.5 mg/L	＜4.0 g/L	General anesthesia	Digestive System Surgery	No	≥270 min	＜100 ml	No	No	≥90 %	No	＜0.05 ng/ml	＜10 mg/l	＜10 mg/l	＜3	＜0.5 mg/L	＜4.0 g/L	No	Internal Dataset
1004	≥65	Male	≥25 kg/m2	≥3	≥30g/L	≥3	Yes	No	Yes	No	No	No	No	No	No	No	Yes	Yes	≥0.5 mg/L	＜4.0 g/L	General anesthesia	Neurosurgery	Yes	＜270 min	≥100 ml	No	No	≥90 %	No	＜0.05 ng/ml	＜10 mg/l	＜10 mg/l	＜3	＜0.5 mg/L	＜4.0 g/L	No	Internal Dataset
1005	≥65	Female	＜25 kg/m2	＜3	＜30g/L	＜3	No	No	No	No	No	No	No	No	No	No	Yes	No	≥0.5 mg/L	＜4.0 g/L	General anesthesia	Neurosurgery	No	＜270 min	＜100 ml	No	No	≥90 %	No	＜0.05 ng/ml	＜10 mg/l	＜10 mg/l	＜3	＜0.5 mg/L	＜4.0 g/L	No	Internal Dataset
1006	≥65	Male	≥25 kg/m2	＜3	≥30g/L	＜3	No	No	No	No	No	No	No	No	No	No	No	Yes	＜0.5 mg/L	＜4.0 g/L	General anesthesia	Digestive System Surgery	No	＜270 min	≥100 ml	No	No	≥90 %	No	＜0.05 ng/ml	＜10 mg/l	＜10 mg/l	＜3	＜0.5 mg/L	＜4.0 g/L	No	Internal Dataset
1007	＜65	Male	≥25 kg/m2	＜3	＜30g/L	≥3	No	No	No	No	No	No	No	No	No	Yes	No	No	＜0.5 mg/L	＜4.0 g/L	General anesthesia	Thyroid/Breast Surgery	Yes	≥270 min	≥100 ml	No	No	≥90 %	No	＜0.05 ng/ml	＜10 mg/l	＜10 mg/l	＜3	＜0.5 mg/L	＜4.0 g/L	No	Internal Dataset
1008	＜65	Male	≥25 kg/m2	＜3	＜30g/L	＜3	No	No	No	No	No	No	No	No	No	No	Yes	Yes	≥0.5 mg/L	＜4.0 g/L	General anesthesia	Thyroid/Breast Surgery	No	≥270 min	≥100 ml	No	No	≥90 %	No	＜0.05 ng/ml	＜10 mg/l	＜10 mg/l	＜3	＜0.5 mg/L	＜4.0 g/L	No	Internal Dataset
1009	＜65	Male	≥25 kg/m2	＜3	≥30g/L	＜3	No	No	No	No	No	No	No	No	No	Yes	Yes	Yes	≥0.5 mg/L	＜4.0 g/L	General anesthesia	Orthopedic Surgery	No	≥270 min	＜100 ml	No	No	≥90 %	No	＜0.05 ng/ml	＜10 mg/l	＜10 mg/l	＜3	＜0.5 mg/L	＜4.0 g/L	No	Internal Dataset
1010	＜65	Female	≥25 kg/m2	≥3	≥30g/L	≥3	No	No	No	No	No	No	No	No	No	Yes	No	No	≥0.5 mg/L	＜4.0 g/L	General anesthesia	Orthopedic Surgery	Yes	≥270 min	≥100 ml	No	No	≥90 %	No	＜0.05 ng/ml	＜10 mg/l	＜10 mg/l	＜3	＜0.5 mg/L	＜4.0 g/L	No	Internal Dataset
1011	≥65	Female	≥25 kg/m2	≥3	＜30g/L	＜3	No	No	No	No	No	No	No	No	No	Yes	Yes	No	＜0.5 mg/L	＜4.0 g/L	General anesthesia	Gynecological Surgery	Yes	≥270 min	≥100 ml	No	No	≥90 %	No	＜0.05 ng/ml	＜10 mg/l	＜10 mg/l	＜3	＜0.5 mg/L	＜4.0 g/L	No	Internal Dataset
1012	＜65	Male	＜25 kg/m2	≥3	＜30g/L	≥3	No	No	No	No	No	No	No	No	No	Yes	Yes	No	＜0.5 mg/L	＜4.0 g/L	General anesthesia	Gynecological Surgery	No	≥270 min	＜100 ml	No	No	≥90 %	No	＜0.05 ng/ml	＜10 mg/l	＜10 mg/l	＜3	≥0.5 mg/L	＜4.0 g/L	No	Internal Dataset
1013	≥65	Male	＜25 kg/m2	＜3	≥30g/L	≥3	No	No	No	No	No	No	No	No	No	Yes	Yes	No	≥0.5 mg/L	＜4.0 g/L	General anesthesia	Gynecological Surgery	No	≥270 min	＜100 ml	No	No	≥90 %	No	＜0.05 ng/ml	＜10 mg/l	＜10 mg/l	＜3	＜0.5 mg/L	＜4.0 g/L	No	Internal Dataset
1014	≥65	Female	＜25 kg/m2	≥3	＜30g/L	≥3	No	No	No	No	No	No	No	No	No	No	No	No	≥0.5 mg/L	＜4.0 g/L	General anesthesia	Thoracic/Cardiovascular Surgery	No	＜270 min	≥100 ml	No	No	≥90 %	No	＜0.05 ng/ml	＜10 mg/l	＜10 mg/l	＜3	＜0.5 mg/L	＜4.0 g/L	No	Internal Dataset
1015	＜65	Female	＜25 kg/m2	＜3	＜30g/L	≥3	No	No	No	No	No	No	No	No	No	No	Yes	No	≥0.5 mg/L	＜4.0 g/L	General anesthesia	Thoracic/Cardiovascular Surgery	No	≥270 min	＜100 ml	No	No	≥90 %	No	＜0.05 ng/ml	＜10 mg/l	＜10 mg/l	＜3	≥0.5 mg/L	≥4.0 g/L	No	Internal Dataset
1016	≥65	Male	＜25 kg/m2	≥3	≥30g/L	＜3	No	No	No	No	No	No	No	No	No	No	No	No	＜0.5 mg/L	＜4.0 g/L	General anesthesia	Digestive System Surgery	No	≥270 min	＜100 ml	No	No	≥90 %	No	＜0.05 ng/ml	＜10 mg/l	＜10 mg/l	＜3	＜0.5 mg/L	≥4.0 g/L	No	Internal Dataset
1017	＜65	Male	＜25 kg/m2	＜3	≥30g/L	＜3	No	No	No	No	No	No	No	No	No	Yes	No	Yes	≥0.5 mg/L	＜4.0 g/L	General anesthesia	Thoracic/Cardiovascular Surgery	Yes	≥270 min	≥100 ml	No	No	≥90 %	No	＜0.05 ng/ml	＜10 mg/l	＜10 mg/l	＜3	≥0.5 mg/L	≥4.0 g/L	No	Internal Dataset
1018	＜65	Male	＜25 kg/m2	＜3	≥30g/L	＜3	No	No	No	No	No	No	No	No	No	Yes	Yes	Yes	≥0.5 mg/L	＜4.0 g/L	General anesthesia	Thoracic/Cardiovascular Surgery	No	＜270 min	≥100 ml	No	No	≥90 %	No	＜0.05 ng/ml	＜10 mg/l	＜10 mg/l	＜3	≥0.5 mg/L	＜4.0 g/L	No	Internal Dataset
1019	＜65	Male	＜25 kg/m2	＜3	≥30g/L	＜3	No	No	No	No	No	No	No	No	No	Yes	No	No	＜0.5 mg/L	＜4.0 g/L	General anesthesia	Gynecological Surgery	Yes	＜270 min	＜100 ml	No	No	≥90 %	No	＜0.05 ng/ml	＜10 mg/l	＜10 mg/l	＜3	＜0.5 mg/L	≥4.0 g/L	No	Internal Dataset
1020	＜65	Male	≥25 kg/m2	＜3	≥30g/L	＜3	No	No	No	No	No	No	No	No	No	Yes	Yes	Yes	≥0.5 mg/L	＜4.0 g/L	General anesthesia	Gynecological Surgery	Yes	＜270 min	≥100 ml	No	No	≥90 %	No	＜0.05 ng/ml	＜10 mg/l	＜10 mg/l	＜3	＜0.5 mg/L	＜4.0 g/L	No	Internal Dataset
1021	≥65	Male	＜25 kg/m2	＜3	≥30g/L	＜3	No	No	No	No	No	No	No	No	No	No	No	Yes	＜0.5 mg/L	＜4.0 g/L	General anesthesia	Gynecological Surgery	No	＜270 min	＜100 ml	No	No	≥90 %	No	＜0.05 ng/ml	＜10 mg/l	＜10 mg/l	＜3	≥0.5 mg/L	≥4.0 g/L	No	Internal Dataset
1022	≥65	Male	＜25 kg/m2	＜3	≥30g/L	＜3	No	No	No	No	No	No	Yes	No	Yes	No	No	No	＜0.5 mg/L	＜4.0 g/L	General anesthesia	Digestive System Surgery	No	＜270 min	＜100 ml	No	yes	≥90 %	No	＜0.05 ng/ml	＜10 mg/l	＜10 mg/l	＜3	＜0.5 mg/L	≥4.0 g/L	No	Internal Dataset
1023	≥65	Male	＜25 kg/m2	＜3	≥30g/L	＜3	No	No	No	No	Yes	Yes	Yes	Yes	Yes	No	No	No	＜0.5 mg/L	＜4.0 g/L	General anesthesia	Thyroid/Breast Surgery	No	＜270 min	＜100 ml	No	No	≥90 %	No	＜0.05 ng/ml	＜10 mg/l	＜10 mg/l	＜3	＜0.5 mg/L	＜4.0 g/L	No	Internal Dataset
1024	≥65	Male	＜25 kg/m2	＜3	≥30g/L	＜3	Yes	No	No	No	Yes	Yes	Yes	No	No	No	No	No	≥0.5 mg/L	＜4.0 g/L	General anesthesia	Thyroid/Breast Surgery	No	＜270 min	＜100 ml	No	yes	≥90 %	No	≥0.05 ng/ml	＜10 mg/l	＜10 mg/l	＜3	＜0.5 mg/L	≥4.0 g/L	No	Internal Dataset
1025	＜65	Female	≥25 kg/m2	＜3	≥30g/L	＜3	No	Yes	Yes	No	No	No	No	No	No	No	No	Yes	＜0.5 mg/L	＜4.0 g/L	General anesthesia	Orthopedic Surgery	No	＜270 min	＜100 ml	No	No	≥90 %	No	＜0.05 ng/ml	≥10 mg/l	＜10 mg/l	＜3	≥0.5 mg/L	≥4.0 g/L	No	Internal Dataset
1026	＜65	Female	≥25 kg/m2	＜3	≥30g/L	＜3	No	No	No	No	Yes	Yes	No	No	No	No	No	Yes	≥0.5 mg/L	＜4.0 g/L	General anesthesia	Orthopedic Surgery	No	＜270 min	＜100 ml	No	No	＜90 %	No	＜0.05 ng/ml	≥10 mg/l	≥10 mg/l	＜3	＜0.5 mg/L	≥4.0 g/L	No	Internal Dataset
1027	≥65	Male	＜25 kg/m2	＜3	≥30g/L	＜3	Yes	No	No	No	Yes	No	No	No	No	No	No	No	≥0.5 mg/L	＜4.0 g/L	General anesthesia	Thyroid/Breast Surgery	No	＜270 min	＜100 ml	No	yes	≥90 %	No	＜0.05 ng/ml	≥10 mg/l	≥10 mg/l	＜3	＜0.5 mg/L	≥4.0 g/L	No	Internal Dataset
1028	≥65	Female	≥25 kg/m2	＜3	≥30g/L	＜3	Yes	Yes	No	Yes	No	No	No	No	No	No	No	No	≥0.5 mg/L	＜4.0 g/L	General anesthesia	Thyroid/Breast Surgery	No	＜270 min	＜100 ml	No	yes	≥90 %	No	≥0.05 ng/ml	＜10 mg/l	≥10 mg/l	≥3	＜0.5 mg/L	＜4.0 g/L	No	Internal Dataset
1029	≥65	Female	≥25 kg/m2	＜3	≥30g/L	＜3	Yes	No	Yes	Yes	Yes	No	Yes	No	No	No	No	No	＜0.5 mg/L	＜4.0 g/L	General anesthesia	Thoracic/Cardiovascular Surgery	No	＜270 min	＜100 ml	No	No	≥90 %	No	＜0.05 ng/ml	≥10 mg/l	＜10 mg/l	≥3	≥0.5 mg/L	≥4.0 g/L	No	Internal Dataset
1030	≥65	Male	≥25 kg/m2	＜3	≥30g/L	＜3	Yes	Yes	No	No	Yes	No	No	No	No	No	No	Yes	≥0.5 mg/L	＜4.0 g/L	General anesthesia	Thoracic/Cardiovascular Surgery	No	＜270 min	＜100 ml	No	yes	≥90 %	No	≥0.05 ng/ml	≥10 mg/l	＜10 mg/l	≥3	＜0.5 mg/L	＜4.0 g/L	No	Internal Dataset
1031	≥65	Female	＜25 kg/m2	＜3	≥30g/L	＜3	Yes	No	Yes	Yes	Yes	No	No	No	No	No	No	No	＜0.5 mg/L	＜4.0 g/L	General anesthesia	Digestive System Surgery	No	＜270 min	＜100 ml	No	No	≥90 %	No	＜0.05 ng/ml	≥10 mg/l	≥10 mg/l	＜3	≥0.5 mg/L	≥4.0 g/L	No	Internal Dataset
1032	≥65	Male	≥25 kg/m2	＜3	≥30g/L	＜3	No	Yes	Yes	No	No	No	Yes	No	No	No	No	No	≥0.5 mg/L	＜4.0 g/L	General anesthesia	Orthopedic Surgery	No	＜270 min	＜100 ml	No	No	≥90 %	No	≥0.05 ng/ml	＜10 mg/l	＜10 mg/l	＜3	≥0.5 mg/L	＜4.0 g/L	No	Internal Dataset
1033	＜65	Male	＜25 kg/m2	＜3	≥30g/L	＜3	No	No	No	Yes	No	No	No	No	No	No	No	No	≥0.5 mg/L	＜4.0 g/L	General anesthesia	Orthopedic Surgery	No	＜270 min	＜100 ml	No	No	≥90 %	No	≥0.05 ng/ml	≥10 mg/l	≥10 mg/l	＜3	＜0.5 mg/L	≥4.0 g/L	No	Internal Dataset
1034	≥65	Female	＜25 kg/m2	≥3	≥30g/L	≥3	No	Yes	No	No	No	No	No	No	No	No	No	No	＜0.5 mg/L	＜4.0 g/L	General anesthesia	Digestive System Surgery	No	＜270 min	＜100 ml	No	No	≥90 %	No	＜0.05 ng/ml	≥10 mg/l	≥10 mg/l	≥3	≥0.5 mg/L	＜4.0 g/L	No	Internal Dataset
1035	＜65	Male	＜25 kg/m2	＜3	＜30g/L	＜3	No	Yes	No	No	No	No	No	No	No	No	No	No	＜0.5 mg/L	＜4.0 g/L	General anesthesia	Thyroid/Breast Surgery	No	＜270 min	＜100 ml	No	yes	≥90 %	No	≥0.05 ng/ml	＜10 mg/l	≥10 mg/l	≥3	＜0.5 mg/L	≥4.0 g/L	No	Internal Dataset
1036	≥65	Male	≥25 kg/m2	＜3	＜30g/L	＜3	Yes	No	No	No	No	No	No	No	No	No	No	No	≥0.5 mg/L	＜4.0 g/L	General anesthesia	Thyroid/Breast Surgery	No	＜270 min	＜100 ml	No	No	≥90 %	No	≥0.05 ng/ml	≥10 mg/l	＜10 mg/l	＜3	≥0.5 mg/L	＜4.0 g/L	No	Internal Dataset
1037	≥65	Male	＜25 kg/m2	＜3	＜30g/L	＜3	No	Yes	No	No	No	No	No	No	No	No	No	No	≥0.5 mg/L	＜4.0 g/L	General anesthesia	Digestive System Surgery	No	＜270 min	≥100 ml	yes	No	＜90 %	No	＜0.05 ng/ml	＜10 mg/l	＜10 mg/l	＜3	＜0.5 mg/L	＜4.0 g/L	No	Internal Dataset
1038	≥65	Male	＜25 kg/m2	＜3	≥30g/L	＜3	Yes	No	No	No	No	No	No	No	No	No	No	No	≥0.5 mg/L	＜4.0 g/L	General anesthesia	Neurosurgery	No	≥270 min	≥100 ml	No	No	≥90 %	No	＜0.05 ng/ml	＜10 mg/l	＜10 mg/l	＜3	＜0.5 mg/L	＜4.0 g/L	No	Internal Dataset
1039	≥65	Male	＜25 kg/m2	＜3	＜30g/L	＜3	No	Yes	No	No	No	No	No	No	No	No	No	No	＜0.5 mg/L	＜4.0 g/L	General anesthesia	Neurosurgery	Yes	＜270 min	≥100 ml	No	yes	＜90 %	Yes	＜0.05 ng/ml	＜10 mg/l	＜10 mg/l	＜3	＜0.5 mg/L	＜4.0 g/L	No	Internal Dataset
1040	＜65	Female	≥25 kg/m2	≥3	＜30g/L	≥3	No	Yes	No	No	No	No	No	No	No	No	No	No	＜0.5 mg/L	＜4.0 g/L	General anesthesia	Gynecological Surgery	Yes	＜270 min	＜100 ml	No	No	＜90 %	Yes	＜0.05 ng/ml	＜10 mg/l	＜10 mg/l	＜3	＜0.5 mg/L	＜4.0 g/L	No	Internal Dataset
1041	＜65	Male	＜25 kg/m2	≥3	≥30g/L	≥3	No	Yes	No	No	No	No	No	No	No	No	No	Yes	≥0.5 mg/L	＜4.0 g/L	General anesthesia	Gynecological Surgery	No	≥270 min	≥100 ml	No	No	≥90 %	Yes	＜0.05 ng/ml	＜10 mg/l	＜10 mg/l	＜3	＜0.5 mg/L	＜4.0 g/L	No	Internal Dataset
1042	＜65	Male	≥25 kg/m2	≥3	≥30g/L	≥3	Yes	No	No	No	No	No	No	No	No	No	No	No	≥0.5 mg/L	＜4.0 g/L	General anesthesia	Gynecological Surgery	No	＜270 min	＜100 ml	No	No	≥90 %	No	＜0.05 ng/ml	＜10 mg/l	＜10 mg/l	＜3	＜0.5 mg/L	＜4.0 g/L	No	Internal Dataset
1043	＜65	Female	≥25 kg/m2	≥3	≥30g/L	≥3	No	Yes	No	No	No	No	No	No	No	No	No	No	≥0.5 mg/L	＜4.0 g/L	General anesthesia	Thoracic/Cardiovascular Surgery	Yes	≥270 min	≥100 ml	No	No	≥90 %	Yes	＜0.05 ng/ml	＜10 mg/l	＜10 mg/l	＜3	＜0.5 mg/L	＜4.0 g/L	No	Internal Dataset
1044	＜65	Male	＜25 kg/m2	≥3	＜30g/L	＜3	Yes	No	No	No	No	No	No	No	No	Yes	No	No	＜0.5 mg/L	＜4.0 g/L	General anesthesia	Thoracic/Cardiovascular Surgery	Yes	＜270 min	≥100 ml	No	No	≥90 %	No	＜0.05 ng/ml	＜10 mg/l	＜10 mg/l	＜3	＜0.5 mg/L	＜4.0 g/L	No	Internal Dataset
1045	＜65	Female	≥25 kg/m2	＜3	≥30g/L	＜3	No	No	No	No	No	No	No	No	No	Yes	No	Yes	＜0.5 mg/L	≥4.0 g/L	General anesthesia	Orthopedic Surgery	No	＜270 min	＜100 ml	No	No	＜90 %	No	＜0.05 ng/ml	＜10 mg/l	＜10 mg/l	＜3	＜0.5 mg/L	＜4.0 g/L	No	Internal Dataset
1046	≥65	Male	≥25 kg/m2	≥3	≥30g/L	＜3	Yes	No	No	No	No	No	No	No	No	Yes	No	No	＜0.5 mg/L	＜4.0 g/L	General anesthesia	Orthopedic Surgery	Yes	＜270 min	＜100 ml	No	No	＜90 %	Yes	＜0.05 ng/ml	＜10 mg/l	＜10 mg/l	＜3	＜0.5 mg/L	＜4.0 g/L	No	Internal Dataset
1047	＜65	Male	＜25 kg/m2	＜3	＜30g/L	≥3	No	Yes	No	No	No	No	No	No	No	No	No	No	＜0.5 mg/L	≥4.0 g/L	Regional anesthesia	Orthopedic Surgery	No	≥270 min	≥100 ml	No	No	＜90 %	No	＜0.05 ng/ml	＜10 mg/l	＜10 mg/l	＜3	＜0.5 mg/L	＜4.0 g/L	No	Internal Dataset
1048	＜65	Male	＜25 kg/m2	＜3	＜30g/L	≥3	Yes	Yes	No	No	No	No	No	No	No	Yes	No	Yes	≥0.5 mg/L	≥4.0 g/L	General anesthesia	Orthopedic Surgery	No	≥270 min	≥100 ml	No	No	≥90 %	No	＜0.05 ng/ml	＜10 mg/l	＜10 mg/l	＜3	＜0.5 mg/L	＜4.0 g/L	No	Internal Dataset
1049	≥65	Female	＜25 kg/m2	≥3	≥30g/L	≥3	Yes	No	No	No	No	No	No	No	No	Yes	No	No	≥0.5 mg/L	≥4.0 g/L	General anesthesia	Digestive System Surgery	No	＜270 min	＜100 ml	No	No	≥90 %	No	＜0.05 ng/ml	＜10 mg/l	＜10 mg/l	＜3	＜0.5 mg/L	＜4.0 g/L	No	Internal Dataset
1050	≥65	Male	＜25 kg/m2	＜3	≥30g/L	≥3	Yes	No	No	No	No	No	No	No	No	No	Yes	No	＜0.5 mg/L	＜4.0 g/L	General anesthesia	Urinary System Surgery	No	≥270 min	＜100 ml	No	No	＜90 %	No	＜0.05 ng/ml	＜10 mg/l	＜10 mg/l	＜3	＜0.5 mg/L	＜4.0 g/L	No	Internal Dataset
1051	≥65	Male	＜25 kg/m2	≥3	≥30g/L	≥3	No	Yes	No	No	No	No	No	No	No	Yes	No	No	≥0.5 mg/L	≥4.0 g/L	General anesthesia	Urinary System Surgery	No	≥270 min	＜100 ml	No	No	≥90 %	Yes	＜0.05 ng/ml	＜10 mg/l	＜10 mg/l	＜3	＜0.5 mg/L	＜4.0 g/L	No	Internal Dataset
1052	≥65	Female	＜25 kg/m2	≥3	≥30g/L	≥3	No	Yes	No	No	No	No	No	No	No	Yes	No	Yes	＜0.5 mg/L	＜4.0 g/L	General anesthesia	Digestive System Surgery	No	≥270 min	≥100 ml	No	No	＜90 %	No	＜0.05 ng/ml	＜10 mg/l	＜10 mg/l	＜3	＜0.5 mg/L	＜4.0 g/L	No	Internal Dataset
1053	＜65	Female	＜25 kg/m2	≥3	≥30g/L	＜3	No	Yes	No	No	No	No	No	No	No	No	No	Yes	＜0.5 mg/L	≥4.0 g/L	General anesthesia	Thoracic/Cardiovascular Surgery	No	＜270 min	＜100 ml	No	No	＜90 %	No	＜0.05 ng/ml	＜10 mg/l	＜10 mg/l	＜3	＜0.5 mg/L	＜4.0 g/L	No	Internal Dataset
1054	＜65	Male	＜25 kg/m2	＜3	＜30g/L	＜3	No	Yes	No	No	No	No	No	No	No	No	Yes	Yes	＜0.5 mg/L	≥4.0 g/L	General anesthesia	Thoracic/Cardiovascular Surgery	No	＜270 min	＜100 ml	No	No	＜90 %	No	＜0.05 ng/ml	＜10 mg/l	＜10 mg/l	＜3	＜0.5 mg/L	＜4.0 g/L	No	Internal Dataset
1055	≥65	Male	≥25 kg/m2	＜3	＜30g/L	≥3	Yes	No	No	No	No	No	No	No	No	Yes	Yes	Yes	＜0.5 mg/L	＜4.0 g/L	General anesthesia	Digestive System Surgery	No	＜270 min	＜100 ml	No	No	≥90 %	No	＜0.05 ng/ml	＜10 mg/l	＜10 mg/l	＜3	＜0.5 mg/L	＜4.0 g/L	No	Internal Dataset
1056	≥65	Female	≥25 kg/m2	＜3	≥30g/L	＜3	No	No	No	No	No	No	No	No	No	No	Yes	Yes	＜0.5 mg/L	≥4.0 g/L	General anesthesia	Thoracic/Cardiovascular Surgery	No	＜270 min	＜100 ml	No	No	≥90 %	No	＜0.05 ng/ml	＜10 mg/l	＜10 mg/l	＜3	＜0.5 mg/L	＜4.0 g/L	No	Internal Dataset
1057	≥65	Female	＜25 kg/m2	＜3	≥30g/L	＜3	No	No	No	No	No	No	No	No	No	No	No	No	＜0.5 mg/L	≥4.0 g/L	General anesthesia	Thoracic/Cardiovascular Surgery	No	＜270 min	＜100 ml	No	No	≥90 %	No	＜0.05 ng/ml	＜10 mg/l	＜10 mg/l	＜3	＜0.5 mg/L	＜4.0 g/L	No	Internal Dataset
1058	≥65	Male	＜25 kg/m2	＜3	≥30g/L	＜3	Yes	Yes	No	No	No	No	No	No	No	No	Yes	No	＜0.5 mg/L	≥4.0 g/L	Regional anesthesia	Urinary System Surgery	No	＜270 min	＜100 ml	No	No	≥90 %	No	＜0.05 ng/ml	≥10 mg/l	≥10 mg/l	≥3	＜0.5 mg/L	＜4.0 g/L	No	Internal Dataset
1059	≥65	Female	≥25 kg/m2	＜3	≥30g/L	＜3	Yes	Yes	Yes	No	No	No	No	No	No	Yes	No	Yes	＜0.5 mg/L	＜4.0 g/L	General anesthesia	Urinary System Surgery	No	＜270 min	＜100 ml	No	No	≥90 %	No	＜0.05 ng/ml	≥10 mg/l	≥10 mg/l	＜3	≥0.5 mg/L	＜4.0 g/L	No	Internal Dataset
1060	≥65	Male	≥25 kg/m2	＜3	≥30g/L	＜3	Yes	No	Yes	No	No	No	No	No	No	Yes	Yes	No	≥0.5 mg/L	＜4.0 g/L	General anesthesia	Urinary System Surgery	No	＜270 min	＜100 ml	No	No	≥90 %	No	≥0.05 ng/ml	＜10 mg/l	＜10 mg/l	＜3	＜0.5 mg/L	≥4.0 g/L	No	Internal Dataset
1061	≥65	Female	≥25 kg/m2	＜3	≥30g/L	＜3	Yes	No	No	No	No	No	No	No	No	Yes	No	Yes	≥0.5 mg/L	＜4.0 g/L	General anesthesia	Orthopedic Surgery	No	＜270 min	＜100 ml	No	No	≥90 %	No	≥0.05 ng/ml	≥10 mg/l	≥10 mg/l	＜3	≥0.5 mg/L	≥4.0 g/L	No	Internal Dataset
1062	＜65	Male	＜25 kg/m2	＜3	≥30g/L	＜3	No	Yes	Yes	No	No	No	No	No	No	Yes	Yes	Yes	＜0.5 mg/L	＜4.0 g/L	General anesthesia	Orthopedic Surgery	No	＜270 min	＜100 ml	No	No	≥90 %	No	＜0.05 ng/ml	＜10 mg/l	≥10 mg/l	＜3	＜0.5 mg/L	＜4.0 g/L	No	Internal Dataset
1063	＜65	Male	≥25 kg/m2	＜3	≥30g/L	＜3	Yes	No	Yes	No	No	No	No	No	No	No	Yes	Yes	＜0.5 mg/L	＜4.0 g/L	General anesthesia	Digestive System Surgery	No	＜270 min	＜100 ml	No	yes	≥90 %	No	＜0.05 ng/ml	＜10 mg/l	＜10 mg/l	＜3	≥0.5 mg/L	＜4.0 g/L	No	Internal Dataset
1064	≥65	Male	≥25 kg/m2	＜3	≥30g/L	＜3	Yes	No	No	No	No	No	No	No	No	Yes	No	No	＜0.5 mg/L	＜4.0 g/L	General anesthesia	Thyroid/Breast Surgery	No	＜270 min	＜100 ml	No	No	≥90 %	No	＜0.05 ng/ml	＜10 mg/l	＜10 mg/l	＜3	≥0.5 mg/L	＜4.0 g/L	No	Internal Dataset
1065	≥65	Male	≥25 kg/m2	＜3	≥30g/L	＜3	Yes	Yes	Yes	No	No	No	No	No	No	Yes	No	Yes	＜0.5 mg/L	＜4.0 g/L	General anesthesia	Thyroid/Breast Surgery	No	＜270 min	＜100 ml	No	No	≥90 %	No	＜0.05 ng/ml	＜10 mg/l	＜10 mg/l	＜3	≥0.5 mg/L	≥4.0 g/L	No	Internal Dataset
1066	＜65	Male	＜25 kg/m2	＜3	≥30g/L	＜3	No	Yes	Yes	Yes	Yes	No	Yes	No	No	No	Yes	Yes	＜0.5 mg/L	＜4.0 g/L	General anesthesia	Orthopedic Surgery	No	＜270 min	＜100 ml	No	yes	≥90 %	No	＜0.05 ng/ml	＜10 mg/l	≥10 mg/l	＜3	＜0.5 mg/L	≥4.0 g/L	No	Internal Dataset
1067	≥65	Female	≥25 kg/m2	＜3	≥30g/L	＜3	Yes	No	Yes	No	Yes	No	Yes	No	No	No	No	Yes	≥0.5 mg/L	≥4.0 g/L	General anesthesia	Orthopedic Surgery	No	＜270 min	＜100 ml	No	No	≥90 %	No	＜0.05 ng/ml	＜10 mg/l	≥10 mg/l	＜3	＜0.5 mg/L	＜4.0 g/L	No	Internal Dataset
1068	≥65	Male	＜25 kg/m2	＜3	≥30g/L	＜3	Yes	Yes	Yes	No	No	Yes	Yes	No	No	No	No	No	≥0.5 mg/L	≥4.0 g/L	General anesthesia	Orthopedic Surgery	No	＜270 min	≥100 ml	yes	yes	≥90 %	No	＜0.05 ng/ml	＜10 mg/l	＜10 mg/l	＜3	≥0.5 mg/L	≥4.0 g/L	No	Internal Dataset
1069	≥65	Female	＜25 kg/m2	＜3	≥30g/L	＜3	No	No	Yes	Yes	No	No	Yes	Yes	No	No	No	Yes	≥0.5 mg/L	＜4.0 g/L	General anesthesia	Orthopedic Surgery	Yes	＜270 min	≥100 ml	yes	No	≥90 %	No	＜0.05 ng/ml	＜10 mg/l	＜10 mg/l	＜3	≥0.5 mg/L	＜4.0 g/L	No	Internal Dataset
1070	＜65	Male	≥25 kg/m2	＜3	≥30g/L	＜3	Yes	No	No	Yes	Yes	Yes	No	No	No	No	No	Yes	≥0.5 mg/L	＜4.0 g/L	General anesthesia	Digestive System Surgery	No	≥270 min	≥100 ml	No	No	≥90 %	No	＜0.05 ng/ml	＜10 mg/l	＜10 mg/l	＜3	≥0.5 mg/L	≥4.0 g/L	No	Internal Dataset
1071	≥65	Female	≥25 kg/m2	＜3	≥30g/L	＜3	No	Yes	Yes	No	Yes	No	Yes	No	No	No	No	Yes	＜0.5 mg/L	≥4.0 g/L	General anesthesia	Thyroid/Breast Surgery	No	＜270 min	≥100 ml	yes	No	≥90 %	No	＜0.05 ng/ml	＜10 mg/l	＜10 mg/l	＜3	＜0.5 mg/L	≥4.0 g/L	No	Internal Dataset
1072	≥65	Male	＜25 kg/m2	＜3	≥30g/L	＜3	Yes	Yes	Yes	No	No	Yes	No	No	No	No	No	No	＜0.5 mg/L	≥4.0 g/L	General anesthesia	Thyroid/Breast Surgery	Yes	＜270 min	＜100 ml	yes	No	≥90 %	No	＜0.05 ng/ml	＜10 mg/l	≥10 mg/l	＜3	≥0.5 mg/L	≥4.0 g/L	No	Internal Dataset
1073	＜65	Male	≥25 kg/m2	＜3	≥30g/L	＜3	Yes	Yes	No	No	No	No	No	Yes	No	No	No	No	≥0.5 mg/L	≥4.0 g/L	General anesthesia	Thoracic/Cardiovascular Surgery	Yes	≥270 min	≥100 ml	yes	No	≥90 %	No	＜0.05 ng/ml	＜10 mg/l	＜10 mg/l	＜3	＜0.5 mg/L	≥4.0 g/L	No	Internal Dataset
1074	＜65	Male	≥25 kg/m2	≥3	＜30g/L	≥3	Yes	No	Yes	No	Yes	Yes	Yes	No	No	No	No	Yes	＜0.5 mg/L	≥4.0 g/L	General anesthesia	Thoracic/Cardiovascular Surgery	Yes	＜270 min	≥100 ml	No	No	≥90 %	No	＜0.05 ng/ml	＜10 mg/l	＜10 mg/l	≥3	＜0.5 mg/L	＜4.0 g/L	No	Internal Dataset
1075	≥65	Female	≥25 kg/m2	≥3	≥30g/L	≥3	Yes	No	No	No	No	Yes	Yes	Yes	Yes	No	No	Yes	＜0.5 mg/L	＜4.0 g/L	General anesthesia	Digestive System Surgery	No	＜270 min	≥100 ml	No	No	≥90 %	No	＜0.05 ng/ml	＜10 mg/l	≥10 mg/l	≥3	＜0.5 mg/L	＜4.0 g/L	No	Internal Dataset
1076	＜65	Female	＜25 kg/m2	≥3	≥30g/L	＜3	Yes	Yes	No	No	Yes	Yes	No	No	No	No	No	Yes	＜0.5 mg/L	＜4.0 g/L	General anesthesia	Thoracic/Cardiovascular Surgery	No	＜270 min	＜100 ml	No	No	≥90 %	No	＜0.05 ng/ml	＜10 mg/l	≥10 mg/l	≥3	≥0.5 mg/L	≥4.0 g/L	No	Internal Dataset
1077	≥65	Female	＜25 kg/m2	≥3	＜30g/L	＜3	No	Yes	No	No	No	Yes	Yes	No	No	No	No	Yes	≥0.5 mg/L	＜4.0 g/L	General anesthesia	Thoracic/Cardiovascular Surgery	Yes	＜270 min	≥100 ml	No	No	≥90 %	No	＜0.05 ng/ml	≥10 mg/l	≥10 mg/l	＜3	≥0.5 mg/L	＜4.0 g/L	No	Internal Dataset
1078	＜65	Female	≥25 kg/m2	≥3	≥30g/L	＜3	Yes	No	No	No	No	Yes	No	Yes	No	No	No	No	＜0.5 mg/L	＜4.0 g/L	General anesthesia	Thyroid/Breast Surgery	No	＜270 min	≥100 ml	No	No	≥90 %	No	≥0.05 ng/ml	＜10 mg/l	≥10 mg/l	＜3	＜0.5 mg/L	＜4.0 g/L	No	Internal Dataset
1079	＜65	Male	≥25 kg/m2	＜3	＜30g/L	≥3	No	Yes	No	No	No	No	No	Yes	Yes	No	No	No	＜0.5 mg/L	≥4.0 g/L	General anesthesia	Thyroid/Breast Surgery	Yes	＜270 min	≥100 ml	No	No	≥90 %	No	＜0.05 ng/ml	＜10 mg/l	＜10 mg/l	＜3	≥0.5 mg/L	＜4.0 g/L	No	Internal Dataset
1080	＜65	Male	≥25 kg/m2	＜3	＜30g/L	≥3	Yes	No	No	No	Yes	Yes	Yes	Yes	No	No	No	No	＜0.5 mg/L	＜4.0 g/L	General anesthesia	Orthopedic Surgery	No	≥270 min	≥100 ml	No	No	≥90 %	Yes	≥0.05 ng/ml	≥10 mg/l	＜10 mg/l	＜3	＜0.5 mg/L	≥4.0 g/L	No	Internal Dataset
1081	≥65	Male	≥25 kg/m2	≥3	＜30g/L	≥3	No	Yes	No	No	No	Yes	Yes	No	No	No	No	Yes	＜0.5 mg/L	≥4.0 g/L	General anesthesia	Orthopedic Surgery	Yes	≥270 min	≥100 ml	No	No	＜90 %	Yes	≥0.05 ng/ml	≥10 mg/l	≥10 mg/l	＜3	＜0.5 mg/L	≥4.0 g/L	No	Internal Dataset
1082	≥65	Female	＜25 kg/m2	＜3	≥30g/L	＜3	Yes	No	No	No	Yes	No	Yes	No	No	No	No	Yes	≥0.5 mg/L	≥4.0 g/L	General anesthesia	Orthopedic Surgery	Yes	≥270 min	＜100 ml	No	No	≥90 %	Yes	≥0.05 ng/ml	＜10 mg/l	≥10 mg/l	＜3	＜0.5 mg/L	≥4.0 g/L	No	Internal Dataset
1083	＜65	Male	≥25 kg/m2	≥3	≥30g/L	＜3	No	Yes	No	No	Yes	No	No	No	No	No	No	Yes	＜0.5 mg/L	＜4.0 g/L	General anesthesia	Orthopedic Surgery	No	≥270 min	≥100 ml	No	No	≥90 %	No	＜0.05 ng/ml	＜10 mg/l	＜10 mg/l	＜3	＜0.5 mg/L	≥4.0 g/L	No	Internal Dataset
1084	≥65	Male	＜25 kg/m2	≥3	≥30g/L	＜3	No	Yes	No	No	Yes	No	No	No	No	No	No	Yes	≥0.5 mg/L	＜4.0 g/L	General anesthesia	Digestive System Surgery	No	＜270 min	≥100 ml	No	No	≥90 %	No	＜0.05 ng/ml	＜10 mg/l	≥10 mg/l	≥3	≥0.5 mg/L	≥4.0 g/L	No	Internal Dataset
1085	＜65	Male	≥25 kg/m2	≥3	≥30g/L	＜3	Yes	Yes	No	No	No	No	No	No	No	No	No	Yes	＜0.5 mg/L	＜4.0 g/L	General anesthesia	Gynecological Surgery	No	≥270 min	＜100 ml	No	No	≥90 %	No	＜0.05 ng/ml	＜10 mg/l	＜10 mg/l	＜3	＜0.5 mg/L	＜4.0 g/L	No	Internal Dataset
1086	＜65	Male	＜25 kg/m2	≥3	＜30g/L	＜3	Yes	Yes	No	Yes	No	Yes	Yes	No	No	No	No	No	＜0.5 mg/L	≥4.0 g/L	General anesthesia	Gynecological Surgery	Yes	＜270 min	＜100 ml	No	No	≥90 %	No	＜0.05 ng/ml	＜10 mg/l	＜10 mg/l	＜3	＜0.5 mg/L	＜4.0 g/L	No	Internal Dataset
1087	≥65	Male	＜25 kg/m2	＜3	≥30g/L	＜3	No	No	No	Yes	No	Yes	Yes	No	No	No	No	No	≥0.5 mg/L	＜4.0 g/L	General anesthesia	Gynecological Surgery	Yes	≥270 min	≥100 ml	No	No	≥90 %	No	＜0.05 ng/ml	＜10 mg/l	＜10 mg/l	＜3	＜0.5 mg/L	＜4.0 g/L	No	Internal Dataset
1088	≥65	Female	＜25 kg/m2	≥3	＜30g/L	≥3	No	No	No	Yes	Yes	No	Yes	No	No	No	No	Yes	≥0.5 mg/L	≥4.0 g/L	General anesthesia	Orthopedic Surgery	No	≥270 min	≥100 ml	No	No	≥90 %	No	＜0.05 ng/ml	＜10 mg/l	＜10 mg/l	＜3	＜0.5 mg/L	＜4.0 g/L	No	Internal Dataset
1089	＜65	Female	＜25 kg/m2	＜3	≥30g/L	＜3	Yes	Yes	No	Yes	Yes	No	No	No	No	No	No	No	≥0.5 mg/L	≥4.0 g/L	General anesthesia	Orthopedic Surgery	No	＜270 min	≥100 ml	No	No	≥90 %	No	＜0.05 ng/ml	＜10 mg/l	＜10 mg/l	＜3	＜0.5 mg/L	＜4.0 g/L	No	Internal Dataset
1090	≥65	Female	≥25 kg/m2	≥3	＜30g/L	≥3	Yes	Yes	No	Yes	No	No	Yes	No	No	Yes	No	Yes	≥0.5 mg/L	＜4.0 g/L	General anesthesia	Orthopedic Surgery	No	＜270 min	＜100 ml	No	No	≥90 %	No	＜0.05 ng/ml	＜10 mg/l	＜10 mg/l	＜3	＜0.5 mg/L	＜4.0 g/L	No	Internal Dataset
1091	＜65	Male	≥25 kg/m2	≥3	＜30g/L	＜3	Yes	Yes	No	No	No	No	No	No	No	No	Yes	Yes	≥0.5 mg/L	＜4.0 g/L	General anesthesia	Orthopedic Surgery	Yes	≥270 min	＜100 ml	No	No	＜90 %	No	＜0.05 ng/ml	＜10 mg/l	＜10 mg/l	＜3	＜0.5 mg/L	＜4.0 g/L	No	Internal Dataset
1092	≥65	Female	＜25 kg/m2	＜3	≥30g/L	＜3	No	Yes	No	Yes	Yes	No	No	No	No	No	Yes	Yes	＜0.5 mg/L	＜4.0 g/L	General anesthesia	Digestive System Surgery	Yes	≥270 min	≥100 ml	No	No	≥90 %	No	＜0.05 ng/ml	＜10 mg/l	＜10 mg/l	＜3	＜0.5 mg/L	＜4.0 g/L	No	Internal Dataset
1093	＜65	Male	≥25 kg/m2	≥3	＜30g/L	＜3	Yes	Yes	No	No	No	No	No	No	No	No	No	No	＜0.5 mg/L	≥4.0 g/L	General anesthesia	Gynecological Surgery	Yes	≥270 min	＜100 ml	No	No	＜90 %	Yes	＜0.05 ng/ml	＜10 mg/l	＜10 mg/l	＜3	＜0.5 mg/L	＜4.0 g/L	No	Internal Dataset
1094	≥65	Male	≥25 kg/m2	≥3	＜30g/L	＜3	No	No	No	No	No	No	No	No	No	No	No	Yes	＜0.5 mg/L	＜4.0 g/L	General anesthesia	Gynecological Surgery	Yes	≥270 min	≥100 ml	No	No	＜90 %	No	＜0.05 ng/ml	＜10 mg/l	＜10 mg/l	＜3	＜0.5 mg/L	＜4.0 g/L	No	Internal Dataset
1095	＜65	Female	≥25 kg/m2	≥3	≥30g/L	＜3	No	Yes	No	No	No	No	No	No	No	Yes	Yes	Yes	＜0.5 mg/L	＜4.0 g/L	General anesthesia	Gynecological Surgery	Yes	＜270 min	≥100 ml	No	No	≥90 %	Yes	＜0.05 ng/ml	＜10 mg/l	＜10 mg/l	＜3	＜0.5 mg/L	＜4.0 g/L	No	Internal Dataset
1096	≥65	Female	≥25 kg/m2	≥3	＜30g/L	≥3	Yes	No	No	No	No	No	No	No	No	No	Yes	No	＜0.5 mg/L	≥4.0 g/L	General anesthesia	Thoracic/Cardiovascular Surgery	Yes	＜270 min	≥100 ml	yes	yes	≥90 %	Yes	＜0.05 ng/ml	＜10 mg/l	＜10 mg/l	＜3	＜0.5 mg/L	＜4.0 g/L	No	Internal Dataset
1097	＜65	Female	≥25 kg/m2	≥3	＜30g/L	≥3	No	No	No	No	No	No	No	No	No	Yes	Yes	Yes	≥0.5 mg/L	＜4.0 g/L	General anesthesia	Thoracic/Cardiovascular Surgery	Yes	≥270 min	＜100 ml	No	yes	≥90 %	Yes	＜0.05 ng/ml	＜10 mg/l	＜10 mg/l	＜3	＜0.5 mg/L	＜4.0 g/L	No	Internal Dataset
1098	≥65	Female	≥25 kg/m2	＜3	≥30g/L	＜3	No	No	No	No	No	No	No	No	No	Yes	No	No	≥0.5 mg/L	＜4.0 g/L	General anesthesia	Thoracic/Cardiovascular Surgery	No	≥270 min	≥100 ml	yes	yes	≥90 %	No	＜0.05 ng/ml	＜10 mg/l	＜10 mg/l	＜3	＜0.5 mg/L	＜4.0 g/L	No	Internal Dataset
1099	≥65	Male	＜25 kg/m2	＜3	≥30g/L	＜3	No	No	No	No	No	No	No	No	No	No	Yes	Yes	＜0.5 mg/L	＜4.0 g/L	General anesthesia	Thoracic/Cardiovascular Surgery	No	＜270 min	＜100 ml	yes	yes	＜90 %	Yes	＜0.05 ng/ml	＜10 mg/l	＜10 mg/l	＜3	＜0.5 mg/L	＜4.0 g/L	No	Internal Dataset
1100	＜65	Male	≥25 kg/m2	＜3	≥30g/L	＜3	No	Yes	No	No	No	No	No	No	No	No	No	Yes	＜0.5 mg/L	＜4.0 g/L	General anesthesia	Digestive System Surgery	No	≥270 min	＜100 ml	No	yes	≥90 %	No	＜0.05 ng/ml	＜10 mg/l	＜10 mg/l	＜3	＜0.5 mg/L	＜4.0 g/L	No	Internal Dataset
1101	＜65	Female	＜25 kg/m2	＜3	≥30g/L	＜3	No	No	No	No	No	No	No	No	No	No	No	Yes	＜0.5 mg/L	＜4.0 g/L	General anesthesia	Urinary System Surgery	No	＜270 min	≥100 ml	No	No	≥90 %	No	＜0.05 ng/ml	＜10 mg/l	＜10 mg/l	＜3	＜0.5 mg/L	＜4.0 g/L	No	Internal Dataset
1102	≥65	Male	≥25 kg/m2	＜3	≥30g/L	＜3	Yes	Yes	No	No	No	No	No	No	No	Yes	No	No	≥0.5 mg/L	≥4.0 g/L	General anesthesia	Urinary System Surgery	Yes	≥270 min	＜100 ml	No	No	≥90 %	No	＜0.05 ng/ml	＜10 mg/l	＜10 mg/l	＜3	＜0.5 mg/L	＜4.0 g/L	No	Internal Dataset
1103	＜65	Female	＜25 kg/m2	＜3	≥30g/L	＜3	No	Yes	No	No	No	No	No	No	No	Yes	No	No	≥0.5 mg/L	＜4.0 g/L	General anesthesia	Digestive System Surgery	No	≥270 min	≥100 ml	yes	No	≥90 %	No	＜0.05 ng/ml	＜10 mg/l	＜10 mg/l	＜3	＜0.5 mg/L	＜4.0 g/L	No	Internal Dataset
1104	＜65	Male	＜25 kg/m2	＜3	≥30g/L	＜3	No	Yes	No	No	No	No	No	No	No	No	No	Yes	≥0.5 mg/L	≥4.0 g/L	General anesthesia	Thoracic/Cardiovascular Surgery	No	＜270 min	＜100 ml	No	No	≥90 %	No	＜0.05 ng/ml	＜10 mg/l	＜10 mg/l	≥3	＜0.5 mg/L	＜4.0 g/L	No	Internal Dataset
1105	≥65	Female	＜25 kg/m2	＜3	≥30g/L	＜3	Yes	Yes	No	No	No	No	No	No	No	Yes	Yes	No	＜0.5 mg/L	≥4.0 g/L	General anesthesia	Thoracic/Cardiovascular Surgery	No	＜270 min	＜100 ml	No	yes	≥90 %	No	≥0.05 ng/ml	＜10 mg/l	≥10 mg/l	≥3	≥0.5 mg/L	＜4.0 g/L	No	Internal Dataset
1106	＜65	Female	＜25 kg/m2	＜3	≥30g/L	＜3	No	Yes	No	No	No	No	No	No	No	No	No	No	＜0.5 mg/L	＜4.0 g/L	General anesthesia	Digestive System Surgery	No	＜270 min	＜100 ml	No	yes	≥90 %	No	＜0.05 ng/ml	≥10 mg/l	≥10 mg/l	＜3	≥0.5 mg/L	≥4.0 g/L	No	Internal Dataset
1107	≥65	Female	≥25 kg/m2	＜3	≥30g/L	＜3	Yes	No	No	No	No	No	No	No	No	Yes	Yes	No	≥0.5 mg/L	＜4.0 g/L	General anesthesia	Urinary System Surgery	No	＜270 min	＜100 ml	No	No	≥90 %	No	≥0.05 ng/ml	＜10 mg/l	＜10 mg/l	≥3	≥0.5 mg/L	＜4.0 g/L	No	Internal Dataset
1108	＜65	Male	＜25 kg/m2	＜3	≥30g/L	＜3	No	No	No	No	No	No	No	No	No	Yes	No	Yes	＜0.5 mg/L	＜4.0 g/L	General anesthesia	Urinary System Surgery	No	＜270 min	＜100 ml	No	yes	≥90 %	No	＜0.05 ng/ml	≥10 mg/l	＜10 mg/l	≥3	≥0.5 mg/L	≥4.0 g/L	No	Internal Dataset
1109	≥65	Female	≥25 kg/m2	＜3	≥30g/L	＜3	Yes	No	No	No	No	No	No	No	No	Yes	No	Yes	≥0.5 mg/L	＜4.0 g/L	Regional anesthesia	Urinary System Surgery	No	＜270 min	＜100 ml	No	yes	≥90 %	No	≥0.05 ng/ml	≥10 mg/l	≥10 mg/l	＜3	≥0.5 mg/L	≥4.0 g/L	No	Internal Dataset
1110	≥65	Female	＜25 kg/m2	＜3	≥30g/L	＜3	Yes	No	No	No	No	No	No	No	No	No	No	Yes	≥0.5 mg/L	＜4.0 g/L	Regional anesthesia	Urinary System Surgery	No	＜270 min	＜100 ml	No	No	≥90 %	No	＜0.05 ng/ml	＜10 mg/l	＜10 mg/l	≥3	＜0.5 mg/L	≥4.0 g/L	No	Internal Dataset
1111	≥65	Male	＜25 kg/m2	＜3	≥30g/L	＜3	No	No	Yes	No	No	No	No	No	No	Yes	Yes	Yes	≥0.5 mg/L	＜4.0 g/L	Regional anesthesia	Orthopedic Surgery	No	＜270 min	＜100 ml	No	No	≥90 %	No	＜0.05 ng/ml	＜10 mg/l	≥10 mg/l	≥3	≥0.5 mg/L	≥4.0 g/L	No	Internal Dataset
1112	＜65	Female	＜25 kg/m2	＜3	≥30g/L	＜3	Yes	Yes	No	No	No	No	No	No	No	Yes	No	No	＜0.5 mg/L	＜4.0 g/L	Regional anesthesia	Orthopedic Surgery	No	＜270 min	＜100 ml	No	No	≥90 %	No	＜0.05 ng/ml	＜10 mg/l	＜10 mg/l	＜3	≥0.5 mg/L	≥4.0 g/L	No	Internal Dataset
1113	＜65	Female	＜25 kg/m2	＜3	≥30g/L	＜3	No	No	No	No	No	No	No	No	No	Yes	Yes	No	＜0.5 mg/L	＜4.0 g/L	Regional anesthesia	Orthopedic Surgery	No	＜270 min	＜100 ml	No	No	≥90 %	No	＜0.05 ng/ml	＜10 mg/l	＜10 mg/l	＜3	≥0.5 mg/L	＜4.0 g/L	No	Internal Dataset
1114	≥65	Male	≥25 kg/m2	＜3	≥30g/L	＜3	Yes	Yes	Yes	No	No	No	No	No	No	No	No	No	≥0.5 mg/L	＜4.0 g/L	General anesthesia	Orthopedic Surgery	No	＜270 min	＜100 ml	No	No	≥90 %	No	＜0.05 ng/ml	＜10 mg/l	≥10 mg/l	＜3	≥0.5 mg/L	＜4.0 g/L	No	Internal Dataset
1115	≥65	Male	≥25 kg/m2	＜3	≥30g/L	＜3	No	No	Yes	No	No	No	No	No	No	No	No	Yes	＜0.5 mg/L	＜4.0 g/L	General anesthesia	Thyroid/Breast Surgery	No	＜270 min	＜100 ml	No	No	≥90 %	No	＜0.05 ng/ml	＜10 mg/l	≥10 mg/l	＜3	＜0.5 mg/L	＜4.0 g/L	No	Internal Dataset
1116	≥65	Female	＜25 kg/m2	＜3	≥30g/L	＜3	Yes	No	Yes	No	No	No	No	No	No	No	No	No	＜0.5 mg/L	＜4.0 g/L	General anesthesia	Thyroid/Breast Surgery	No	＜270 min	＜100 ml	No	No	≥90 %	No	＜0.05 ng/ml	＜10 mg/l	＜10 mg/l	＜3	≥0.5 mg/L	＜4.0 g/L	No	Internal Dataset
1117	＜65	Female	＜25 kg/m2	＜3	≥30g/L	＜3	Yes	Yes	Yes	No	No	No	No	No	No	No	No	No	＜0.5 mg/L	＜4.0 g/L	General anesthesia	Thoracic/Cardiovascular Surgery	No	＜270 min	＜100 ml	No	No	≥90 %	No	＜0.05 ng/ml	＜10 mg/l	＜10 mg/l	≥3	＜0.5 mg/L	＜4.0 g/L	No	Internal Dataset
1118	＜65	Female	＜25 kg/m2	＜3	≥30g/L	＜3	No	No	No	No	No	No	No	No	No	No	No	No	＜0.5 mg/L	＜4.0 g/L	General anesthesia	Thoracic/Cardiovascular Surgery	No	＜270 min	＜100 ml	No	No	≥90 %	No	＜0.05 ng/ml	＜10 mg/l	≥10 mg/l	＜3	＜0.5 mg/L	＜4.0 g/L	No	Internal Dataset
1119	＜65	Female	≥25 kg/m2	＜3	＜30g/L	≥3	No	Yes	No	No	No	No	No	No	No	No	No	No	＜0.5 mg/L	＜4.0 g/L	General anesthesia	Digestive System Surgery	No	＜270 min	＜100 ml	No	No	≥90 %	No	＜0.05 ng/ml	＜10 mg/l	＜10 mg/l	＜3	＜0.5 mg/L	＜4.0 g/L	No	Internal Dataset
1120	≥65	Female	＜25 kg/m2	＜3	≥30g/L	≥3	Yes	Yes	Yes	No	No	No	No	No	No	No	No	No	≥0.5 mg/L	＜4.0 g/L	General anesthesia	Digestive System Surgery	No	＜270 min	＜100 ml	No	No	≥90 %	No	＜0.05 ng/ml	＜10 mg/l	≥10 mg/l	＜3	＜0.5 mg/L	≥4.0 g/L	No	Internal Dataset
1121	＜65	Female	＜25 kg/m2	＜3	＜30g/L	≥3	No	Yes	No	No	Yes	No	Yes	Yes	No	No	No	No	≥0.5 mg/L	＜4.0 g/L	General anesthesia	Thoracic/Cardiovascular Surgery	No	＜270 min	＜100 ml	No	No	≥90 %	No	＜0.05 ng/ml	＜10 mg/l	＜10 mg/l	＜3	≥0.5 mg/L	≥4.0 g/L	No	Internal Dataset
1122	＜65	Female	＜25 kg/m2	≥3	＜30g/L	≥3	No	Yes	Yes	No	Yes	Yes	Yes	Yes	No	No	No	Yes	≥0.5 mg/L	＜4.0 g/L	General anesthesia	Thoracic/Cardiovascular Surgery	Yes	≥270 min	≥100 ml	No	No	≥90 %	No	＜0.05 ng/ml	＜10 mg/l	＜10 mg/l	＜3	≥0.5 mg/L	≥4.0 g/L	No	Internal Dataset
1123	＜65	Male	＜25 kg/m2	＜3	≥30g/L	＜3	Yes	Yes	Yes	No	No	No	No	Yes	No	No	No	Yes	＜0.5 mg/L	＜4.0 g/L	General anesthesia	Thyroid/Breast Surgery	No	＜270 min	≥100 ml	No	No	≥90 %	No	＜0.05 ng/ml	＜10 mg/l	≥10 mg/l	＜3	≥0.5 mg/L	≥4.0 g/L	No	Internal Dataset
1124	＜65	Male	＜25 kg/m2	≥3	≥30g/L	＜3	Yes	No	No	No	No	No	Yes	Yes	No	No	No	No	≥0.5 mg/L	＜4.0 g/L	General anesthesia	Thyroid/Breast Surgery	No	≥270 min	＜100 ml	No	No	≥90 %	No	＜0.05 ng/ml	≥10 mg/l	＜10 mg/l	≥3	＜0.5 mg/L	≥4.0 g/L	No	Internal Dataset
1125	≥65	Female	≥25 kg/m2	≥3	≥30g/L	≥3	No	No	No	No	Yes	No	Yes	Yes	No	No	No	No	＜0.5 mg/L	＜4.0 g/L	General anesthesia	Digestive System Surgery	No	＜270 min	＜100 ml	No	No	≥90 %	No	＜0.05 ng/ml	≥10 mg/l	≥10 mg/l	＜3	≥0.5 mg/L	＜4.0 g/L	No	Internal Dataset
1126	＜65	Male	≥25 kg/m2	＜3	＜30g/L	＜3	No	No	No	No	Yes	No	No	No	No	No	No	Yes	＜0.5 mg/L	＜4.0 g/L	General anesthesia	Orthopedic Surgery	Yes	＜270 min	＜100 ml	No	No	≥90 %	No	≥0.05 ng/ml	＜10 mg/l	＜10 mg/l	＜3	≥0.5 mg/L	＜4.0 g/L	No	Internal Dataset
1127	≥65	Male	≥25 kg/m2	＜3	＜30g/L	＜3	No	No	No	No	No	Yes	Yes	No	No	No	No	No	＜0.5 mg/L	＜4.0 g/L	Regional anesthesia	Orthopedic Surgery	No	＜270 min	＜100 ml	No	No	≥90 %	No	≥0.05 ng/ml	＜10 mg/l	＜10 mg/l	≥3	＜0.5 mg/L	＜4.0 g/L	No	Internal Dataset
1128	≥65	Female	≥25 kg/m2	＜3	≥30g/L	≥3	No	No	No	No	Yes	No	Yes	No	No	No	No	No	≥0.5 mg/L	＜4.0 g/L	Regional anesthesia	Digestive System Surgery	No	＜270 min	≥100 ml	No	No	≥90 %	Yes	＜0.05 ng/ml	＜10 mg/l	≥10 mg/l	＜3	＜0.5 mg/L	≥4.0 g/L	No	Internal Dataset
1129	≥65	Female	＜25 kg/m2	≥3	≥30g/L	＜3	No	No	No	No	No	No	No	No	No	No	No	Yes	≥0.5 mg/L	＜4.0 g/L	Regional anesthesia	Thyroid/Breast Surgery	No	＜270 min	＜100 ml	No	No	＜90 %	No	≥0.05 ng/ml	≥10 mg/l	＜10 mg/l	＜3	＜0.5 mg/L	≥4.0 g/L	No	Internal Dataset
1130	≥65	Male	≥25 kg/m2	＜3	≥30g/L	≥3	No	No	No	No	No	No	No	No	No	No	No	No	＜0.5 mg/L	＜4.0 g/L	General anesthesia	Thyroid/Breast Surgery	No	≥270 min	≥100 ml	No	No	≥90 %	No	＜0.05 ng/ml	＜10 mg/l	≥10 mg/l	＜3	≥0.5 mg/L	＜4.0 g/L	No	Internal Dataset
1131	≥65	Female	≥25 kg/m2	＜3	≥30g/L	＜3	No	No	No	No	No	No	Yes	No	No	No	No	Yes	＜0.5 mg/L	＜4.0 g/L	General anesthesia	Orthopedic Surgery	No	＜270 min	≥100 ml	No	yes	≥90 %	No	＜0.05 ng/ml	＜10 mg/l	＜10 mg/l	≥3	＜0.5 mg/L	≥4.0 g/L	No	Internal Dataset
1132	≥65	Female	≥25 kg/m2	＜3	＜30g/L	＜3	No	No	No	Yes	No	Yes	No	No	No	No	No	Yes	＜0.5 mg/L	＜4.0 g/L	General anesthesia	Orthopedic Surgery	No	＜270 min	＜100 ml	No	No	≥90 %	No	＜0.05 ng/ml	≥10 mg/l	≥10 mg/l	＜3	＜0.5 mg/L	＜4.0 g/L	No	Internal Dataset
1133	＜65	Female	≥25 kg/m2	≥3	≥30g/L	＜3	No	No	No	No	Yes	No	No	No	No	No	No	Yes	≥0.5 mg/L	＜4.0 g/L	General anesthesia	Thoracic/Cardiovascular Surgery	Yes	≥270 min	≥100 ml	No	yes	≥90 %	No	≥0.05 ng/ml	≥10 mg/l	＜10 mg/l	≥3	≥0.5 mg/L	≥4.0 g/L	No	Internal Dataset
1134	≥65	Female	＜25 kg/m2	＜3	＜30g/L	≥3	No	No	No	Yes	Yes	No	No	No	No	No	No	Yes	＜0.5 mg/L	＜4.0 g/L	General anesthesia	Thoracic/Cardiovascular Surgery	No	＜270 min	＜100 ml	yes	No	≥90 %	No	＜0.05 ng/ml	≥10 mg/l	≥10 mg/l	＜3	＜0.5 mg/L	≥4.0 g/L	No	Internal Dataset
1135	＜65	Female	≥25 kg/m2	≥3	≥30g/L	≥3	No	No	No	Yes	Yes	Yes	No	No	No	No	No	Yes	＜0.5 mg/L	＜4.0 g/L	General anesthesia	Gynecological Surgery	Yes	≥270 min	＜100 ml	No	No	≥90 %	No	＜0.05 ng/ml	≥10 mg/l	≥10 mg/l	＜3	≥0.5 mg/L	＜4.0 g/L	No	Internal Dataset
1136	≥65	Male	≥25 kg/m2	≥3	≥30g/L	＜3	No	No	No	No	No	No	Yes	No	No	No	No	No	＜0.5 mg/L	＜4.0 g/L	General anesthesia	Gynecological Surgery	Yes	≥270 min	≥100 ml	No	No	≥90 %	No	≥0.05 ng/ml	≥10 mg/l	≥10 mg/l	≥3	≥0.5 mg/L	≥4.0 g/L	No	Internal Dataset
1137	≥65	Female	＜25 kg/m2	＜3	≥30g/L	＜3	No	No	No	No	Yes	No	No	No	No	No	No	Yes	≥0.5 mg/L	＜4.0 g/L	General anesthesia	Digestive System Surgery	Yes	≥270 min	≥100 ml	No	yes	≥90 %	No	≥0.05 ng/ml	≥10 mg/l	＜10 mg/l	＜3	≥0.5 mg/L	≥4.0 g/L	No	Internal Dataset
1138	≥65	Male	≥25 kg/m2	＜3	≥30g/L	＜3	No	No	No	No	No	No	No	No	No	Yes	No	Yes	＜0.5 mg/L	＜4.0 g/L	General anesthesia	Thyroid/Breast Surgery	No	＜270 min	≥100 ml	yes	No	≥90 %	No	＜0.05 ng/ml	＜10 mg/l	≥10 mg/l	≥3	＜0.5 mg/L	≥4.0 g/L	No	Internal Dataset
1139	≥65	Female	≥25 kg/m2	＜3	≥30g/L	＜3	No	No	No	No	No	Yes	Yes	No	No	Yes	Yes	Yes	＜0.5 mg/L	＜4.0 g/L	General anesthesia	Thyroid/Breast Surgery	No	＜270 min	＜100 ml	No	No	≥90 %	No	＜0.05 ng/ml	≥10 mg/l	≥10 mg/l	＜3	＜0.5 mg/L	≥4.0 g/L	No	Internal Dataset
1140	＜65	Female	＜25 kg/m2	＜3	≥30g/L	＜3	No	No	No	Yes	No	No	Yes	No	No	No	Yes	Yes	＜0.5 mg/L	＜4.0 g/L	General anesthesia	Thyroid/Breast Surgery	No	≥270 min	＜100 ml	No	No	≥90 %	No	＜0.05 ng/ml	≥10 mg/l	＜10 mg/l	≥3	≥0.5 mg/L	≥4.0 g/L	No	Internal Dataset
1141	＜65	Female	≥25 kg/m2	＜3	≥30g/L	＜3	No	No	No	No	Yes	Yes	Yes	No	No	Yes	Yes	No	≥0.5 mg/L	＜4.0 g/L	General anesthesia	Thyroid/Breast Surgery	No	≥270 min	＜100 ml	No	No	≥90 %	No	＜0.05 ng/ml	＜10 mg/l	≥10 mg/l	＜3	≥0.5 mg/L	≥4.0 g/L	No	Internal Dataset
1142	＜65	Male	＜25 kg/m2	＜3	≥30g/L	＜3	No	No	No	No	No	Yes	No	No	No	No	Yes	Yes	≥0.5 mg/L	＜4.0 g/L	General anesthesia	Thoracic/Cardiovascular Surgery	Yes	＜270 min	≥100 ml	No	yes	≥90 %	No	＜0.05 ng/ml	＜10 mg/l	≥10 mg/l	＜3	＜0.5 mg/L	＜4.0 g/L	No	Internal Dataset
1143	≥65	Female	≥25 kg/m2	＜3	≥30g/L	＜3	No	No	No	No	No	No	No	No	No	Yes	Yes	Yes	≥0.5 mg/L	≥4.0 g/L	General anesthesia	Thoracic/Cardiovascular Surgery	Yes	＜270 min	＜100 ml	No	yes	≥90 %	No	＜0.05 ng/ml	＜10 mg/l	≥10 mg/l	＜3	＜0.5 mg/L	≥4.0 g/L	No	Internal Dataset
1144	＜65	Female	≥25 kg/m2	＜3	≥30g/L	＜3	No	No	No	Yes	No	Yes	Yes	No	No	Yes	No	No	＜0.5 mg/L	＜4.0 g/L	General anesthesia	Digestive System Surgery	Yes	＜270 min	＜100 ml	yes	No	＜90 %	Yes	＜0.05 ng/ml	＜10 mg/l	≥10 mg/l	＜3	≥0.5 mg/L	＜4.0 g/L	No	Internal Dataset
1145	＜65	Male	≥25 kg/m2	＜3	≥30g/L	＜3	No	No	No	Yes	Yes	No	No	No	No	Yes	Yes	Yes	≥0.5 mg/L	≥4.0 g/L	General anesthesia	Thyroid/Breast Surgery	No	＜270 min	＜100 ml	No	No	≥90 %	No	＜0.05 ng/ml	＜10 mg/l	＜10 mg/l	＜3	＜0.5 mg/L	≥4.0 g/L	No	Internal Dataset
1146	≥65	Female	＜25 kg/m2	＜3	≥30g/L	＜3	No	No	No	No	Yes	Yes	No	No	No	No	No	No	＜0.5 mg/L	＜4.0 g/L	General anesthesia	Thyroid/Breast Surgery	No	＜270 min	＜100 ml	No	No	≥90 %	No	＜0.05 ng/ml	＜10 mg/l	＜10 mg/l	＜3	＜0.5 mg/L	≥4.0 g/L	No	Internal Dataset
1147	＜65	Female	＜25 kg/m2	＜3	≥30g/L	＜3	No	No	No	Yes	No	No	No	No	No	No	No	Yes	≥0.5 mg/L	＜4.0 g/L	General anesthesia	Orthopedic Surgery	No	＜270 min	＜100 ml	No	No	≥90 %	No	＜0.05 ng/ml	＜10 mg/l	＜10 mg/l	＜3	≥0.5 mg/L	≥4.0 g/L	No	Internal Dataset
1148	＜65	Male	≥25 kg/m2	＜3	≥30g/L	＜3	No	No	No	No	No	Yes	No	No	No	Yes	Yes	Yes	＜0.5 mg/L	≥4.0 g/L	General anesthesia	Orthopedic Surgery	No	＜270 min	＜100 ml	No	No	≥90 %	No	＜0.05 ng/ml	＜10 mg/l	＜10 mg/l	＜3	＜0.5 mg/L	≥4.0 g/L	No	Internal Dataset
1149	＜65	Female	＜25 kg/m2	＜3	≥30g/L	＜3	No	Yes	Yes	Yes	No	No	No	No	No	Yes	Yes	No	≥0.5 mg/L	≥4.0 g/L	General anesthesia	Digestive System Surgery	No	＜270 min	＜100 ml	No	No	≥90 %	No	＜0.05 ng/ml	＜10 mg/l	≥10 mg/l	＜3	＜0.5 mg/L	＜4.0 g/L	No	Internal Dataset
1150	＜65	Female	＜25 kg/m2	＜3	≥30g/L	＜3	No	Yes	Yes	No	No	Yes	No	No	No	Yes	Yes	Yes	≥0.5 mg/L	≥4.0 g/L	General anesthesia	Urinary System Surgery	No	＜270 min	＜100 ml	No	No	≥90 %	No	＜0.05 ng/ml	＜10 mg/l	＜10 mg/l	＜3	＜0.5 mg/L	≥4.0 g/L	No	Internal Dataset
1151	≥65	Female	＜25 kg/m2	＜3	≥30g/L	＜3	Yes	Yes	No	No	No	No	No	No	No	No	No	No	≥0.5 mg/L	＜4.0 g/L	General anesthesia	Urinary System Surgery	No	＜270 min	＜100 ml	No	No	≥90 %	No	＜0.05 ng/ml	＜10 mg/l	≥10 mg/l	＜3	≥0.5 mg/L	＜4.0 g/L	No	Internal Dataset
1152	≥65	Male	≥25 kg/m2	＜3	≥30g/L	＜3	No	Yes	Yes	No	Yes	No	Yes	Yes	No	Yes	No	Yes	≥0.5 mg/L	＜4.0 g/L	General anesthesia	Urinary System Surgery	No	＜270 min	＜100 ml	No	No	≥90 %	No	＜0.05 ng/ml	≥10 mg/l	≥10 mg/l	＜3	＜0.5 mg/L	≥4.0 g/L	No	Internal Dataset
1153	＜65	Male	＜25 kg/m2	＜3	≥30g/L	＜3	No	Yes	No	No	No	Yes	Yes	No	No	Yes	Yes	No	≥0.5 mg/L	＜4.0 g/L	General anesthesia	Urinary System Surgery	No	＜270 min	＜100 ml	No	No	≥90 %	No	＜0.05 ng/ml	＜10 mg/l	＜10 mg/l	＜3	≥0.5 mg/L	≥4.0 g/L	No	Internal Dataset
1154	＜65	Female	≥25 kg/m2	＜3	≥30g/L	＜3	No	No	Yes	No	Yes	Yes	No	No	No	No	Yes	No	≥0.5 mg/L	＜4.0 g/L	General anesthesia	Thoracic/Cardiovascular Surgery	No	＜270 min	＜100 ml	No	No	≥90 %	No	＜0.05 ng/ml	＜10 mg/l	＜10 mg/l	＜3	＜0.5 mg/L	＜4.0 g/L	No	Internal Dataset
1155	＜65	Female	＜25 kg/m2	＜3	≥30g/L	＜3	No	No	No	No	Yes	No	Yes	No	No	No	No	No	＜0.5 mg/L	≥4.0 g/L	General anesthesia	Thoracic/Cardiovascular Surgery	No	＜270 min	＜100 ml	No	No	≥90 %	No	＜0.05 ng/ml	＜10 mg/l	＜10 mg/l	＜3	＜0.5 mg/L	＜4.0 g/L	No	Internal Dataset
1156	≥65	Female	＜25 kg/m2	＜3	≥30g/L	＜3	No	No	No	No	No	No	Yes	No	No	No	No	Yes	＜0.5 mg/L	＜4.0 g/L	General anesthesia	Digestive System Surgery	No	＜270 min	＜100 ml	No	No	≥90 %	No	＜0.05 ng/ml	＜10 mg/l	＜10 mg/l	＜3	＜0.5 mg/L	＜4.0 g/L	No	Internal Dataset
1157	≥65	Male	＜25 kg/m2	＜3	＜30g/L	＜3	Yes	No	No	No	No	Yes	No	No	No	No	No	Yes	≥0.5 mg/L	＜4.0 g/L	General anesthesia	Thoracic/Cardiovascular Surgery	No	＜270 min	＜100 ml	No	No	≥90 %	No	＜0.05 ng/ml	＜10 mg/l	＜10 mg/l	＜3	＜0.5 mg/L	＜4.0 g/L	No	Internal Dataset
1158	≥65	Female	≥25 kg/m2	＜3	＜30g/L	≥3	Yes	Yes	Yes	No	No	Yes	No	Yes	No	No	No	No	＜0.5 mg/L	≥4.0 g/L	General anesthesia	Thoracic/Cardiovascular Surgery	No	＜270 min	＜100 ml	yes	No	≥90 %	No	＜0.05 ng/ml	＜10 mg/l	＜10 mg/l	＜3	＜0.5 mg/L	＜4.0 g/L	No	Internal Dataset
1159	≥65	Male	＜25 kg/m2	≥3	＜30g/L	≥3	No	Yes	No	No	Yes	No	No	No	No	No	No	Yes	≥0.5 mg/L	≥4.0 g/L	General anesthesia	Digestive System Surgery	No	＜270 min	＜100 ml	No	No	≥90 %	No	＜0.05 ng/ml	＜10 mg/l	＜10 mg/l	＜3	＜0.5 mg/L	＜4.0 g/L	No	Internal Dataset
1160	≥65	Female	≥25 kg/m2	≥3	≥30g/L	≥3	No	Yes	No	No	Yes	Yes	Yes	No	No	No	No	Yes	≥0.5 mg/L	＜4.0 g/L	General anesthesia	Urinary System Surgery	Yes	＜270 min	＜100 ml	No	No	≥90 %	No	＜0.05 ng/ml	＜10 mg/l	＜10 mg/l	＜3	＜0.5 mg/L	＜4.0 g/L	No	Internal Dataset
1161	＜65	Male	≥25 kg/m2	＜3	＜30g/L	≥3	No	Yes	No	No	No	Yes	No	No	No	No	No	No	＜0.5 mg/L	≥4.0 g/L	General anesthesia	Urinary System Surgery	No	≥270 min	＜100 ml	yes	No	≥90 %	No	＜0.05 ng/ml	＜10 mg/l	＜10 mg/l	＜3	＜0.5 mg/L	＜4.0 g/L	No	Internal Dataset
1162	≥65	Female	＜25 kg/m2	＜3	＜30g/L	≥3	Yes	No	No	No	No	No	No	Yes	No	No	No	Yes	＜0.5 mg/L	≥4.0 g/L	General anesthesia	Urinary System Surgery	No	≥270 min	＜100 ml	No	No	≥90 %	No	＜0.05 ng/ml	＜10 mg/l	＜10 mg/l	＜3	＜0.5 mg/L	＜4.0 g/L	No	Internal Dataset
1163	≥65	Male	＜25 kg/m2	≥3	＜30g/L	＜3	No	No	No	No	No	Yes	No	Yes	No	No	No	No	＜0.5 mg/L	≥4.0 g/L	General anesthesia	Digestive System Surgery	No	＜270 min	≥100 ml	No	No	≥90 %	No	＜0.05 ng/ml	＜10 mg/l	＜10 mg/l	＜3	＜0.5 mg/L	＜4.0 g/L	No	Internal Dataset
1164	≥65	Male	＜25 kg/m2	＜3	＜30g/L	≥3	No	No	No	No	Yes	Yes	No	No	No	No	No	Yes	＜0.5 mg/L	＜4.0 g/L	General anesthesia	Orthopedic Surgery	No	≥270 min	≥100 ml	yes	yes	≥90 %	No	＜0.05 ng/ml	＜10 mg/l	＜10 mg/l	＜3	＜0.5 mg/L	＜4.0 g/L	No	Internal Dataset
1165	＜65	Female	＜25 kg/m2	≥3	≥30g/L	≥3	Yes	No	No	No	No	No	No	No	No	No	No	Yes	≥0.5 mg/L	＜4.0 g/L	General anesthesia	Orthopedic Surgery	No	＜270 min	＜100 ml	No	No	≥90 %	No	＜0.05 ng/ml	＜10 mg/l	＜10 mg/l	＜3	＜0.5 mg/L	＜4.0 g/L	No	Internal Dataset
1166	≥65	Male	≥25 kg/m2	＜3	＜30g/L	＜3	Yes	No	No	No	No	Yes	No	No	No	No	No	Yes	＜0.5 mg/L	≥4.0 g/L	General anesthesia	Digestive System Surgery	Yes	＜270 min	＜100 ml	yes	No	≥90 %	No	＜0.05 ng/ml	＜10 mg/l	＜10 mg/l	＜3	＜0.5 mg/L	＜4.0 g/L	No	Internal Dataset
1167	＜65	Male	＜25 kg/m2	≥3	＜30g/L	＜3	No	No	No	No	No	Yes	Yes	Yes	No	No	No	No	＜0.5 mg/L	＜4.0 g/L	General anesthesia	Urinary System Surgery	No	＜270 min	≥100 ml	No	No	≥90 %	Yes	＜0.05 ng/ml	＜10 mg/l	＜10 mg/l	＜3	＜0.5 mg/L	＜4.0 g/L	No	Internal Dataset
1168	＜65	Male	≥25 kg/m2	≥3	≥30g/L	＜3	No	No	No	No	Yes	Yes	No	Yes	No	No	No	No	＜0.5 mg/L	≥4.0 g/L	General anesthesia	Urinary System Surgery	No	＜270 min	≥100 ml	No	No	≥90 %	Yes	＜0.05 ng/ml	＜10 mg/l	＜10 mg/l	＜3	＜0.5 mg/L	＜4.0 g/L	No	Internal Dataset
1169	≥65	Female	＜25 kg/m2	＜3	＜30g/L	≥3	No	No	No	No	Yes	No	No	No	No	No	No	Yes	＜0.5 mg/L	＜4.0 g/L	General anesthesia	Urinary System Surgery	Yes	＜270 min	≥100 ml	No	yes	＜90 %	Yes	＜0.05 ng/ml	＜10 mg/l	＜10 mg/l	＜3	＜0.5 mg/L	＜4.0 g/L	No	Internal Dataset
1170	＜65	Female	＜25 kg/m2	＜3	＜30g/L	＜3	No	No	No	No	No	Yes	Yes	Yes	No	No	No	No	＜0.5 mg/L	＜4.0 g/L	General anesthesia	Urinary System Surgery	Yes	＜270 min	＜100 ml	No	No	≥90 %	No	＜0.05 ng/ml	＜10 mg/l	＜10 mg/l	＜3	＜0.5 mg/L	＜4.0 g/L	No	Internal Dataset
1171	≥65	Male	≥25 kg/m2	＜3	≥30g/L	＜3	No	No	No	No	No	Yes	Yes	No	No	No	No	Yes	≥0.5 mg/L	＜4.0 g/L	General anesthesia	Digestive System Surgery	No	≥270 min	＜100 ml	No	No	≥90 %	No	＜0.05 ng/ml	＜10 mg/l	＜10 mg/l	＜3	＜0.5 mg/L	＜4.0 g/L	No	Internal Dataset
1172	＜65	Male	≥25 kg/m2	＜3	≥30g/L	＜3	Yes	No	No	No	No	Yes	No	No	No	No	No	Yes	≥0.5 mg/L	＜4.0 g/L	General anesthesia	Digestive System Surgery	No	＜270 min	≥100 ml	No	yes	≥90 %	No	＜0.05 ng/ml	＜10 mg/l	＜10 mg/l	＜3	＜0.5 mg/L	＜4.0 g/L	No	Internal Dataset
1173	≥65	Female	≥25 kg/m2	＜3	≥30g/L	＜3	Yes	No	No	No	No	Yes	Yes	Yes	No	No	No	No	＜0.5 mg/L	＜4.0 g/L	General anesthesia	Thyroid/Breast Surgery	No	≥270 min	≥100 ml	yes	yes	≥90 %	No	＜0.05 ng/ml	＜10 mg/l	＜10 mg/l	＜3	＜0.5 mg/L	＜4.0 g/L	No	Internal Dataset
1174	＜65	Female	＜25 kg/m2	＜3	≥30g/L	＜3	Yes	No	No	No	Yes	No	No	No	No	Yes	Yes	Yes	＜0.5 mg/L	＜4.0 g/L	General anesthesia	Thyroid/Breast Surgery	Yes	＜270 min	≥100 ml	No	No	≥90 %	No	＜0.05 ng/ml	＜10 mg/l	＜10 mg/l	＜3	＜0.5 mg/L	＜4.0 g/L	No	Internal Dataset
1175	＜65	Female	≥25 kg/m2	＜3	≥30g/L	＜3	Yes	No	No	No	No	Yes	No	No	No	Yes	No	Yes	≥0.5 mg/L	＜4.0 g/L	General anesthesia	Thoracic/Cardiovascular Surgery	Yes	≥270 min	≥100 ml	yes	No	≥90 %	No	＜0.05 ng/ml	≥10 mg/l	≥10 mg/l	＜3	＜0.5 mg/L	＜4.0 g/L	No	Internal Dataset
1176	＜65	Male	＜25 kg/m2	＜3	≥30g/L	＜3	Yes	No	No	No	Yes	No	No	No	No	No	No	No	＜0.5 mg/L	＜4.0 g/L	General anesthesia	Thoracic/Cardiovascular Surgery	No	≥270 min	＜100 ml	No	yes	≥90 %	No	＜0.05 ng/ml	≥10 mg/l	≥10 mg/l	≥3	≥0.5 mg/L	＜4.0 g/L	No	Internal Dataset
1177	≥65	Male	≥25 kg/m2	＜3	≥30g/L	＜3	Yes	No	No	No	Yes	Yes	No	No	No	Yes	No	Yes	≥0.5 mg/L	＜4.0 g/L	General anesthesia	Urinary System Surgery	Yes	＜270 min	＜100 ml	yes	No	≥90 %	No	＜0.05 ng/ml	≥10 mg/l	＜10 mg/l	≥3	＜0.5 mg/L	≥4.0 g/L	No	Internal Dataset
1178	＜65	Male	≥25 kg/m2	＜3	≥30g/L	＜3	Yes	No	No	No	No	Yes	Yes	No	No	Yes	No	No	＜0.5 mg/L	＜4.0 g/L	Regional anesthesia	Digestive System Surgery	No	≥270 min	≥100 ml	yes	yes	≥90 %	No	＜0.05 ng/ml	＜10 mg/l	＜10 mg/l	＜3	≥0.5 mg/L	≥4.0 g/L	No	Internal Dataset
1179	≥65	Male	≥25 kg/m2	＜3	≥30g/L	＜3	No	No	No	No	No	No	Yes	No	No	Yes	Yes	No	＜0.5 mg/L	＜4.0 g/L	Regional anesthesia	Digestive System Surgery	No	＜270 min	＜100 ml	yes	yes	≥90 %	No	＜0.05 ng/ml	＜10 mg/l	＜10 mg/l	≥3	＜0.5 mg/L	＜4.0 g/L	No	Internal Dataset
1180	＜65	Male	≥25 kg/m2	＜3	≥30g/L	＜3	No	No	No	No	Yes	Yes	Yes	No	No	Yes	Yes	Yes	＜0.5 mg/L	＜4.0 g/L	Regional anesthesia	Orthopedic Surgery	Yes	＜270 min	≥100 ml	yes	yes	≥90 %	No	≥0.05 ng/ml	≥10 mg/l	＜10 mg/l	＜3	≥0.5 mg/L	＜4.0 g/L	No	Internal Dataset
1181	＜65	Male	＜25 kg/m2	＜3	≥30g/L	＜3	Yes	No	No	No	No	Yes	No	Yes	No	Yes	Yes	No	＜0.5 mg/L	＜4.0 g/L	Regional anesthesia	Orthopedic Surgery	Yes	≥270 min	≥100 ml	yes	yes	≥90 %	No	＜0.05 ng/ml	＜10 mg/l	＜10 mg/l	＜3	＜0.5 mg/L	≥4.0 g/L	No	Internal Dataset
1182	≥65	Female	≥25 kg/m2	＜3	≥30g/L	＜3	Yes	No	No	No	No	No	No	No	No	Yes	Yes	Yes	＜0.5 mg/L	＜4.0 g/L	Regional anesthesia	Digestive System Surgery	No	＜270 min	＜100 ml	No	No	＜90 %	Yes	≥0.05 ng/ml	＜10 mg/l	＜10 mg/l	＜3	≥0.5 mg/L	＜4.0 g/L	No	Internal Dataset
1183	≥65	Male	＜25 kg/m2	＜3	≥30g/L	＜3	No	No	No	No	Yes	No	Yes	Yes	No	Yes	Yes	No	≥0.5 mg/L	＜4.0 g/L	Regional anesthesia	Orthopedic Surgery	No	＜270 min	＜100 ml	No	yes	≥90 %	No	≥0.05 ng/ml	＜10 mg/l	＜10 mg/l	＜3	≥0.5 mg/L	＜4.0 g/L	No	Internal Dataset
1184	≥65	Female	≥25 kg/m2	＜3	≥30g/L	＜3	Yes	No	No	No	No	No	Yes	No	No	No	No	Yes	≥0.5 mg/L	＜4.0 g/L	General anesthesia	Orthopedic Surgery	No	＜270 min	＜100 ml	No	No	≥90 %	No	≥0.05 ng/ml	≥10 mg/l	＜10 mg/l	＜3	≥0.5 mg/L	≥4.0 g/L	No	Internal Dataset
1185	≥65	Female	＜25 kg/m2	＜3	≥30g/L	＜3	No	No	No	No	Yes	No	No	Yes	No	No	No	No	≥0.5 mg/L	＜4.0 g/L	General anesthesia	Digestive System Surgery	No	＜270 min	＜100 ml	No	No	＜90 %	No	＜0.05 ng/ml	≥10 mg/l	＜10 mg/l	＜3	＜0.5 mg/L	＜4.0 g/L	No	Internal Dataset
1186	≥65	Female	≥25 kg/m2	＜3	≥30g/L	＜3	Yes	No	No	No	Yes	No	No	Yes	No	Yes	Yes	Yes	＜0.5 mg/L	＜4.0 g/L	General anesthesia	Digestive System Surgery	No	＜270 min	＜100 ml	No	No	＜90 %	No	＜0.05 ng/ml	≥10 mg/l	≥10 mg/l	＜3	≥0.5 mg/L	＜4.0 g/L	No	Internal Dataset
1187	＜65	Male	≥25 kg/m2	＜3	＜30g/L	＜3	No	No	No	No	Yes	No	No	No	No	No	No	No	≥0.5 mg/L	＜4.0 g/L	General anesthesia	Digestive System Surgery	No	＜270 min	＜100 ml	No	No	＜90 %	No	＜0.05 ng/ml	＜10 mg/l	≥10 mg/l	＜3	＜0.5 mg/L	＜4.0 g/L	No	Internal Dataset
1188	＜65	Female	＜25 kg/m2	≥3	≥30g/L	＜3	Yes	No	Yes	No	Yes	Yes	Yes	No	No	No	Yes	No	＜0.5 mg/L	＜4.0 g/L	General anesthesia	Digestive System Surgery	No	＜270 min	＜100 ml	No	No	＜90 %	No	≥0.05 ng/ml	≥10 mg/l	≥10 mg/l	＜3	＜0.5 mg/L	≥4.0 g/L	No	Internal Dataset
1189	＜65	Female	≥25 kg/m2	＜3	≥30g/L	＜3	Yes	No	No	No	No	Yes	Yes	No	No	No	Yes	Yes	≥0.5 mg/L	＜4.0 g/L	General anesthesia	Urinary System Surgery	No	＜270 min	＜100 ml	No	No	≥90 %	No	＜0.05 ng/ml	≥10 mg/l	≥10 mg/l	＜3	≥0.5 mg/L	≥4.0 g/L	No	Internal Dataset
1190	≥65	Female	＜25 kg/m2	＜3	≥30g/L	≥3	Yes	No	Yes	No	Yes	Yes	No	No	No	No	No	No	≥0.5 mg/L	＜4.0 g/L	General anesthesia	Urinary System Surgery	No	＜270 min	＜100 ml	No	No	≥90 %	No	≥0.05 ng/ml	≥10 mg/l	≥10 mg/l	＜3	＜0.5 mg/L	＜4.0 g/L	No	Internal Dataset
1191	≥65	Female	≥25 kg/m2	＜3	＜30g/L	≥3	Yes	Yes	Yes	No	No	No	No	No	No	No	No	No	≥0.5 mg/L	＜4.0 g/L	General anesthesia	Urinary System Surgery	No	＜270 min	＜100 ml	No	No	＜90 %	No	＜0.05 ng/ml	＜10 mg/l	＜10 mg/l	＜3	＜0.5 mg/L	＜4.0 g/L	No	Internal Dataset
1192	≥65	Male	＜25 kg/m2	＜3	＜30g/L	＜3	No	Yes	Yes	No	No	No	Yes	No	No	No	Yes	No	≥0.5 mg/L	＜4.0 g/L	General anesthesia	Digestive System Surgery	No	＜270 min	＜100 ml	No	No	≥90 %	No	＜0.05 ng/ml	＜10 mg/l	＜10 mg/l	＜3	＜0.5 mg/L	＜4.0 g/L	No	Internal Dataset
1193	＜65	Female	≥25 kg/m2	＜3	≥30g/L	＜3	No	No	Yes	No	No	No	No	No	Yes	No	Yes	No	＜0.5 mg/L	＜4.0 g/L	General anesthesia	Orthopedic Surgery	No	＜270 min	＜100 ml	No	No	≥90 %	No	＜0.05 ng/ml	＜10 mg/l	＜10 mg/l	＜3	＜0.5 mg/L	＜4.0 g/L	No	Internal Dataset
1194	≥65	Male	＜25 kg/m2	＜3	＜30g/L	＜3	No	No	Yes	No	No	No	No	No	No	Yes	Yes	No	≥0.5 mg/L	＜4.0 g/L	General anesthesia	Orthopedic Surgery	No	＜270 min	＜100 ml	No	No	≥90 %	No	＜0.05 ng/ml	＜10 mg/l	＜10 mg/l	＜3	＜0.5 mg/L	＜4.0 g/L	No	Internal Dataset
1195	＜65	Male	＜25 kg/m2	＜3	≥30g/L	＜3	Yes	Yes	Yes	No	Yes	Yes	No	No	Yes	Yes	No	No	＜0.5 mg/L	＜4.0 g/L	General anesthesia	Gynecological Surgery	No	＜270 min	＜100 ml	No	No	≥90 %	No	＜0.05 ng/ml	＜10 mg/l	＜10 mg/l	＜3	＜0.5 mg/L	＜4.0 g/L	No	Internal Dataset
1196	≥65	Female	≥25 kg/m2	＜3	≥30g/L	＜3	No	No	No	Yes	Yes	Yes	Yes	No	No	Yes	No	No	＜0.5 mg/L	＜4.0 g/L	General anesthesia	Gynecological Surgery	No	＜270 min	＜100 ml	No	No	＜90 %	No	＜0.05 ng/ml	＜10 mg/l	＜10 mg/l	＜3	＜0.5 mg/L	＜4.0 g/L	No	Internal Dataset
1197	≥65	Female	＜25 kg/m2	＜3	≥30g/L	＜3	No	No	Yes	No	Yes	Yes	No	No	Yes	Yes	Yes	Yes	≥0.5 mg/L	＜4.0 g/L	General anesthesia	Digestive System Surgery	No	＜270 min	＜100 ml	No	No	≥90 %	No	＜0.05 ng/ml	＜10 mg/l	＜10 mg/l	＜3	＜0.5 mg/L	＜4.0 g/L	No	Internal Dataset
1198	＜65	Male	≥25 kg/m2	＜3	≥30g/L	＜3	Yes	No	No	No	Yes	Yes	No	No	Yes	No	Yes	No	＜0.5 mg/L	＜4.0 g/L	General anesthesia	Thyroid/Breast Surgery	No	＜270 min	＜100 ml	No	No	≥90 %	No	＜0.05 ng/ml	＜10 mg/l	＜10 mg/l	＜3	＜0.5 mg/L	＜4.0 g/L	No	Internal Dataset
1199	＜65	Female	＜25 kg/m2	＜3	≥30g/L	＜3	Yes	Yes	Yes	Yes	No	Yes	No	No	No	Yes	Yes	No	≥0.5 mg/L	＜4.0 g/L	General anesthesia	Thyroid/Breast Surgery	No	＜270 min	＜100 ml	No	No	≥90 %	No	＜0.05 ng/ml	＜10 mg/l	＜10 mg/l	＜3	＜0.5 mg/L	＜4.0 g/L	No	Internal Dataset
1200	＜65	Male	＜25 kg/m2	＜3	≥30g/L	＜3	No	No	No	No	Yes	Yes	Yes	No	No	No	Yes	No	≥0.5 mg/L	＜4.0 g/L	General anesthesia	Urinary System Surgery	No	＜270 min	＜100 ml	No	No	＜90 %	No	＜0.05 ng/ml	＜10 mg/l	＜10 mg/l	＜3	＜0.5 mg/L	＜4.0 g/L	No	Internal Dataset
1201	＜65	Male	＜25 kg/m2	＜3	≥30g/L	＜3	Yes	No	No	No	Yes	Yes	Yes	No	Yes	No	Yes	Yes	＜0.5 mg/L	＜4.0 g/L	General anesthesia	Urinary System Surgery	No	＜270 min	＜100 ml	No	No	＜90 %	No	＜0.05 ng/ml	＜10 mg/l	＜10 mg/l	＜3	＜0.5 mg/L	＜4.0 g/L	No	Internal Dataset
1202	≥65	Male	＜25 kg/m2	＜3	≥30g/L	＜3	No	Yes	Yes	Yes	Yes	Yes	Yes	No	No	Yes	Yes	Yes	≥0.5 mg/L	＜4.0 g/L	General anesthesia	Digestive System Surgery	Yes	＜270 min	＜100 ml	No	No	≥90 %	No	＜0.05 ng/ml	＜10 mg/l	＜10 mg/l	＜3	＜0.5 mg/L	＜4.0 g/L	No	Internal Dataset
1203	＜65	Male	≥25 kg/m2	＜3	≥30g/L	＜3	No	No	No	Yes	Yes	No	Yes	No	No	No	No	Yes	＜0.5 mg/L	＜4.0 g/L	General anesthesia	Thyroid/Breast Surgery	Yes	≥270 min	≥100 ml	No	No	＜90 %	No	＜0.05 ng/ml	＜10 mg/l	＜10 mg/l	＜3	＜0.5 mg/L	＜4.0 g/L	No	Internal Dataset
1204	≥65	Male	≥25 kg/m2	＜3	≥30g/L	＜3	No	No	No	No	Yes	No	Yes	Yes	No	No	Yes	No	≥0.5 mg/L	＜4.0 g/L	General anesthesia	Thyroid/Breast Surgery	Yes	＜270 min	≥100 ml	yes	No	≥90 %	No	＜0.05 ng/ml	＜10 mg/l	＜10 mg/l	＜3	＜0.5 mg/L	＜4.0 g/L	No	Internal Dataset
1205	≥65	Female	＜25 kg/m2	＜3	≥30g/L	＜3	No	No	No	No	No	Yes	No	No	No	No	No	Yes	＜0.5 mg/L	≥4.0 g/L	General anesthesia	Digestive System Surgery	No	≥270 min	＜100 ml	yes	No	＜90 %	No	＜0.05 ng/ml	＜10 mg/l	＜10 mg/l	＜3	＜0.5 mg/L	＜4.0 g/L	No	Internal Dataset
1206	＜65	Female	≥25 kg/m2	＜3	≥30g/L	＜3	No	No	No	No	No	No	Yes	No	No	No	No	Yes	＜0.5 mg/L	＜4.0 g/L	General anesthesia	Orthopedic Surgery	Yes	≥270 min	≥100 ml	No	No	＜90 %	No	＜0.05 ng/ml	＜10 mg/l	＜10 mg/l	＜3	＜0.5 mg/L	＜4.0 g/L	No	Internal Dataset
1207	＜65	Female	≥25 kg/m2	＜3	≥30g/L	＜3	No	No	No	No	Yes	Yes	Yes	No	Yes	No	No	Yes	＜0.5 mg/L	＜4.0 g/L	General anesthesia	Orthopedic Surgery	No	＜270 min	≥100 ml	yes	No	≥90 %	No	＜0.05 ng/ml	＜10 mg/l	＜10 mg/l	＜3	＜0.5 mg/L	＜4.0 g/L	No	Internal Dataset
1208	＜65	Female	＜25 kg/m2	＜3	≥30g/L	＜3	No	No	No	No	No	No	No	No	No	No	No	Yes	＜0.5 mg/L	≥4.0 g/L	General anesthesia	Thyroid/Breast Surgery	No	＜270 min	≥100 ml	yes	yes	≥90 %	No	＜0.05 ng/ml	＜10 mg/l	＜10 mg/l	＜3	＜0.5 mg/L	＜4.0 g/L	No	Internal Dataset
1209	＜65	Female	＜25 kg/m2	＜3	≥30g/L	≥3	No	No	No	No	No	No	No	No	No	No	No	No	≥0.5 mg/L	≥4.0 g/L	General anesthesia	Thyroid/Breast Surgery	No	≥270 min	≥100 ml	yes	yes	＜90 %	No	＜0.05 ng/ml	＜10 mg/l	＜10 mg/l	＜3	＜0.5 mg/L	＜4.0 g/L	No	Internal Dataset
1210	＜65	Male	＜25 kg/m2	≥3	＜30g/L	≥3	No	No	No	No	No	No	No	No	No	No	No	No	≥0.5 mg/L	＜4.0 g/L	General anesthesia	Urinary System Surgery	Yes	≥270 min	＜100 ml	No	No	≥90 %	No	＜0.05 ng/ml	＜10 mg/l	＜10 mg/l	＜3	＜0.5 mg/L	＜4.0 g/L	No	Internal Dataset
1211	＜65	Male	≥25 kg/m2	≥3	≥30g/L	＜3	No	No	No	No	No	No	No	No	No	No	No	Yes	＜0.5 mg/L	≥4.0 g/L	General anesthesia	Urinary System Surgery	No	＜270 min	＜100 ml	No	No	＜90 %	Yes	≥0.05 ng/ml	≥10 mg/l	≥10 mg/l	＜3	＜0.5 mg/L	≥4.0 g/L	No	Internal Dataset
1212	＜65	Male	＜25 kg/m2	≥3	＜30g/L	＜3	No	No	No	No	No	No	No	No	No	No	No	Yes	≥0.5 mg/L	≥4.0 g/L	General anesthesia	Digestive System Surgery	Yes	≥270 min	＜100 ml	No	No	≥90 %	No	＜0.05 ng/ml	＜10 mg/l	≥10 mg/l	≥3	≥0.5 mg/L	＜4.0 g/L	No	Internal Dataset
1213	≥65	Female	≥25 kg/m2	＜3	≥30g/L	＜3	No	No	No	No	No	No	No	No	No	No	No	No	＜0.5 mg/L	＜4.0 g/L	General anesthesia	Neurosurgery	No	≥270 min	＜100 ml	No	No	≥90 %	No	≥0.05 ng/ml	＜10 mg/l	＜10 mg/l	＜3	＜0.5 mg/L	＜4.0 g/L	No	Internal Dataset
1214	＜65	Male	＜25 kg/m2	＜3	＜30g/L	≥3	No	No	No	No	No	No	No	No	No	No	No	No	≥0.5 mg/L	＜4.0 g/L	General anesthesia	Neurosurgery	Yes	≥270 min	≥100 ml	yes	yes	≥90 %	No	≥0.05 ng/ml	＜10 mg/l	≥10 mg/l	≥3	＜0.5 mg/L	≥4.0 g/L	No	Internal Dataset
1215	＜65	Female	＜25 kg/m2	＜3	＜30g/L	＜3	No	No	No	No	No	No	No	No	No	No	No	No	＜0.5 mg/L	＜4.0 g/L	General anesthesia	Digestive System Surgery	Yes	＜270 min	＜100 ml	yes	No	≥90 %	No	≥0.05 ng/ml	＜10 mg/l	＜10 mg/l	＜3	≥0.5 mg/L	≥4.0 g/L	No	Internal Dataset
1216	＜65	Male	≥25 kg/m2	≥3	≥30g/L	≥3	No	No	No	No	No	No	No	No	No	No	No	No	＜0.5 mg/L	＜4.0 g/L	General anesthesia	Neurosurgery	No	≥270 min	≥100 ml	yes	No	≥90 %	No	≥0.05 ng/ml	≥10 mg/l	＜10 mg/l	＜3	≥0.5 mg/L	≥4.0 g/L	No	Internal Dataset
1217	≥65	Female	＜25 kg/m2	≥3	＜30g/L	＜3	No	No	No	No	No	No	No	No	No	No	No	Yes	＜0.5 mg/L	＜4.0 g/L	General anesthesia	Neurosurgery	No	＜270 min	＜100 ml	yes	No	≥90 %	No	≥0.05 ng/ml	＜10 mg/l	≥10 mg/l	≥3	≥0.5 mg/L	＜4.0 g/L	No	Internal Dataset
1218	≥65	Male	＜25 kg/m2	＜3	≥30g/L	≥3	No	No	No	No	No	No	No	No	No	No	No	No	＜0.5 mg/L	≥4.0 g/L	General anesthesia	Urinary System Surgery	Yes	≥270 min	≥100 ml	No	No	≥90 %	No	＜0.05 ng/ml	≥10 mg/l	≥10 mg/l	＜3	＜0.5 mg/L	≥4.0 g/L	No	Internal Dataset
1219	＜65	Male	≥25 kg/m2	≥3	≥30g/L	≥3	No	No	No	No	No	No	No	No	No	No	No	Yes	≥0.5 mg/L	＜4.0 g/L	General anesthesia	Urinary System Surgery	Yes	＜270 min	＜100 ml	yes	yes	≥90 %	No	≥0.05 ng/ml	＜10 mg/l	≥10 mg/l	＜3	≥0.5 mg/L	≥4.0 g/L	No	Internal Dataset
1220	≥65	Female	＜25 kg/m2	≥3	≥30g/L	≥3	No	No	No	No	No	No	No	No	No	No	No	Yes	＜0.5 mg/L	≥4.0 g/L	General anesthesia	Urinary System Surgery	No	≥270 min	＜100 ml	yes	yes	≥90 %	No	≥0.05 ng/ml	≥10 mg/l	＜10 mg/l	＜3	≥0.5 mg/L	≥4.0 g/L	No	Internal Dataset
1221	＜65	Female	＜25 kg/m2	＜3	≥30g/L	≥3	No	No	No	No	No	No	No	No	No	No	No	Yes	≥0.5 mg/L	＜4.0 g/L	General anesthesia	Thoracic/Cardiovascular Surgery	Yes	≥270 min	≥100 ml	No	No	≥90 %	No	≥0.05 ng/ml	＜10 mg/l	≥10 mg/l	≥3	＜0.5 mg/L	＜4.0 g/L	No	Internal Dataset
1222	＜65	Female	＜25 kg/m2	≥3	≥30g/L	＜3	No	No	No	No	No	No	No	No	No	No	No	No	≥0.5 mg/L	≥4.0 g/L	General anesthesia	Thoracic/Cardiovascular Surgery	Yes	≥270 min	≥100 ml	No	No	＜90 %	No	＜0.05 ng/ml	＜10 mg/l	＜10 mg/l	＜3	≥0.5 mg/L	＜4.0 g/L	No	Internal Dataset
1223	＜65	Male	＜25 kg/m2	＜3	≥30g/L	＜3	No	No	No	No	No	No	No	No	No	No	No	Yes	≥0.5 mg/L	≥4.0 g/L	General anesthesia	Digestive System Surgery	No	＜270 min	≥100 ml	No	No	＜90 %	Yes	≥0.05 ng/ml	＜10 mg/l	≥10 mg/l	≥3	＜0.5 mg/L	＜4.0 g/L	No	Internal Dataset
1224	＜65	Male	＜25 kg/m2	＜3	≥30g/L	＜3	No	No	No	No	No	No	No	No	No	No	No	No	＜0.5 mg/L	≥4.0 g/L	General anesthesia	Orthopedic Surgery	No	≥270 min	≥100 ml	No	No	≥90 %	No	＜0.05 ng/ml	＜10 mg/l	≥10 mg/l	＜3	≥0.5 mg/L	≥4.0 g/L	No	Internal Dataset
1225	＜65	Male	＜25 kg/m2	＜3	≥30g/L	＜3	No	No	No	No	No	No	No	No	No	No	No	No	≥0.5 mg/L	＜4.0 g/L	General anesthesia	Orthopedic Surgery	Yes	＜270 min	＜100 ml	No	No	≥90 %	No	＜0.05 ng/ml	≥10 mg/l	＜10 mg/l	≥3	≥0.5 mg/L	≥4.0 g/L	No	Internal Dataset
1226	≥65	Female	＜25 kg/m2	＜3	≥30g/L	＜3	No	No	No	No	No	No	No	No	No	No	No	No	≥0.5 mg/L	≥4.0 g/L	General anesthesia	Digestive System Surgery	Yes	≥270 min	＜100 ml	No	No	≥90 %	Yes	＜0.05 ng/ml	≥10 mg/l	＜10 mg/l	≥3	＜0.5 mg/L	≥4.0 g/L	No	Internal Dataset
1227	≥65	Female	≥25 kg/m2	＜3	≥30g/L	＜3	No	No	No	No	No	No	No	No	No	No	No	No	＜0.5 mg/L	≥4.0 g/L	General anesthesia	Digestive System Surgery	Yes	≥270 min	≥100 ml	No	No	＜90 %	No	＜0.05 ng/ml	＜10 mg/l	＜10 mg/l	＜3	≥0.5 mg/L	＜4.0 g/L	No	Internal Dataset
1228	＜65	Female	≥25 kg/m2	＜3	≥30g/L	＜3	No	No	No	No	No	No	No	No	No	No	No	No	≥0.5 mg/L	＜4.0 g/L	General anesthesia	Digestive System Surgery	Yes	≥270 min	＜100 ml	No	No	≥90 %	No	≥0.05 ng/ml	≥10 mg/l	≥10 mg/l	≥3	≥0.5 mg/L	＜4.0 g/L	No	Internal Dataset
1229	＜65	Male	＜25 kg/m2	＜3	≥30g/L	＜3	No	No	No	No	No	No	No	No	No	No	No	No	＜0.5 mg/L	≥4.0 g/L	General anesthesia	Orthopedic Surgery	Yes	≥270 min	＜100 ml	No	No	＜90 %	No	≥0.05 ng/ml	≥10 mg/l	＜10 mg/l	≥3	＜0.5 mg/L	＜4.0 g/L	No	Internal Dataset
1230	≥65	Female	＜25 kg/m2	＜3	≥30g/L	＜3	Yes	No	No	No	No	No	No	No	No	No	No	Yes	＜0.5 mg/L	＜4.0 g/L	General anesthesia	Orthopedic Surgery	No	＜270 min	≥100 ml	No	No	＜90 %	No	≥0.05 ng/ml	＜10 mg/l	＜10 mg/l	＜3	≥0.5 mg/L	≥4.0 g/L	No	Internal Dataset
1231	≥65	Male	≥25 kg/m2	＜3	≥30g/L	＜3	No	No	No	No	No	No	No	No	No	No	No	Yes	≥0.5 mg/L	＜4.0 g/L	General anesthesia	Digestive System Surgery	Yes	≥270 min	≥100 ml	No	No	≥90 %	No	＜0.05 ng/ml	＜10 mg/l	≥10 mg/l	≥3	≥0.5 mg/L	≥4.0 g/L	No	Internal Dataset
1232	＜65	Male	＜25 kg/m2	＜3	≥30g/L	＜3	No	Yes	No	No	No	No	No	No	No	No	No	No	＜0.5 mg/L	≥4.0 g/L	General anesthesia	Digestive System Surgery	No	＜270 min	＜100 ml	No	No	＜90 %	Yes	≥0.05 ng/ml	＜10 mg/l	＜10 mg/l	≥3	≥0.5 mg/L	≥4.0 g/L	No	Internal Dataset
1233	≥65	Female	≥25 kg/m2	＜3	≥30g/L	＜3	No	Yes	Yes	No	No	No	No	No	No	Yes	Yes	Yes	≥0.5 mg/L	≥4.0 g/L	General anesthesia	Orthopedic Surgery	No	＜270 min	＜100 ml	No	No	＜90 %	No	＜0.05 ng/ml	≥10 mg/l	＜10 mg/l	＜3	≥0.5 mg/L	≥4.0 g/L	No	Internal Dataset
1234	＜65	Male	≥25 kg/m2	＜3	≥30g/L	＜3	Yes	Yes	No	No	No	No	No	No	No	Yes	Yes	No	≥0.5 mg/L	≥4.0 g/L	General anesthesia	Orthopedic Surgery	No	＜270 min	＜100 ml	No	No	≥90 %	No	≥0.05 ng/ml	≥10 mg/l	＜10 mg/l	＜3	＜0.5 mg/L	＜4.0 g/L	No	Internal Dataset
1235	＜65	Female	≥25 kg/m2	＜3	≥30g/L	＜3	Yes	Yes	Yes	No	No	No	No	No	No	Yes	Yes	Yes	≥0.5 mg/L	＜4.0 g/L	General anesthesia	Urinary System Surgery	No	＜270 min	＜100 ml	No	No	＜90 %	No	＜0.05 ng/ml	≥10 mg/l	≥10 mg/l	＜3	＜0.5 mg/L	≥4.0 g/L	No	Internal Dataset
1236	≥65	Female	≥25 kg/m2	＜3	≥30g/L	＜3	Yes	Yes	Yes	No	Yes	Yes	No	Yes	Yes	Yes	Yes	No	＜0.5 mg/L	＜4.0 g/L	General anesthesia	Digestive System Surgery	No	＜270 min	＜100 ml	No	No	＜90 %	Yes	＜0.05 ng/ml	＜10 mg/l	＜10 mg/l	＜3	＜0.5 mg/L	＜4.0 g/L	No	Internal Dataset
1237	＜65	Male	≥25 kg/m2	＜3	≥30g/L	＜3	No	No	No	No	Yes	No	Yes	No	No	Yes	No	No	＜0.5 mg/L	＜4.0 g/L	General anesthesia	Gynecological Surgery	No	＜270 min	＜100 ml	No	No	＜90 %	Yes	＜0.05 ng/ml	＜10 mg/l	＜10 mg/l	＜3	＜0.5 mg/L	＜4.0 g/L	No	Internal Dataset
1238	≥65	Female	＜25 kg/m2	＜3	≥30g/L	＜3	Yes	Yes	No	No	Yes	Yes	Yes	No	No	Yes	No	No	≥0.5 mg/L	≥4.0 g/L	General anesthesia	Gynecological Surgery	No	＜270 min	＜100 ml	No	No	≥90 %	No	＜0.05 ng/ml	＜10 mg/l	＜10 mg/l	＜3	＜0.5 mg/L	＜4.0 g/L	No	Internal Dataset
1239	≥65	Female	＜25 kg/m2	＜3	≥30g/L	≥3	Yes	Yes	No	No	No	No	Yes	Yes	Yes	No	No	Yes	＜0.5 mg/L	≥4.0 g/L	General anesthesia	Thoracic/Cardiovascular Surgery	No	＜270 min	＜100 ml	No	No	≥90 %	No	＜0.05 ng/ml	＜10 mg/l	＜10 mg/l	＜3	＜0.5 mg/L	＜4.0 g/L	No	Internal Dataset
1240	＜65	Male	＜25 kg/m2	≥3	≥30g/L	≥3	No	No	No	No	Yes	Yes	Yes	No	No	No	Yes	Yes	＜0.5 mg/L	＜4.0 g/L	General anesthesia	Thoracic/Cardiovascular Surgery	No	＜270 min	＜100 ml	No	No	≥90 %	No	＜0.05 ng/ml	＜10 mg/l	＜10 mg/l	＜3	＜0.5 mg/L	＜4.0 g/L	No	Internal Dataset
1241	＜65	Female	＜25 kg/m2	≥3	＜30g/L	≥3	Yes	No	No	No	Yes	Yes	No	Yes	No	No	No	No	＜0.5 mg/L	＜4.0 g/L	General anesthesia	Thoracic/Cardiovascular Surgery	No	＜270 min	＜100 ml	No	No	≥90 %	No	＜0.05 ng/ml	＜10 mg/l	＜10 mg/l	＜3	＜0.5 mg/L	＜4.0 g/L	No	Internal Dataset
1242	≥65	Female	≥25 kg/m2	≥3	≥30g/L	≥3	No	No	No	No	No	No	Yes	No	No	Yes	No	Yes	＜0.5 mg/L	＜4.0 g/L	General anesthesia	Thoracic/Cardiovascular Surgery	No	＜270 min	＜100 ml	No	No	≥90 %	No	＜0.05 ng/ml	＜10 mg/l	＜10 mg/l	＜3	＜0.5 mg/L	＜4.0 g/L	No	Internal Dataset
1243	＜65	Female	≥25 kg/m2	≥3	≥30g/L	＜3	No	Yes	No	No	Yes	No	Yes	Yes	No	Yes	Yes	No	＜0.5 mg/L	＜4.0 g/L	General anesthesia	Urinary System Surgery	No	＜270 min	＜100 ml	No	No	≥90 %	No	＜0.05 ng/ml	＜10 mg/l	＜10 mg/l	＜3	＜0.5 mg/L	＜4.0 g/L	No	Internal Dataset
1244	＜65	Female	≥25 kg/m2	≥3	≥30g/L	＜3	No	No	No	No	Yes	Yes	No	No	No	No	No	No	＜0.5 mg/L	≥4.0 g/L	General anesthesia	Urinary System Surgery	No	＜270 min	＜100 ml	No	No	≥90 %	No	＜0.05 ng/ml	＜10 mg/l	＜10 mg/l	＜3	＜0.5 mg/L	＜4.0 g/L	No	Internal Dataset
1245	≥65	Male	≥25 kg/m2	＜3	＜30g/L	≥3	Yes	No	Yes	No	No	Yes	Yes	No	No	Yes	Yes	Yes	≥0.5 mg/L	≥4.0 g/L	General anesthesia	Neurosurgery	No	＜270 min	＜100 ml	No	No	≥90 %	No	＜0.05 ng/ml	＜10 mg/l	＜10 mg/l	＜3	＜0.5 mg/L	＜4.0 g/L	No	Internal Dataset
1246	＜65	Female	≥25 kg/m2	＜3	＜30g/L	≥3	Yes	No	Yes	Yes	Yes	No	Yes	Yes	No	Yes	No	Yes	≥0.5 mg/L	＜4.0 g/L	General anesthesia	Neurosurgery	No	＜270 min	＜100 ml	No	yes	≥90 %	No	＜0.05 ng/ml	＜10 mg/l	＜10 mg/l	＜3	＜0.5 mg/L	＜4.0 g/L	No	Internal Dataset
1247	≥65	Male	≥25 kg/m2	＜3	≥30g/L	＜3	Yes	No	Yes	No	Yes	Yes	No	Yes	No	Yes	Yes	Yes	＜0.5 mg/L	≥4.0 g/L	General anesthesia	Thyroid/Breast Surgery	No	＜270 min	＜100 ml	No	yes	≥90 %	No	＜0.05 ng/ml	＜10 mg/l	＜10 mg/l	＜3	＜0.5 mg/L	＜4.0 g/L	No	Internal Dataset
1248	＜65	Male	≥25 kg/m2	≥3	＜30g/L	＜3	No	No	Yes	Yes	Yes	Yes	Yes	No	No	No	No	No	≥0.5 mg/L	＜4.0 g/L	General anesthesia	Thyroid/Breast Surgery	No	＜270 min	＜100 ml	No	No	≥90 %	No	＜0.05 ng/ml	＜10 mg/l	＜10 mg/l	＜3	＜0.5 mg/L	＜4.0 g/L	No	Internal Dataset
1249	≥65	Male	≥25 kg/m2	≥3	≥30g/L	≥3	No	Yes	No	No	Yes	Yes	No	No	No	No	No	No	≥0.5 mg/L	≥4.0 g/L	General anesthesia	Urinary System Surgery	No	＜270 min	＜100 ml	No	yes	≥90 %	No	＜0.05 ng/ml	＜10 mg/l	＜10 mg/l	＜3	＜0.5 mg/L	＜4.0 g/L	No	Internal Dataset
1250	≥65	Female	≥25 kg/m2	＜3	＜30g/L	≥3	Yes	Yes	No	Yes	Yes	Yes	No	No	No	No	Yes	Yes	＜0.5 mg/L	＜4.0 g/L	General anesthesia	Urinary System Surgery	No	＜270 min	＜100 ml	No	yes	≥90 %	No	＜0.05 ng/ml	＜10 mg/l	＜10 mg/l	＜3	＜0.5 mg/L	＜4.0 g/L	No	Internal Dataset
1251	＜65	Male	≥25 kg/m2	≥3	＜30g/L	≥3	No	Yes	No	Yes	No	No	No	No	No	No	No	Yes	≥0.5 mg/L	＜4.0 g/L	Regional anesthesia	Digestive System Surgery	No	＜270 min	＜100 ml	No	yes	≥90 %	No	＜0.05 ng/ml	＜10 mg/l	＜10 mg/l	＜3	＜0.5 mg/L	＜4.0 g/L	No	Internal Dataset
1252	＜65	Female	≥25 kg/m2	＜3	≥30g/L	＜3	Yes	No	No	No	Yes	No	Yes	No	No	Yes	No	Yes	≥0.5 mg/L	＜4.0 g/L	Regional anesthesia	Orthopedic Surgery	Yes	＜270 min	＜100 ml	yes	yes	≥90 %	No	＜0.05 ng/ml	＜10 mg/l	＜10 mg/l	＜3	＜0.5 mg/L	＜4.0 g/L	No	Internal Dataset
1253	＜65	Female	≥25 kg/m2	≥3	≥30g/L	≥3	Yes	Yes	No	Yes	Yes	No	No	No	No	No	No	No	＜0.5 mg/L	＜4.0 g/L	Regional anesthesia	Orthopedic Surgery	No	≥270 min	≥100 ml	yes	No	≥90 %	No	＜0.05 ng/ml	＜10 mg/l	＜10 mg/l	＜3	＜0.5 mg/L	＜4.0 g/L	No	Internal Dataset
1254	＜65	Female	＜25 kg/m2	＜3	≥30g/L	＜3	Yes	Yes	Yes	No	No	Yes	No	No	No	Yes	No	No	＜0.5 mg/L	＜4.0 g/L	Regional anesthesia	Digestive System Surgery	Yes	≥270 min	≥100 ml	No	No	≥90 %	No	＜0.05 ng/ml	＜10 mg/l	＜10 mg/l	＜3	＜0.5 mg/L	＜4.0 g/L	No	Internal Dataset
1255	＜65	Male	≥25 kg/m2	＜3	＜30g/L	≥3	No	No	No	No	No	Yes	No	No	No	No	No	Yes	＜0.5 mg/L	＜4.0 g/L	Regional anesthesia	Thyroid/Breast Surgery	Yes	＜270 min	≥100 ml	No	yes	≥90 %	No	＜0.05 ng/ml	＜10 mg/l	＜10 mg/l	＜3	＜0.5 mg/L	＜4.0 g/L	No	Internal Dataset
1256	＜65	Female	≥25 kg/m2	＜3	≥30g/L	＜3	Yes	Yes	No	Yes	Yes	No	Yes	No	No	Yes	Yes	Yes	＜0.5 mg/L	＜4.0 g/L	Regional anesthesia	Thyroid/Breast Surgery	Yes	＜270 min	＜100 ml	No	yes	≥90 %	No	＜0.05 ng/ml	＜10 mg/l	＜10 mg/l	＜3	＜0.5 mg/L	＜4.0 g/L	No	Internal Dataset
1257	≥65	Male	≥25 kg/m2	＜3	≥30g/L	＜3	No	Yes	No	No	No	No	No	No	No	No	Yes	No	≥0.5 mg/L	＜4.0 g/L	General anesthesia	Thoracic/Cardiovascular Surgery	No	≥270 min	≥100 ml	yes	yes	≥90 %	No	＜0.05 ng/ml	＜10 mg/l	＜10 mg/l	＜3	＜0.5 mg/L	＜4.0 g/L	No	Internal Dataset
1258	＜65	Male	＜25 kg/m2	≥3	＜30g/L	＜3	No	Yes	No	No	Yes	No	No	No	No	No	Yes	Yes	≥0.5 mg/L	＜4.0 g/L	General anesthesia	Thoracic/Cardiovascular Surgery	No	＜270 min	≥100 ml	yes	No	≥90 %	No	＜0.05 ng/ml	≥10 mg/l	≥10 mg/l	＜3	≥0.5 mg/L	＜4.0 g/L	No	Internal Dataset
1259	≥65	Female	＜25 kg/m2	≥3	＜30g/L	＜3	No	No	No	No	Yes	No	Yes	No	No	No	Yes	Yes	≥0.5 mg/L	＜4.0 g/L	General anesthesia	Thoracic/Cardiovascular Surgery	Yes	≥270 min	≥100 ml	No	No	＜90 %	No	≥0.05 ng/ml	≥10 mg/l	＜10 mg/l	≥3	＜0.5 mg/L	＜4.0 g/L	No	Internal Dataset
1260	≥65	Female	＜25 kg/m2	＜3	≥30g/L	＜3	No	Yes	No	Yes	No	Yes	No	No	No	No	Yes	No	＜0.5 mg/L	＜4.0 g/L	General anesthesia	Thoracic/Cardiovascular Surgery	No	≥270 min	＜100 ml	No	No	＜90 %	Yes	＜0.05 ng/ml	≥10 mg/l	≥10 mg/l	≥3	＜0.5 mg/L	＜4.0 g/L	No	Internal Dataset
1261	≥65	Female	≥25 kg/m2	＜3	≥30g/L	＜3	Yes	No	Yes	No	No	No	Yes	No	No	No	No	Yes	＜0.5 mg/L	＜4.0 g/L	General anesthesia	Gynecological Surgery	No	＜270 min	≥100 ml	No	yes	＜90 %	No	＜0.05 ng/ml	≥10 mg/l	＜10 mg/l	＜3	≥0.5 mg/L	≥4.0 g/L	No	Internal Dataset
1262	＜65	Male	＜25 kg/m2	＜3	≥30g/L	＜3	Yes	No	No	No	Yes	Yes	Yes	No	Yes	Yes	Yes	Yes	＜0.5 mg/L	＜4.0 g/L	General anesthesia	Gynecological Surgery	No	＜270 min	＜100 ml	yes	No	≥90 %	No	＜0.05 ng/ml	≥10 mg/l	＜10 mg/l	≥3	＜0.5 mg/L	≥4.0 g/L	No	Internal Dataset
1263	＜65	Female	＜25 kg/m2	＜3	≥30g/L	＜3	No	No	No	No	No	Yes	No	No	Yes	No	No	Yes	＜0.5 mg/L	＜4.0 g/L	General anesthesia	Digestive System Surgery	Yes	＜270 min	＜100 ml	No	No	≥90 %	No	＜0.05 ng/ml	≥10 mg/l	≥10 mg/l	≥3	≥0.5 mg/L	≥4.0 g/L	No	Internal Dataset
1264	＜65	Male	＜25 kg/m2	＜3	≥30g/L	＜3	No	No	No	No	No	No	No	No	No	No	No	Yes	＜0.5 mg/L	＜4.0 g/L	General anesthesia	Digestive System Surgery	No	≥270 min	≥100 ml	No	No	≥90 %	No	≥0.05 ng/ml	≥10 mg/l	≥10 mg/l	＜3	≥0.5 mg/L	＜4.0 g/L	No	Internal Dataset
1265	＜65	Female	≥25 kg/m2	＜3	≥30g/L	＜3	Yes	No	No	No	No	No	No	No	No	No	No	Yes	＜0.5 mg/L	＜4.0 g/L	General anesthesia	Digestive System Surgery	No	＜270 min	＜100 ml	No	No	≥90 %	No	≥0.05 ng/ml	≥10 mg/l	≥10 mg/l	＜3	≥0.5 mg/L	≥4.0 g/L	No	Internal Dataset
1266	＜65	Male	＜25 kg/m2	＜3	≥30g/L	＜3	No	No	No	No	No	No	No	No	No	No	Yes	No	≥0.5 mg/L	＜4.0 g/L	General anesthesia	Digestive System Surgery	No	＜270 min	≥100 ml	No	No	≥90 %	No	≥0.05 ng/ml	≥10 mg/l	≥10 mg/l	≥3	≥0.5 mg/L	≥4.0 g/L	No	Internal Dataset
1267	＜65	Male	＜25 kg/m2	＜3	≥30g/L	＜3	No	No	No	No	No	No	No	No	No	Yes	Yes	No	≥0.5 mg/L	＜4.0 g/L	General anesthesia	Gynecological Surgery	Yes	≥270 min	＜100 ml	No	No	≥90 %	No	≥0.05 ng/ml	＜10 mg/l	≥10 mg/l	＜3	≥0.5 mg/L	≥4.0 g/L	No	Internal Dataset
1268	≥65	Male	≥25 kg/m2	＜3	≥30g/L	＜3	No	No	No	No	No	No	No	No	No	No	No	No	≥0.5 mg/L	＜4.0 g/L	General anesthesia	Gynecological Surgery	No	＜270 min	≥100 ml	No	No	≥90 %	No	＜0.05 ng/ml	＜10 mg/l	＜10 mg/l	＜3	≥0.5 mg/L	＜4.0 g/L	No	Internal Dataset
1269	＜65	Female	≥25 kg/m2	＜3	≥30g/L	＜3	Yes	No	No	No	No	No	No	No	No	No	No	No	＜0.5 mg/L	＜4.0 g/L	General anesthesia	Digestive System Surgery	Yes	≥270 min	＜100 ml	No	No	≥90 %	No	≥0.05 ng/ml	＜10 mg/l	＜10 mg/l	≥3	≥0.5 mg/L	≥4.0 g/L	No	Internal Dataset
1270	≥65	Male	＜25 kg/m2	＜3	≥30g/L	＜3	Yes	No	No	No	No	No	No	No	No	No	No	Yes	＜0.5 mg/L	＜4.0 g/L	General anesthesia	Digestive System Surgery	Yes	＜270 min	＜100 ml	No	No	≥90 %	No	＜0.05 ng/ml	＜10 mg/l	＜10 mg/l	＜3	＜0.5 mg/L	＜4.0 g/L	No	Internal Dataset
1271	＜65	Male	＜25 kg/m2	＜3	≥30g/L	＜3	No	No	No	No	No	No	No	No	No	No	No	Yes	＜0.5 mg/L	＜4.0 g/L	General anesthesia	Orthopedic Surgery	No	＜270 min	＜100 ml	No	No	≥90 %	No	＜0.05 ng/ml	＜10 mg/l	≥10 mg/l	＜3	≥0.5 mg/L	≥4.0 g/L	No	Internal Dataset
1272	＜65	Female	≥25 kg/m2	＜3	≥30g/L	＜3	Yes	No	No	No	No	No	No	No	No	No	No	Yes	＜0.5 mg/L	＜4.0 g/L	General anesthesia	Orthopedic Surgery	No	＜270 min	≥100 ml	No	No	≥90 %	Yes	≥0.05 ng/ml	≥10 mg/l	≥10 mg/l	≥3	＜0.5 mg/L	＜4.0 g/L	No	Internal Dataset
1273	≥65	Male	≥25 kg/m2	＜3	＜30g/L	＜3	No	No	No	No	No	No	No	No	No	Yes	No	Yes	＜0.5 mg/L	＜4.0 g/L	General anesthesia	Digestive System Surgery	Yes	≥270 min	≥100 ml	No	No	≥90 %	Yes	＜0.05 ng/ml	＜10 mg/l	＜10 mg/l	＜3	≥0.5 mg/L	＜4.0 g/L	No	Internal Dataset
1274	＜65	Female	≥25 kg/m2	≥3	＜30g/L	＜3	No	No	No	No	No	No	No	No	No	No	No	No	＜0.5 mg/L	＜4.0 g/L	General anesthesia	Orthopedic Surgery	Yes	＜270 min	＜100 ml	No	No	≥90 %	No	≥0.05 ng/ml	＜10 mg/l	＜10 mg/l	≥3	≥0.5 mg/L	≥4.0 g/L	No	Internal Dataset
1275	≥65	Male	≥25 kg/m2	＜3	＜30g/L	＜3	Yes	No	No	No	No	No	No	No	No	Yes	No	Yes	＜0.5 mg/L	＜4.0 g/L	General anesthesia	Orthopedic Surgery	No	＜270 min	＜100 ml	No	No	＜90 %	No	＜0.05 ng/ml	≥10 mg/l	＜10 mg/l	＜3	＜0.5 mg/L	＜4.0 g/L	No	Internal Dataset
1276	＜65	Female	＜25 kg/m2	＜3	＜30g/L	≥3	Yes	No	No	No	No	No	No	No	No	No	No	No	≥0.5 mg/L	＜4.0 g/L	General anesthesia	Thoracic/Cardiovascular Surgery	No	＜270 min	＜100 ml	No	No	≥90 %	No	≥0.05 ng/ml	≥10 mg/l	≥10 mg/l	≥3	＜0.5 mg/L	＜4.0 g/L	No	Internal Dataset
1277	≥65	Male	＜25 kg/m2	＜3	＜30g/L	＜3	Yes	No	No	No	No	No	No	No	No	No	No	No	≥0.5 mg/L	＜4.0 g/L	General anesthesia	Thoracic/Cardiovascular Surgery	No	＜270 min	＜100 ml	No	No	≥90 %	No	＜0.05 ng/ml	＜10 mg/l	≥10 mg/l	≥3	≥0.5 mg/L	≥4.0 g/L	No	Internal Dataset
1278	≥65	Female	＜25 kg/m2	＜3	≥30g/L	≥3	Yes	No	No	No	No	No	No	No	No	No	No	Yes	≥0.5 mg/L	＜4.0 g/L	General anesthesia	Urinary System Surgery	No	＜270 min	＜100 ml	No	No	≥90 %	No	＜0.05 ng/ml	≥10 mg/l	≥10 mg/l	≥3	≥0.5 mg/L	＜4.0 g/L	No	Internal Dataset
1279	＜65	Male	≥25 kg/m2	≥3	＜30g/L	＜3	Yes	No	No	No	No	No	No	No	No	No	No	Yes	≥0.5 mg/L	＜4.0 g/L	General anesthesia	Urinary System Surgery	No	＜270 min	＜100 ml	No	No	≥90 %	No	＜0.05 ng/ml	＜10 mg/l	＜10 mg/l	≥3	＜0.5 mg/L	＜4.0 g/L	No	Internal Dataset
1280	≥65	Female	≥25 kg/m2	≥3	＜30g/L	≥3	No	No	No	No	No	No	No	No	No	No	No	Yes	＜0.5 mg/L	＜4.0 g/L	General anesthesia	Urinary System Surgery	No	＜270 min	＜100 ml	No	No	≥90 %	No	≥0.05 ng/ml	＜10 mg/l	＜10 mg/l	≥3	＜0.5 mg/L	＜4.0 g/L	No	Internal Dataset
1281	＜65	Male	＜25 kg/m2	＜3	＜30g/L	＜3	Yes	No	No	No	No	No	No	No	No	No	No	No	＜0.5 mg/L	＜4.0 g/L	General anesthesia	Urinary System Surgery	No	＜270 min	＜100 ml	No	No	≥90 %	No	≥0.05 ng/ml	≥10 mg/l	≥10 mg/l	＜3	＜0.5 mg/L	≥4.0 g/L	No	Internal Dataset
1282	＜65	Male	≥25 kg/m2	＜3	≥30g/L	≥3	No	No	No	No	No	No	No	No	No	No	No	No	≥0.5 mg/L	≥4.0 g/L	General anesthesia	Digestive System Surgery	No	＜270 min	＜100 ml	No	No	≥90 %	No	＜0.05 ng/ml	≥10 mg/l	＜10 mg/l	＜3	≥0.5 mg/L	≥4.0 g/L	No	Internal Dataset
1283	＜65	Male	≥25 kg/m2	＜3	＜30g/L	＜3	Yes	No	No	No	No	No	No	No	No	No	No	Yes	≥0.5 mg/L	≥4.0 g/L	General anesthesia	Digestive System Surgery	No	＜270 min	＜100 ml	No	No	≥90 %	No	＜0.05 ng/ml	≥10 mg/l	＜10 mg/l	＜3	≥0.5 mg/L	≥4.0 g/L	No	Internal Dataset
1284	≥65	Female	≥25 kg/m2	＜3	≥30g/L	＜3	Yes	No	No	No	No	No	No	No	No	No	No	Yes	＜0.5 mg/L	≥4.0 g/L	General anesthesia	Digestive System Surgery	No	＜270 min	＜100 ml	No	No	≥90 %	No	＜0.05 ng/ml	＜10 mg/l	＜10 mg/l	＜3	≥0.5 mg/L	＜4.0 g/L	No	Internal Dataset
1285	≥65	Female	＜25 kg/m2	＜3	＜30g/L	≥3	Yes	No	No	No	No	No	No	No	No	No	No	Yes	≥0.5 mg/L	＜4.0 g/L	General anesthesia	Urinary System Surgery	No	＜270 min	＜100 ml	No	No	≥90 %	No	＜0.05 ng/ml	≥10 mg/l	＜10 mg/l	≥3	＜0.5 mg/L	＜4.0 g/L	No	Internal Dataset
1286	≥65	Female	＜25 kg/m2	≥3	＜30g/L	＜3	Yes	No	No	No	No	No	No	No	No	No	No	Yes	≥0.5 mg/L	＜4.0 g/L	General anesthesia	Urinary System Surgery	No	＜270 min	＜100 ml	No	No	≥90 %	No	≥0.05 ng/ml	≥10 mg/l	≥10 mg/l	≥3	＜0.5 mg/L	＜4.0 g/L	No	Internal Dataset
1287	＜65	Male	≥25 kg/m2	＜3	＜30g/L	＜3	No	Yes	No	No	No	No	No	No	No	No	No	No	≥0.5 mg/L	≥4.0 g/L	General anesthesia	Urinary System Surgery	No	＜270 min	＜100 ml	No	yes	≥90 %	No	＜0.05 ng/ml	≥10 mg/l	＜10 mg/l	≥3	≥0.5 mg/L	≥4.0 g/L	No	Internal Dataset
1288	＜65	Male	＜25 kg/m2	＜3	≥30g/L	≥3	No	No	Yes	No	No	No	No	No	No	No	No	Yes	≥0.5 mg/L	＜4.0 g/L	General anesthesia	Digestive System Surgery	No	＜270 min	＜100 ml	No	No	≥90 %	No	≥0.05 ng/ml	＜10 mg/l	＜10 mg/l	＜3	≥0.5 mg/L	＜4.0 g/L	No	Internal Dataset
1289	≥65	Male	≥25 kg/m2	≥3	≥30g/L	≥3	Yes	Yes	Yes	No	No	No	No	No	No	No	No	Yes	＜0.5 mg/L	＜4.0 g/L	General anesthesia	Digestive System Surgery	No	＜270 min	＜100 ml	No	yes	≥90 %	No	≥0.05 ng/ml	＜10 mg/l	＜10 mg/l	＜3	＜0.5 mg/L	＜4.0 g/L	No	Internal Dataset
1290	＜65	Female	≥25 kg/m2	＜3	≥30g/L	≥3	Yes	Yes	Yes	No	No	No	No	No	No	No	No	No	＜0.5 mg/L	＜4.0 g/L	General anesthesia	Urinary System Surgery	No	＜270 min	＜100 ml	No	yes	≥90 %	No	≥0.05 ng/ml	＜10 mg/l	＜10 mg/l	＜3	＜0.5 mg/L	＜4.0 g/L	No	Internal Dataset
1291	＜65	Male	＜25 kg/m2	＜3	≥30g/L	≥3	Yes	Yes	Yes	No	No	No	No	No	No	No	No	Yes	＜0.5 mg/L	＜4.0 g/L	General anesthesia	Urinary System Surgery	Yes	≥270 min	＜100 ml	yes	No	≥90 %	No	＜0.05 ng/ml	＜10 mg/l	＜10 mg/l	＜3	＜0.5 mg/L	＜4.0 g/L	No	Internal Dataset
1292	＜65	Female	＜25 kg/m2	＜3	＜30g/L	＜3	No	Yes	No	No	No	No	No	No	No	No	No	Yes	＜0.5 mg/L	＜4.0 g/L	General anesthesia	Urinary System Surgery	No	＜270 min	＜100 ml	yes	yes	≥90 %	No	≥0.05 ng/ml	＜10 mg/l	＜10 mg/l	＜3	＜0.5 mg/L	＜4.0 g/L	No	Internal Dataset
1293	＜65	Female	≥25 kg/m2	≥3	＜30g/L	＜3	Yes	Yes	No	No	Yes	No	No	No	No	No	No	No	＜0.5 mg/L	＜4.0 g/L	General anesthesia	Urinary System Surgery	No	＜270 min	≥100 ml	No	yes	≥90 %	No	≥0.05 ng/ml	＜10 mg/l	＜10 mg/l	＜3	＜0.5 mg/L	＜4.0 g/L	No	Internal Dataset
1294	＜65	Female	＜25 kg/m2	＜3	≥30g/L	＜3	No	No	Yes	No	Yes	Yes	Yes	No	Yes	No	No	Yes	≥0.5 mg/L	≥4.0 g/L	General anesthesia	Digestive System Surgery	No	≥270 min	≥100 ml	No	No	≥90 %	No	≥0.05 ng/ml	＜10 mg/l	＜10 mg/l	＜3	＜0.5 mg/L	＜4.0 g/L	No	Internal Dataset
1295	≥65	Male	≥25 kg/m2	＜3	≥30g/L	＜3	No	Yes	No	No	No	Yes	Yes	Yes	No	No	No	Yes	＜0.5 mg/L	＜4.0 g/L	General anesthesia	Orthopedic Surgery	No	≥270 min	≥100 ml	No	No	≥90 %	No	≥0.05 ng/ml	＜10 mg/l	＜10 mg/l	＜3	＜0.5 mg/L	＜4.0 g/L	No	Internal Dataset
1296	≥65	Female	≥25 kg/m2	＜3	≥30g/L	＜3	Yes	Yes	Yes	No	Yes	No	No	No	No	No	No	Yes	≥0.5 mg/L	≥4.0 g/L	General anesthesia	Orthopedic Surgery	No	＜270 min	≥100 ml	No	yes	≥90 %	No	＜0.05 ng/ml	＜10 mg/l	＜10 mg/l	＜3	＜0.5 mg/L	＜4.0 g/L	No	Internal Dataset
1297	＜65	Female	≥25 kg/m2	＜3	≥30g/L	＜3	No	Yes	Yes	No	Yes	Yes	No	Yes	No	No	No	No	＜0.5 mg/L	＜4.0 g/L	General anesthesia	Thoracic/Cardiovascular Surgery	Yes	＜270 min	＜100 ml	No	yes	≥90 %	No	≥0.05 ng/ml	＜10 mg/l	＜10 mg/l	＜3	＜0.5 mg/L	＜4.0 g/L	No	Internal Dataset
1298	＜65	Male	≥25 kg/m2	＜3	≥30g/L	＜3	Yes	No	No	No	Yes	No	Yes	Yes	No	No	Yes	Yes	≥0.5 mg/L	＜4.0 g/L	General anesthesia	Thoracic/Cardiovascular Surgery	Yes	＜270 min	＜100 ml	No	No	≥90 %	No	＜0.05 ng/ml	＜10 mg/l	＜10 mg/l	＜3	＜0.5 mg/L	＜4.0 g/L	No	Internal Dataset
1299	≥65	Male	＜25 kg/m2	＜3	≥30g/L	＜3	Yes	Yes	Yes	No	Yes	Yes	No	Yes	No	Yes	No	No	＜0.5 mg/L	＜4.0 g/L	General anesthesia	Urinary System Surgery	No	≥270 min	＜100 ml	No	yes	≥90 %	No	≥0.05 ng/ml	＜10 mg/l	＜10 mg/l	＜3	＜0.5 mg/L	＜4.0 g/L	No	Internal Dataset
1300	＜65	Male	≥25 kg/m2	＜3	≥30g/L	＜3	No	No	No	No	Yes	Yes	Yes	Yes	No	No	Yes	No	＜0.5 mg/L	≥4.0 g/L	General anesthesia	Urinary System Surgery	No	≥270 min	＜100 ml	No	yes	≥90 %	No	≥0.05 ng/ml	＜10 mg/l	＜10 mg/l	＜3	＜0.5 mg/L	＜4.0 g/L	No	Internal Dataset
1301	≥65	Female	＜25 kg/m2	＜3	≥30g/L	＜3	No	No	Yes	No	No	Yes	No	No	No	Yes	Yes	Yes	＜0.5 mg/L	＜4.0 g/L	General anesthesia	Neurosurgery	No	＜270 min	＜100 ml	yes	yes	≥90 %	No	≥0.05 ng/ml	＜10 mg/l	＜10 mg/l	＜3	＜0.5 mg/L	＜4.0 g/L	No	Internal Dataset
1302	＜65	Female	＜25 kg/m2	＜3	≥30g/L	＜3	No	No	Yes	No	No	Yes	Yes	No	No	Yes	Yes	No	≥0.5 mg/L	＜4.0 g/L	General anesthesia	Neurosurgery	No	＜270 min	＜100 ml	No	yes	＜90 %	Yes	＜0.05 ng/ml	＜10 mg/l	＜10 mg/l	＜3	＜0.5 mg/L	＜4.0 g/L	No	Internal Dataset
1303	≥65	Male	≥25 kg/m2	＜3	≥30g/L	＜3	No	No	Yes	No	Yes	Yes	Yes	No	No	Yes	Yes	Yes	＜0.5 mg/L	≥4.0 g/L	General anesthesia	Digestive System Surgery	No	＜270 min	≥100 ml	No	No	≥90 %	No	≥0.05 ng/ml	＜10 mg/l	＜10 mg/l	＜3	＜0.5 mg/L	＜4.0 g/L	No	Internal Dataset
1304	＜65	Male	＜25 kg/m2	＜3	≥30g/L	＜3	Yes	No	Yes	No	Yes	No	Yes	No	No	No	Yes	Yes	＜0.5 mg/L	＜4.0 g/L	General anesthesia	Thyroid/Breast Surgery	No	＜270 min	＜100 ml	yes	yes	≥90 %	No	＜0.05 ng/ml	＜10 mg/l	＜10 mg/l	＜3	＜0.5 mg/L	＜4.0 g/L	No	Internal Dataset
1305	≥65	Female	＜25 kg/m2	＜3	≥30g/L	＜3	No	No	Yes	No	No	No	No	No	No	Yes	Yes	No	≥0.5 mg/L	＜4.0 g/L	Regional anesthesia	Thyroid/Breast Surgery	Yes	≥270 min	＜100 ml	yes	yes	≥90 %	No	≥0.05 ng/ml	＜10 mg/l	＜10 mg/l	＜3	＜0.5 mg/L	＜4.0 g/L	No	Internal Dataset
1306	≥65	Male	≥25 kg/m2	＜3	≥30g/L	＜3	Yes	Yes	No	No	Yes	No	No	No	No	No	Yes	No	≥0.5 mg/L	＜4.0 g/L	Regional anesthesia	Digestive System Surgery	No	＜270 min	＜100 ml	No	yes	≥90 %	No	≥0.05 ng/ml	＜10 mg/l	＜10 mg/l	＜3	＜0.5 mg/L	＜4.0 g/L	No	Internal Dataset
1307	＜65	Female	＜25 kg/m2	＜3	≥30g/L	＜3	No	No	No	No	No	No	No	No	Yes	Yes	No	Yes	≥0.5 mg/L	＜4.0 g/L	General anesthesia	Digestive System Surgery	No	＜270 min	＜100 ml	No	No	≥90 %	No	＜0.05 ng/ml	＜10 mg/l	＜10 mg/l	＜3	＜0.5 mg/L	＜4.0 g/L	No	Internal Dataset
1308	＜65	Male	＜25 kg/m2	＜3	≥30g/L	＜3	Yes	No	Yes	Yes	Yes	Yes	No	No	Yes	Yes	No	Yes	≥0.5 mg/L	＜4.0 g/L	General anesthesia	Digestive System Surgery	No	＜270 min	＜100 ml	No	No	≥90 %	No	≥0.05 ng/ml	＜10 mg/l	＜10 mg/l	＜3	＜0.5 mg/L	＜4.0 g/L	No	Internal Dataset
1309	≥65	Male	≥25 kg/m2	＜3	≥30g/L	＜3	Yes	No	Yes	Yes	Yes	Yes	No	No	No	No	Yes	No	＜0.5 mg/L	＜4.0 g/L	General anesthesia	Thyroid/Breast Surgery	No	＜270 min	＜100 ml	No	No	≥90 %	No	≥0.05 ng/ml	＜10 mg/l	＜10 mg/l	＜3	＜0.5 mg/L	＜4.0 g/L	No	Internal Dataset
1310	＜65	Female	≥25 kg/m2	≥3	≥30g/L	＜3	No	No	No	Yes	No	Yes	Yes	No	Yes	Yes	Yes	Yes	≥0.5 mg/L	＜4.0 g/L	General anesthesia	Thyroid/Breast Surgery	No	＜270 min	＜100 ml	No	No	≥90 %	No	＜0.05 ng/ml	＜10 mg/l	＜10 mg/l	＜3	＜0.5 mg/L	＜4.0 g/L	No	Internal Dataset
1311	＜65	Female	≥25 kg/m2	≥3	＜30g/L	＜3	Yes	No	Yes	No	Yes	Yes	No	No	No	No	Yes	No	≥0.5 mg/L	＜4.0 g/L	General anesthesia	Orthopedic Surgery	No	＜270 min	＜100 ml	No	No	≥90 %	No	＜0.05 ng/ml	＜10 mg/l	＜10 mg/l	＜3	＜0.5 mg/L	＜4.0 g/L	No	Internal Dataset
1312	＜65	Female	＜25 kg/m2	＜3	＜30g/L	≥3	Yes	No	Yes	Yes	No	Yes	No	No	Yes	No	Yes	Yes	≥0.5 mg/L	＜4.0 g/L	General anesthesia	Orthopedic Surgery	No	＜270 min	＜100 ml	No	No	≥90 %	No	≥0.05 ng/ml	＜10 mg/l	＜10 mg/l	＜3	＜0.5 mg/L	＜4.0 g/L	No	Internal Dataset
1313	≥65	Female	≥25 kg/m2	＜3	≥30g/L	＜3	Yes	Yes	No	No	No	No	No	No	No	Yes	Yes	No	≥0.5 mg/L	＜4.0 g/L	General anesthesia	Digestive System Surgery	No	＜270 min	＜100 ml	No	No	≥90 %	No	≥0.05 ng/ml	＜10 mg/l	≥10 mg/l	＜3	≥0.5 mg/L	＜4.0 g/L	No	Internal Dataset
1314	＜65	Female	＜25 kg/m2	＜3	＜30g/L	≥3	Yes	No	No	Yes	No	No	No	No	No	Yes	No	Yes	≥0.5 mg/L	＜4.0 g/L	General anesthesia	Thyroid/Breast Surgery	No	＜270 min	＜100 ml	No	No	≥90 %	Yes	≥0.05 ng/ml	＜10 mg/l	＜10 mg/l	≥3	≥0.5 mg/L	＜4.0 g/L	No	Internal Dataset
1315	＜65	Male	＜25 kg/m2	＜3	＜30g/L	＜3	No	No	No	Yes	No	No	No	Yes	No	Yes	Yes	Yes	＜0.5 mg/L	＜4.0 g/L	General anesthesia	Thyroid/Breast Surgery	No	＜270 min	＜100 ml	No	No	＜90 %	No	≥0.05 ng/ml	＜10 mg/l	≥10 mg/l	＜3	＜0.5 mg/L	＜4.0 g/L	No	Internal Dataset
1316	＜65	Female	＜25 kg/m2	≥3	≥30g/L	≥3	No	No	No	Yes	No	No	No	Yes	No	No	No	Yes	≥0.5 mg/L	＜4.0 g/L	General anesthesia	Gynecological Surgery	No	＜270 min	＜100 ml	No	No	≥90 %	No	＜0.05 ng/ml	≥10 mg/l	＜10 mg/l	＜3	≥0.5 mg/L	＜4.0 g/L	No	Internal Dataset
1317	＜65	Female	≥25 kg/m2	≥3	≥30g/L	≥3	No	Yes	No	Yes	No	No	No	Yes	No	No	Yes	Yes	≥0.5 mg/L	＜4.0 g/L	General anesthesia	Gynecological Surgery	No	＜270 min	＜100 ml	No	No	＜90 %	Yes	≥0.05 ng/ml	≥10 mg/l	＜10 mg/l	≥3	＜0.5 mg/L	＜4.0 g/L	No	Internal Dataset
1318	≥65	Male	≥25 kg/m2	＜3	＜30g/L	≥3	Yes	Yes	No	Yes	No	No	No	No	No	Yes	No	No	＜0.5 mg/L	＜4.0 g/L	General anesthesia	Thyroid/Breast Surgery	No	＜270 min	＜100 ml	No	No	＜90 %	No	＜0.05 ng/ml	≥10 mg/l	＜10 mg/l	＜3	≥0.5 mg/L	＜4.0 g/L	No	Internal Dataset
1319	＜65	Female	＜25 kg/m2	＜3	≥30g/L	≥3	Yes	No	No	Yes	Yes	No	No	No	No	No	No	No	＜0.5 mg/L	＜4.0 g/L	General anesthesia	Thyroid/Breast Surgery	No	＜270 min	＜100 ml	No	No	≥90 %	Yes	≥0.05 ng/ml	≥10 mg/l	≥10 mg/l	≥3	＜0.5 mg/L	＜4.0 g/L	No	Internal Dataset
1320	＜65	Female	＜25 kg/m2	＜3	＜30g/L	＜3	Yes	No	No	Yes	No	No	Yes	Yes	No	No	No	No	＜0.5 mg/L	＜4.0 g/L	General anesthesia	Thoracic/Cardiovascular Surgery	No	＜270 min	＜100 ml	No	No	＜90 %	No	≥0.05 ng/ml	≥10 mg/l	≥10 mg/l	＜3	＜0.5 mg/L	≥4.0 g/L	No	Internal Dataset
1321	＜65	Male	＜25 kg/m2	≥3	≥30g/L	＜3	No	No	No	Yes	Yes	Yes	Yes	No	No	No	No	No	＜0.5 mg/L	＜4.0 g/L	General anesthesia	Thoracic/Cardiovascular Surgery	No	＜270 min	＜100 ml	No	No	≥90 %	Yes	＜0.05 ng/ml	≥10 mg/l	≥10 mg/l	＜3	≥0.5 mg/L	＜4.0 g/L	No	Internal Dataset
1322	≥65	Male	＜25 kg/m2	≥3	≥30g/L	≥3	No	No	No	No	No	No	No	No	No	No	No	Yes	＜0.5 mg/L	＜4.0 g/L	General anesthesia	Digestive System Surgery	No	＜270 min	＜100 ml	No	No	＜90 %	No	≥0.05 ng/ml	＜10 mg/l	＜10 mg/l	≥3	≥0.5 mg/L	≥4.0 g/L	No	Internal Dataset
1323	＜65	Female	＜25 kg/m2	≥3	≥30g/L	＜3	No	No	No	No	No	No	No	No	No	No	No	No	＜0.5 mg/L	＜4.0 g/L	General anesthesia	Thyroid/Breast Surgery	No	＜270 min	＜100 ml	No	No	≥90 %	Yes	＜0.05 ng/ml	＜10 mg/l	＜10 mg/l	≥3	＜0.5 mg/L	≥4.0 g/L	No	Internal Dataset
1324	≥65	Female	＜25 kg/m2	＜3	＜30g/L	≥3	Yes	No	No	No	No	No	No	No	No	No	No	Yes	≥0.5 mg/L	＜4.0 g/L	General anesthesia	Thyroid/Breast Surgery	No	＜270 min	＜100 ml	No	No	＜90 %	No	＜0.05 ng/ml	＜10 mg/l	＜10 mg/l	≥3	≥0.5 mg/L	≥4.0 g/L	No	Internal Dataset
1325	≥65	Male	≥25 kg/m2	≥3	≥30g/L	＜3	Yes	Yes	No	No	No	No	No	No	No	No	No	Yes	＜0.5 mg/L	＜4.0 g/L	General anesthesia	Neurosurgery	No	＜270 min	＜100 ml	No	No	＜90 %	Yes	≥0.05 ng/ml	＜10 mg/l	≥10 mg/l	≥3	≥0.5 mg/L	≥4.0 g/L	No	Internal Dataset
1326	≥65	Male	＜25 kg/m2	＜3	＜30g/L	≥3	Yes	No	No	No	No	No	No	No	No	No	No	No	＜0.5 mg/L	＜4.0 g/L	General anesthesia	Neurosurgery	Yes	≥270 min	＜100 ml	No	No	＜90 %	Yes	≥0.05 ng/ml	＜10 mg/l	≥10 mg/l	≥3	≥0.5 mg/L	≥4.0 g/L	No	Internal Dataset
1327	＜65	Female	＜25 kg/m2	＜3	≥30g/L	＜3	Yes	Yes	No	No	No	No	No	No	No	No	No	No	＜0.5 mg/L	＜4.0 g/L	General anesthesia	Digestive System Surgery	Yes	＜270 min	＜100 ml	No	No	≥90 %	No	≥0.05 ng/ml	≥10 mg/l	≥10 mg/l	＜3	＜0.5 mg/L	＜4.0 g/L	No	Internal Dataset
1328	≥65	Male	≥25 kg/m2	＜3	≥30g/L	＜3	Yes	No	No	No	No	No	No	No	No	No	No	Yes	＜0.5 mg/L	＜4.0 g/L	General anesthesia	Thyroid/Breast Surgery	No	＜270 min	＜100 ml	No	No	≥90 %	No	≥0.05 ng/ml	＜10 mg/l	＜10 mg/l	≥3	≥0.5 mg/L	＜4.0 g/L	No	Internal Dataset
1329	＜65	Female	≥25 kg/m2	＜3	≥30g/L	＜3	No	No	No	No	No	No	No	No	No	No	No	Yes	≥0.5 mg/L	＜4.0 g/L	General anesthesia	Thyroid/Breast Surgery	Yes	≥270 min	≥100 ml	No	No	≥90 %	No	＜0.05 ng/ml	≥10 mg/l	≥10 mg/l	＜3	＜0.5 mg/L	＜4.0 g/L	No	Internal Dataset
1330	≥65	Male	＜25 kg/m2	＜3	≥30g/L	＜3	No	No	No	No	No	No	No	No	No	No	No	Yes	＜0.5 mg/L	＜4.0 g/L	General anesthesia	Digestive System Surgery	Yes	≥270 min	≥100 ml	yes	No	≥90 %	No	＜0.05 ng/ml	＜10 mg/l	＜10 mg/l	≥3	≥0.5 mg/L	≥4.0 g/L	No	Internal Dataset
1331	≥65	Female	≥25 kg/m2	＜3	≥30g/L	＜3	Yes	Yes	No	No	No	No	No	No	No	No	No	No	＜0.5 mg/L	＜4.0 g/L	General anesthesia	Urinary System Surgery	Yes	＜270 min	≥100 ml	yes	yes	≥90 %	No	＜0.05 ng/ml	≥10 mg/l	＜10 mg/l	≥3	≥0.5 mg/L	≥4.0 g/L	No	Internal Dataset
1332	＜65	Female	＜25 kg/m2	＜3	≥30g/L	＜3	Yes	No	No	No	No	No	No	No	No	No	No	Yes	≥0.5 mg/L	＜4.0 g/L	General anesthesia	Urinary System Surgery	Yes	≥270 min	≥100 ml	No	yes	≥90 %	No	≥0.05 ng/ml	＜10 mg/l	＜10 mg/l	≥3	≥0.5 mg/L	＜4.0 g/L	No	Internal Dataset
1333	＜65	Male	≥25 kg/m2	＜3	≥30g/L	＜3	Yes	Yes	No	No	No	No	No	No	No	No	No	Yes	＜0.5 mg/L	≥4.0 g/L	General anesthesia	Urinary System Surgery	No	≥270 min	＜100 ml	yes	yes	≥90 %	No	≥0.05 ng/ml	≥10 mg/l	≥10 mg/l	≥3	＜0.5 mg/L	≥4.0 g/L	No	Internal Dataset
1334	≥65	Female	＜25 kg/m2	＜3	≥30g/L	＜3	Yes	No	No	No	No	No	No	No	No	No	No	Yes	≥0.5 mg/L	≥4.0 g/L	General anesthesia	Orthopedic Surgery	No	＜270 min	＜100 ml	yes	No	≥90 %	No	＜0.05 ng/ml	≥10 mg/l	≥10 mg/l	＜3	≥0.5 mg/L	＜4.0 g/L	No	Internal Dataset
1335	≥65	Male	≥25 kg/m2	＜3	≥30g/L	＜3	No	No	No	No	No	No	No	No	No	No	No	No	≥0.5 mg/L	＜4.0 g/L	General anesthesia	Orthopedic Surgery	No	≥270 min	＜100 ml	No	yes	≥90 %	No	＜0.05 ng/ml	＜10 mg/l	＜10 mg/l	＜3	＜0.5 mg/L	＜4.0 g/L	No	Internal Dataset
1336	＜65	Male	＜25 kg/m2	＜3	≥30g/L	＜3	No	No	Yes	No	No	No	No	No	No	No	No	No	＜0.5 mg/L	≥4.0 g/L	General anesthesia	Digestive System Surgery	No	＜270 min	≥100 ml	No	yes	≥90 %	No	＜0.05 ng/ml	＜10 mg/l	＜10 mg/l	＜3	＜0.5 mg/L	＜4.0 g/L	No	Internal Dataset
1337	≥65	Female	≥25 kg/m2	＜3	≥30g/L	＜3	Yes	Yes	No	No	No	No	No	No	No	No	Yes	No	≥0.5 mg/L	≥4.0 g/L	General anesthesia	Gynecological Surgery	Yes	≥270 min	≥100 ml	No	yes	≥90 %	No	＜0.05 ng/ml	＜10 mg/l	＜10 mg/l	＜3	＜0.5 mg/L	＜4.0 g/L	No	Internal Dataset
1338	≥65	Female	≥25 kg/m2	＜3	≥30g/L	＜3	No	Yes	No	No	No	No	No	No	No	Yes	Yes	Yes	≥0.5 mg/L	＜4.0 g/L	General anesthesia	Gynecological Surgery	No	＜270 min	≥100 ml	No	yes	≥90 %	No	＜0.05 ng/ml	＜10 mg/l	＜10 mg/l	＜3	＜0.5 mg/L	＜4.0 g/L	No	Internal Dataset
1339	＜65	Male	≥25 kg/m2	＜3	≥30g/L	＜3	Yes	No	No	No	No	No	No	No	No	No	Yes	No	≥0.5 mg/L	≥4.0 g/L	General anesthesia	Digestive System Surgery	No	≥270 min	＜100 ml	yes	No	≥90 %	No	＜0.05 ng/ml	＜10 mg/l	＜10 mg/l	＜3	＜0.5 mg/L	＜4.0 g/L	No	Internal Dataset
1340	≥65	Male	≥25 kg/m2	＜3	≥30g/L	＜3	No	No	Yes	No	No	No	No	No	No	Yes	Yes	No	≥0.5 mg/L	≥4.0 g/L	General anesthesia	Neurosurgery	Yes	＜270 min	＜100 ml	No	No	≥90 %	No	＜0.05 ng/ml	＜10 mg/l	＜10 mg/l	＜3	＜0.5 mg/L	＜4.0 g/L	No	Internal Dataset
1341	＜65	Female	≥25 kg/m2	＜3	≥30g/L	＜3	Yes	Yes	No	No	No	No	No	No	No	Yes	No	No	＜0.5 mg/L	＜4.0 g/L	General anesthesia	Neurosurgery	No	＜270 min	≥100 ml	No	No	≥90 %	No	＜0.05 ng/ml	＜10 mg/l	＜10 mg/l	＜3	＜0.5 mg/L	＜4.0 g/L	No	Internal Dataset
1342	≥65	Female	＜25 kg/m2	＜3	≥30g/L	＜3	Yes	No	Yes	No	No	No	No	No	No	Yes	No	Yes	≥0.5 mg/L	≥4.0 g/L	General anesthesia	Urinary System Surgery	No	＜270 min	≥100 ml	No	No	≥90 %	No	＜0.05 ng/ml	＜10 mg/l	＜10 mg/l	＜3	＜0.5 mg/L	＜4.0 g/L	No	Internal Dataset
1343	＜65	Female	＜25 kg/m2	＜3	≥30g/L	＜3	Yes	No	Yes	No	No	No	No	No	No	Yes	Yes	Yes	＜0.5 mg/L	≥4.0 g/L	General anesthesia	Urinary System Surgery	No	≥270 min	≥100 ml	No	No	≥90 %	No	＜0.05 ng/ml	＜10 mg/l	＜10 mg/l	＜3	＜0.5 mg/L	＜4.0 g/L	No	Internal Dataset
1344	＜65	Male	≥25 kg/m2	＜3	≥30g/L	＜3	Yes	Yes	Yes	No	No	No	No	No	No	No	No	No	＜0.5 mg/L	≥4.0 g/L	General anesthesia	Digestive System Surgery	Yes	＜270 min	＜100 ml	No	No	≥90 %	No	＜0.05 ng/ml	＜10 mg/l	＜10 mg/l	＜3	＜0.5 mg/L	＜4.0 g/L	No	Internal Dataset
1345	＜65	Female	≥25 kg/m2	＜3	＜30g/L	≥3	Yes	No	No	No	No	No	No	No	No	No	Yes	No	＜0.5 mg/L	＜4.0 g/L	General anesthesia	Thyroid/Breast Surgery	No	≥270 min	＜100 ml	No	No	≥90 %	No	＜0.05 ng/ml	＜10 mg/l	＜10 mg/l	＜3	＜0.5 mg/L	＜4.0 g/L	No	Internal Dataset
1346	≥65	Male	≥25 kg/m2	＜3	≥30g/L	＜3	Yes	Yes	Yes	No	No	No	No	No	No	Yes	No	No	≥0.5 mg/L	≥4.0 g/L	General anesthesia	Thyroid/Breast Surgery	No	＜270 min	＜100 ml	No	No	≥90 %	No	＜0.05 ng/ml	＜10 mg/l	＜10 mg/l	＜3	＜0.5 mg/L	＜4.0 g/L	No	Internal Dataset
1347	＜65	Female	＜25 kg/m2	＜3	＜30g/L	≥3	Yes	No	Yes	No	No	No	No	No	No	No	No	No	＜0.5 mg/L	＜4.0 g/L	General anesthesia	Thoracic/Cardiovascular Surgery	No	＜270 min	＜100 ml	No	No	≥90 %	No	＜0.05 ng/ml	＜10 mg/l	＜10 mg/l	＜3	＜0.5 mg/L	＜4.0 g/L	No	Internal Dataset
1348	≥65	Female	≥25 kg/m2	≥3	≥30g/L	＜3	No	Yes	Yes	No	No	No	No	No	No	Yes	No	No	≥0.5 mg/L	≥4.0 g/L	General anesthesia	Thoracic/Cardiovascular Surgery	No	＜270 min	＜100 ml	No	No	≥90 %	No	＜0.05 ng/ml	＜10 mg/l	＜10 mg/l	＜3	＜0.5 mg/L	＜4.0 g/L	No	Internal Dataset
1349	≥65	Male	≥25 kg/m2	≥3	＜30g/L	≥3	No	No	No	No	No	No	No	No	No	Yes	No	Yes	＜0.5 mg/L	≥4.0 g/L	General anesthesia	Digestive System Surgery	No	＜270 min	＜100 ml	No	No	≥90 %	No	＜0.05 ng/ml	＜10 mg/l	＜10 mg/l	＜3	＜0.5 mg/L	＜4.0 g/L	No	Internal Dataset
1350	≥65	Female	≥25 kg/m2	＜3	≥30g/L	＜3	No	Yes	No	No	No	No	No	No	No	No	No	No	＜0.5 mg/L	≥4.0 g/L	General anesthesia	Thyroid/Breast Surgery	No	＜270 min	＜100 ml	No	No	≥90 %	No	＜0.05 ng/ml	＜10 mg/l	＜10 mg/l	＜3	＜0.5 mg/L	＜4.0 g/L	No	Internal Dataset
1351	＜65	Female	＜25 kg/m2	≥3	＜30g/L	＜3	Yes	No	No	No	No	No	No	No	No	Yes	No	No	≥0.5 mg/L	＜4.0 g/L	General anesthesia	Thyroid/Breast Surgery	No	＜270 min	＜100 ml	No	No	≥90 %	No	＜0.05 ng/ml	＜10 mg/l	＜10 mg/l	＜3	＜0.5 mg/L	＜4.0 g/L	No	Internal Dataset
1352	≥65	Male	＜25 kg/m2	≥3	＜30g/L	＜3	Yes	No	No	No	No	No	No	No	No	No	No	No	≥0.5 mg/L	＜4.0 g/L	General anesthesia	Urinary System Surgery	No	＜270 min	＜100 ml	No	No	≥90 %	No	＜0.05 ng/ml	＜10 mg/l	＜10 mg/l	＜3	＜0.5 mg/L	＜4.0 g/L	No	Internal Dataset
1353	＜65	Male	＜25 kg/m2	≥3	≥30g/L	＜3	No	No	No	No	No	No	No	No	No	No	No	No	＜0.5 mg/L	≥4.0 g/L	General anesthesia	Urinary System Surgery	No	＜270 min	＜100 ml	No	No	＜90 %	No	≥0.05 ng/ml	≥10 mg/l	＜10 mg/l	≥3	＜0.5 mg/L	≥4.0 g/L	No	Internal Dataset
1354	≥65	Male	＜25 kg/m2	＜3	≥30g/L	＜3	Yes	Yes	Yes	No	No	No	No	No	No	Yes	No	No	＜0.5 mg/L	＜4.0 g/L	General anesthesia	Digestive System Surgery	No	＜270 min	＜100 ml	No	No	≥90 %	No	＜0.05 ng/ml	＜10 mg/l	≥10 mg/l	≥3	≥0.5 mg/L	＜4.0 g/L	No	Internal Dataset
1355	＜65	Male	≥25 kg/m2	≥3	≥30g/L	≥3	No	No	Yes	No	No	No	No	No	No	Yes	No	No	＜0.5 mg/L	＜4.0 g/L	General anesthesia	Thoracic/Cardiovascular Surgery	No	＜270 min	＜100 ml	No	No	≥90 %	No	＜0.05 ng/ml	≥10 mg/l	＜10 mg/l	＜3	＜0.5 mg/L	＜4.0 g/L	No	Internal Dataset
1356	≥65	Male	＜25 kg/m2	＜3	≥30g/L	＜3	Yes	Yes	No	No	No	No	No	No	No	No	No	No	＜0.5 mg/L	＜4.0 g/L	General anesthesia	Thoracic/Cardiovascular Surgery	No	＜270 min	＜100 ml	No	No	≥90 %	No	≥0.05 ng/ml	≥10 mg/l	≥10 mg/l	＜3	≥0.5 mg/L	≥4.0 g/L	No	Internal Dataset
1357	＜65	Male	≥25 kg/m2	≥3	≥30g/L	≥3	No	Yes	Yes	No	No	No	No	No	No	No	No	No	＜0.5 mg/L	＜4.0 g/L	General anesthesia	Digestive System Surgery	No	＜270 min	＜100 ml	No	No	≥90 %	No	≥0.05 ng/ml	＜10 mg/l	≥10 mg/l	≥3	＜0.5 mg/L	≥4.0 g/L	No	Internal Dataset
1358	≥65	Female	＜25 kg/m2	≥3	＜30g/L	＜3	Yes	No	No	No	No	No	No	No	No	No	No	No	≥0.5 mg/L	＜4.0 g/L	General anesthesia	Thyroid/Breast Surgery	No	＜270 min	＜100 ml	No	No	≥90 %	No	≥0.05 ng/ml	＜10 mg/l	≥10 mg/l	≥3	≥0.5 mg/L	＜4.0 g/L	No	Internal Dataset
1359	≥65	Female	＜25 kg/m2	＜3	≥30g/L	＜3	Yes	No	No	No	No	No	No	No	No	No	No	No	＜0.5 mg/L	＜4.0 g/L	General anesthesia	Thyroid/Breast Surgery	No	＜270 min	＜100 ml	No	No	≥90 %	No	≥0.05 ng/ml	＜10 mg/l	＜10 mg/l	＜3	＜0.5 mg/L	≥4.0 g/L	No	Internal Dataset
1360	＜65	Male	≥25 kg/m2	＜3	＜30g/L	＜3	No	Yes	No	No	Yes	No	No	No	Yes	No	No	No	＜0.5 mg/L	≥4.0 g/L	General anesthesia	Digestive System Surgery	No	＜270 min	＜100 ml	No	No	≥90 %	No	≥0.05 ng/ml	＜10 mg/l	＜10 mg/l	≥3	≥0.5 mg/L	≥4.0 g/L	No	Internal Dataset
1361	＜65	Male	≥25 kg/m2	≥3	≥30g/L	＜3	Yes	Yes	Yes	No	No	No	Yes	No	Yes	No	No	No	≥0.5 mg/L	≥4.0 g/L	General anesthesia	Orthopedic Surgery	No	≥270 min	＜100 ml	No	No	≥90 %	No	＜0.05 ng/ml	＜10 mg/l	≥10 mg/l	＜3	＜0.5 mg/L	≥4.0 g/L	No	Internal Dataset
1362	＜65	Male	＜25 kg/m2	＜3	＜30g/L	＜3	No	No	Yes	No	No	No	Yes	Yes	No	No	No	No	＜0.5 mg/L	≥4.0 g/L	General anesthesia	Orthopedic Surgery	No	＜270 min	＜100 ml	No	No	≥90 %	No	≥0.05 ng/ml	≥10 mg/l	＜10 mg/l	≥3	≥0.5 mg/L	＜4.0 g/L	No	Internal Dataset
1363	＜65	Female	≥25 kg/m2	≥3	＜30g/L	＜3	Yes	Yes	No	Yes	Yes	No	No	Yes	No	No	No	No	≥0.5 mg/L	＜4.0 g/L	General anesthesia	Digestive System Surgery	No	≥270 min	＜100 ml	No	No	＜90 %	No	＜0.05 ng/ml	≥10 mg/l	≥10 mg/l	＜3	≥0.5 mg/L	≥4.0 g/L	No	Internal Dataset
1364	≥65	Female	≥25 kg/m2	＜3	≥30g/L	＜3	No	No	No	Yes	Yes	No	No	Yes	Yes	No	No	No	≥0.5 mg/L	≥4.0 g/L	General anesthesia	Digestive System Surgery	No	＜270 min	＜100 ml	No	yes	＜90 %	Yes	＜0.05 ng/ml	＜10 mg/l	＜10 mg/l	≥3	＜0.5 mg/L	＜4.0 g/L	No	Internal Dataset
1365	≥65	Female	＜25 kg/m2	＜3	≥30g/L	＜3	No	No	No	No	Yes	No	No	Yes	Yes	No	No	No	≥0.5 mg/L	＜4.0 g/L	General anesthesia	Urinary System Surgery	Yes	≥270 min	≥100 ml	yes	yes	＜90 %	Yes	≥0.05 ng/ml	＜10 mg/l	≥10 mg/l	＜3	≥0.5 mg/L	≥4.0 g/L	No	Internal Dataset
1366	≥65	Male	＜25 kg/m2	＜3	≥30g/L	＜3	No	No	No	Yes	Yes	Yes	Yes	Yes	Yes	No	No	No	≥0.5 mg/L	＜4.0 g/L	General anesthesia	Urinary System Surgery	No	≥270 min	＜100 ml	yes	yes	≥90 %	Yes	＜0.05 ng/ml	≥10 mg/l	≥10 mg/l	≥3	≥0.5 mg/L	＜4.0 g/L	No	Internal Dataset
1367	＜65	Male	≥25 kg/m2	＜3	≥30g/L	＜3	No	No	No	Yes	No	No	Yes	Yes	No	No	No	No	≥0.5 mg/L	＜4.0 g/L	General anesthesia	Digestive System Surgery	No	≥270 min	≥100 ml	No	yes	＜90 %	Yes	＜0.05 ng/ml	＜10 mg/l	＜10 mg/l	≥3	＜0.5 mg/L	≥4.0 g/L	No	Internal Dataset
1368	≥65	Female	＜25 kg/m2	＜3	≥30g/L	＜3	No	No	No	Yes	No	Yes	No	Yes	No	No	No	No	＜0.5 mg/L	＜4.0 g/L	General anesthesia	Gynecological Surgery	No	＜270 min	＜100 ml	No	yes	≥90 %	No	＜0.05 ng/ml	＜10 mg/l	≥10 mg/l	≥3	≥0.5 mg/L	＜4.0 g/L	No	Internal Dataset
1369	≥65	Male	＜25 kg/m2	＜3	≥30g/L	＜3	No	No	No	Yes	Yes	Yes	Yes	No	No	No	No	No	＜0.5 mg/L	＜4.0 g/L	Regional anesthesia	Gynecological Surgery	No	≥270 min	≥100 ml	No	No	≥90 %	No	＜0.05 ng/ml	≥10 mg/l	≥10 mg/l	＜3	＜0.5 mg/L	≥4.0 g/L	No	Internal Dataset
1370	＜65	Male	＜25 kg/m2	＜3	≥30g/L	＜3	No	No	No	No	No	No	Yes	No	No	No	No	No	≥0.5 mg/L	＜4.0 g/L	Regional anesthesia	Gynecological Surgery	Yes	≥270 min	＜100 ml	No	No	≥90 %	No	＜0.05 ng/ml	＜10 mg/l	＜10 mg/l	＜3	＜0.5 mg/L	＜4.0 g/L	No	Internal Dataset
1371	＜65	Male	＜25 kg/m2	＜3	≥30g/L	＜3	No	No	No	No	Yes	No	Yes	No	No	No	No	No	≥0.5 mg/L	＜4.0 g/L	General anesthesia	Digestive System Surgery	Yes	≥270 min	＜100 ml	yes	yes	≥90 %	No	＜0.05 ng/ml	＜10 mg/l	＜10 mg/l	＜3	＜0.5 mg/L	＜4.0 g/L	No	Internal Dataset
1372	＜65	Female	＜25 kg/m2	＜3	≥30g/L	＜3	No	No	No	No	Yes	No	No	Yes	No	No	No	No	≥0.5 mg/L	＜4.0 g/L	General anesthesia	Thoracic/Cardiovascular Surgery	Yes	≥270 min	≥100 ml	yes	No	≥90 %	No	＜0.05 ng/ml	＜10 mg/l	＜10 mg/l	＜3	＜0.5 mg/L	＜4.0 g/L	No	Internal Dataset
1373	≥65	Female	≥25 kg/m2	＜3	≥30g/L	＜3	No	No	No	Yes	No	Yes	Yes	No	No	No	No	No	＜0.5 mg/L	＜4.0 g/L	General anesthesia	Thoracic/Cardiovascular Surgery	Yes	≥270 min	＜100 ml	No	yes	≥90 %	No	＜0.05 ng/ml	＜10 mg/l	＜10 mg/l	＜3	＜0.5 mg/L	＜4.0 g/L	No	Internal Dataset
1374	＜65	Female	＜25 kg/m2	＜3	≥30g/L	＜3	No	No	No	No	No	No	No	Yes	No	No	No	No	≥0.5 mg/L	＜4.0 g/L	General anesthesia	Neurosurgery	Yes	＜270 min	＜100 ml	No	No	≥90 %	No	＜0.05 ng/ml	＜10 mg/l	＜10 mg/l	＜3	＜0.5 mg/L	＜4.0 g/L	No	Internal Dataset
1375	＜65	Male	≥25 kg/m2	＜3	≥30g/L	＜3	No	No	No	Yes	Yes	Yes	No	Yes	No	No	No	Yes	＜0.5 mg/L	＜4.0 g/L	General anesthesia	Neurosurgery	No	≥270 min	＜100 ml	No	No	≥90 %	No	＜0.05 ng/ml	＜10 mg/l	＜10 mg/l	＜3	＜0.5 mg/L	＜4.0 g/L	No	Internal Dataset
1376	＜65	Male	＜25 kg/m2	＜3	≥30g/L	＜3	No	No	No	No	Yes	Yes	Yes	Yes	No	Yes	No	No	≥0.5 mg/L	＜4.0 g/L	General anesthesia	Urinary System Surgery	Yes	≥270 min	＜100 ml	No	No	≥90 %	No	＜0.05 ng/ml	＜10 mg/l	＜10 mg/l	＜3	＜0.5 mg/L	＜4.0 g/L	No	Internal Dataset
1377	＜65	Female	＜25 kg/m2	＜3	＜30g/L	＜3	No	No	No	No	No	Yes	Yes	No	No	No	No	Yes	＜0.5 mg/L	＜4.0 g/L	General anesthesia	Urinary System Surgery	No	＜270 min	＜100 ml	No	No	≥90 %	No	＜0.05 ng/ml	＜10 mg/l	＜10 mg/l	＜3	＜0.5 mg/L	＜4.0 g/L	No	Internal Dataset
1378	≥65	Female	＜25 kg/m2	＜3	＜30g/L	≥3	No	No	No	Yes	No	No	Yes	Yes	No	Yes	No	No	＜0.5 mg/L	＜4.0 g/L	General anesthesia	Neurosurgery	Yes	≥270 min	＜100 ml	No	No	≥90 %	No	＜0.05 ng/ml	＜10 mg/l	＜10 mg/l	＜3	＜0.5 mg/L	＜4.0 g/L	No	Internal Dataset
1379	≥65	Female	≥25 kg/m2	＜3	＜30g/L	≥3	No	No	No	No	No	Yes	No	No	No	No	Yes	Yes	≥0.5 mg/L	＜4.0 g/L	General anesthesia	Neurosurgery	Yes	≥270 min	＜100 ml	No	No	≥90 %	No	＜0.05 ng/ml	＜10 mg/l	＜10 mg/l	＜3	＜0.5 mg/L	＜4.0 g/L	No	Internal Dataset
1380	＜65	Male	＜25 kg/m2	＜3	＜30g/L	＜3	No	No	No	No	No	Yes	No	No	No	No	No	Yes	≥0.5 mg/L	＜4.0 g/L	General anesthesia	Thyroid/Breast Surgery	No	≥270 min	≥100 ml	No	No	≥90 %	No	＜0.05 ng/ml	＜10 mg/l	＜10 mg/l	＜3	＜0.5 mg/L	＜4.0 g/L	No	Internal Dataset
1381	＜65	Male	≥25 kg/m2	≥3	＜30g/L	≥3	No	No	No	No	Yes	Yes	Yes	No	No	Yes	Yes	Yes	＜0.5 mg/L	＜4.0 g/L	General anesthesia	Thyroid/Breast Surgery	Yes	≥270 min	≥100 ml	No	No	≥90 %	No	＜0.05 ng/ml	＜10 mg/l	＜10 mg/l	＜3	＜0.5 mg/L	＜4.0 g/L	No	Internal Dataset
1382	≥65	Female	＜25 kg/m2	＜3	＜30g/L	＜3	No	No	No	Yes	Yes	No	No	Yes	No	Yes	No	No	＜0.5 mg/L	＜4.0 g/L	General anesthesia	Digestive System Surgery	Yes	≥270 min	＜100 ml	No	No	≥90 %	No	＜0.05 ng/ml	＜10 mg/l	＜10 mg/l	＜3	＜0.5 mg/L	＜4.0 g/L	No	Internal Dataset
1383	≥65	Male	＜25 kg/m2	＜3	≥30g/L	≥3	No	No	No	No	No	Yes	Yes	Yes	No	Yes	No	No	＜0.5 mg/L	＜4.0 g/L	General anesthesia	Orthopedic Surgery	Yes	＜270 min	≥100 ml	No	No	≥90 %	No	＜0.05 ng/ml	＜10 mg/l	＜10 mg/l	＜3	＜0.5 mg/L	＜4.0 g/L	No	Internal Dataset
1384	≥65	Female	≥25 kg/m2	＜3	＜30g/L	＜3	No	Yes	No	No	No	No	No	No	Yes	Yes	No	Yes	≥0.5 mg/L	≥4.0 g/L	General anesthesia	Orthopedic Surgery	No	≥270 min	＜100 ml	No	No	≥90 %	No	＜0.05 ng/ml	＜10 mg/l	＜10 mg/l	＜3	＜0.5 mg/L	＜4.0 g/L	No	Internal Dataset
1385	＜65	Male	≥25 kg/m2	≥3	＜30g/L	＜3	Yes	No	Yes	Yes	Yes	No	Yes	Yes	Yes	Yes	No	Yes	＜0.5 mg/L	＜4.0 g/L	General anesthesia	Digestive System Surgery	No	＜270 min	＜100 ml	No	No	≥90 %	No	＜0.05 ng/ml	＜10 mg/l	＜10 mg/l	＜3	＜0.5 mg/L	＜4.0 g/L	No	Internal Dataset
1386	≥65	Male	≥25 kg/m2	≥3	≥30g/L	≥3	No	No	No	Yes	Yes	No	Yes	No	Yes	Yes	Yes	Yes	＜0.5 mg/L	＜4.0 g/L	General anesthesia	Urinary System Surgery	No	＜270 min	＜100 ml	No	No	＜90 %	No	＜0.05 ng/ml	＜10 mg/l	＜10 mg/l	＜3	＜0.5 mg/L	＜4.0 g/L	No	Internal Dataset
1387	≥65	Female	≥25 kg/m2	＜3	≥30g/L	≥3	No	No	Yes	Yes	Yes	Yes	No	Yes	No	Yes	Yes	Yes	≥0.5 mg/L	＜4.0 g/L	General anesthesia	Thyroid/Breast Surgery	No	＜270 min	＜100 ml	No	No	＜90 %	Yes	＜0.05 ng/ml	＜10 mg/l	＜10 mg/l	＜3	＜0.5 mg/L	＜4.0 g/L	No	Internal Dataset
1388	＜65	Male	＜25 kg/m2	≥3	≥30g/L	＜3	No	No	No	Yes	No	Yes	Yes	No	Yes	No	No	Yes	≥0.5 mg/L	≥4.0 g/L	General anesthesia	Thyroid/Breast Surgery	No	＜270 min	＜100 ml	No	No	≥90 %	No	≥0.05 ng/ml	＜10 mg/l	≥10 mg/l	≥3	≥0.5 mg/L	＜4.0 g/L	No	Internal Dataset
1389	＜65	Male	≥25 kg/m2	≥3	＜30g/L	≥3	No	No	No	No	Yes	Yes	Yes	No	Yes	Yes	No	Yes	≥0.5 mg/L	≥4.0 g/L	General anesthesia	Orthopedic Surgery	No	＜270 min	＜100 ml	No	No	≥90 %	No	≥0.05 ng/ml	＜10 mg/l	＜10 mg/l	＜3	≥0.5 mg/L	＜4.0 g/L	No	Internal Dataset
1390	≥65	Male	＜25 kg/m2	≥3	＜30g/L	≥3	No	Yes	No	No	Yes	No	No	Yes	Yes	No	Yes	No	＜0.5 mg/L	≥4.0 g/L	General anesthesia	Orthopedic Surgery	No	＜270 min	＜100 ml	No	No	≥90 %	No	≥0.05 ng/ml	＜10 mg/l	≥10 mg/l	≥3	＜0.5 mg/L	≥4.0 g/L	No	Internal Dataset
1391	≥65	Female	＜25 kg/m2	＜3	＜30g/L	＜3	No	Yes	Yes	No	No	No	No	No	No	Yes	Yes	No	≥0.5 mg/L	≥4.0 g/L	General anesthesia	Digestive System Surgery	No	＜270 min	＜100 ml	No	No	≥90 %	No	＜0.05 ng/ml	≥10 mg/l	≥10 mg/l	＜3	＜0.5 mg/L	＜4.0 g/L	No	Internal Dataset
1392	≥65	Male	≥25 kg/m2	＜3	≥30g/L	＜3	No	No	No	No	No	No	No	No	No	No	No	No	≥0.5 mg/L	≥4.0 g/L	General anesthesia	Thyroid/Breast Surgery	No	＜270 min	＜100 ml	No	No	≥90 %	No	≥0.05 ng/ml	≥10 mg/l	≥10 mg/l	≥3	≥0.5 mg/L	＜4.0 g/L	No	Internal Dataset
1393	≥65	Male	＜25 kg/m2	＜3	＜30g/L	＜3	No	Yes	Yes	No	No	No	No	No	No	Yes	No	No	＜0.5 mg/L	＜4.0 g/L	General anesthesia	Thyroid/Breast Surgery	No	＜270 min	＜100 ml	No	No	≥90 %	No	＜0.05 ng/ml	＜10 mg/l	≥10 mg/l	＜3	≥0.5 mg/L	＜4.0 g/L	No	Internal Dataset
1394	≥65	Male	≥25 kg/m2	≥3	≥30g/L	＜3	Yes	Yes	No	No	No	No	No	No	No	Yes	Yes	No	≥0.5 mg/L	＜4.0 g/L	General anesthesia	Digestive System Surgery	No	＜270 min	＜100 ml	No	No	≥90 %	No	≥0.05 ng/ml	≥10 mg/l	＜10 mg/l	≥3	≥0.5 mg/L	≥4.0 g/L	No	Internal Dataset
1395	＜65	Female	＜25 kg/m2	＜3	＜30g/L	≥3	Yes	No	Yes	No	No	No	No	No	No	Yes	No	No	＜0.5 mg/L	≥4.0 g/L	General anesthesia	Digestive System Surgery	No	＜270 min	＜100 ml	No	No	≥90 %	No	＜0.05 ng/ml	＜10 mg/l	≥10 mg/l	≥3	＜0.5 mg/L	＜4.0 g/L	No	Internal Dataset
1396	≥65	Male	≥25 kg/m2	≥3	＜30g/L	＜3	Yes	No	Yes	No	No	No	No	No	No	Yes	Yes	Yes	＜0.5 mg/L	≥4.0 g/L	General anesthesia	Digestive System Surgery	No	＜270 min	＜100 ml	No	No	＜90 %	Yes	≥0.05 ng/ml	≥10 mg/l	＜10 mg/l	＜3	＜0.5 mg/L	≥4.0 g/L	No	Internal Dataset
1397	＜65	Female	＜25 kg/m2	＜3	≥30g/L	＜3	Yes	No	Yes	No	No	No	No	No	No	No	Yes	No	≥0.5 mg/L	≥4.0 g/L	General anesthesia	Digestive System Surgery	No	＜270 min	＜100 ml	No	yes	＜90 %	Yes	≥0.05 ng/ml	＜10 mg/l	＜10 mg/l	≥3	≥0.5 mg/L	≥4.0 g/L	No	Internal Dataset
1398	≥65	Male	≥25 kg/m2	≥3	≥30g/L	≥3	No	Yes	No	No	No	No	No	No	No	No	Yes	No	＜0.5 mg/L	≥4.0 g/L	General anesthesia	Urinary System Surgery	No	＜270 min	＜100 ml	No	No	＜90 %	No	≥0.05 ng/ml	＜10 mg/l	＜10 mg/l	≥3	＜0.5 mg/L	＜4.0 g/L	No	Internal Dataset
1399	≥65	Male	＜25 kg/m2	＜3	＜30g/L	＜3	Yes	Yes	Yes	No	No	No	No	No	No	Yes	No	Yes	≥0.5 mg/L	＜4.0 g/L	General anesthesia	Urinary System Surgery	No	＜270 min	＜100 ml	No	No	≥90 %	No	≥0.05 ng/ml	≥10 mg/l	≥10 mg/l	＜3	≥0.5 mg/L	≥4.0 g/L	No	Internal Dataset
1400	＜65	Male	≥25 kg/m2	＜3	≥30g/L	＜3	No	No	No	No	No	No	No	No	No	Yes	Yes	No	≥0.5 mg/L	＜4.0 g/L	General anesthesia	Urinary System Surgery	No	＜270 min	＜100 ml	No	No	≥90 %	No	＜0.05 ng/ml	＜10 mg/l	＜10 mg/l	＜3	＜0.5 mg/L	≥4.0 g/L	No	Internal Dataset
1401	＜65	Male	＜25 kg/m2	＜3	≥30g/L	＜3	No	Yes	Yes	No	No	No	No	No	No	Yes	Yes	No	＜0.5 mg/L	≥4.0 g/L	General anesthesia	Digestive System Surgery	No	＜270 min	＜100 ml	No	No	≥90 %	No	＜0.05 ng/ml	＜10 mg/l	≥10 mg/l	＜3	≥0.5 mg/L	＜4.0 g/L	No	Internal Dataset
1402	≥65	Male	＜25 kg/m2	＜3	≥30g/L	＜3	Yes	Yes	No	No	No	No	No	No	No	No	Yes	No	≥0.5 mg/L	＜4.0 g/L	General anesthesia	Thoracic/Cardiovascular Surgery	No	＜270 min	≥100 ml	No	No	≥90 %	No	≥0.05 ng/ml	＜10 mg/l	≥10 mg/l	＜3	≥0.5 mg/L	≥4.0 g/L	No	Internal Dataset
1403	≥65	Female	＜25 kg/m2	＜3	≥30g/L	＜3	No	No	No	No	No	No	No	No	No	Yes	Yes	No	＜0.5 mg/L	＜4.0 g/L	General anesthesia	Thoracic/Cardiovascular Surgery	Yes	≥270 min	＜100 ml	yes	No	≥90 %	No	≥0.05 ng/ml	＜10 mg/l	＜10 mg/l	＜3	＜0.5 mg/L	＜4.0 g/L	No	Internal Dataset
1404	＜65	Female	≥25 kg/m2	＜3	≥30g/L	＜3	No	No	No	No	No	No	No	No	No	No	No	No	＜0.5 mg/L	＜4.0 g/L	General anesthesia	Gynecological Surgery	No	＜270 min	＜100 ml	No	No	≥90 %	No	＜0.05 ng/ml	≥10 mg/l	＜10 mg/l	＜3	≥0.5 mg/L	≥4.0 g/L	No	Internal Dataset
1405	≥65	Male	≥25 kg/m2	＜3	≥30g/L	＜3	Yes	No	No	No	No	No	No	No	No	No	No	No	＜0.5 mg/L	＜4.0 g/L	General anesthesia	Gynecological Surgery	No	≥270 min	≥100 ml	yes	yes	≥90 %	No	≥0.05 ng/ml	＜10 mg/l	≥10 mg/l	≥3	＜0.5 mg/L	＜4.0 g/L	No	Internal Dataset
1406	≥65	Male	≥25 kg/m2	＜3	≥30g/L	＜3	No	No	No	No	No	No	No	No	No	No	Yes	No	＜0.5 mg/L	＜4.0 g/L	General anesthesia	Thoracic/Cardiovascular Surgery	Yes	＜270 min	＜100 ml	No	No	≥90 %	No	＜0.05 ng/ml	＜10 mg/l	＜10 mg/l	＜3	＜0.5 mg/L	＜4.0 g/L	No	Internal Dataset
1407	≥65	Male	≥25 kg/m2	＜3	≥30g/L	＜3	Yes	No	No	No	No	No	No	No	No	Yes	Yes	No	≥0.5 mg/L	≥4.0 g/L	General anesthesia	Thoracic/Cardiovascular Surgery	Yes	＜270 min	≥100 ml	No	No	≥90 %	No	＜0.05 ng/ml	＜10 mg/l	＜10 mg/l	＜3	＜0.5 mg/L	＜4.0 g/L	No	Internal Dataset
1408	≥65	Male	＜25 kg/m2	＜3	≥30g/L	＜3	Yes	No	No	No	No	No	No	No	No	Yes	No	No	≥0.5 mg/L	＜4.0 g/L	General anesthesia	Digestive System Surgery	No	≥270 min	≥100 ml	No	yes	≥90 %	No	＜0.05 ng/ml	＜10 mg/l	＜10 mg/l	＜3	＜0.5 mg/L	＜4.0 g/L	No	Internal Dataset
1409	≥65	Male	＜25 kg/m2	＜3	≥30g/L	＜3	Yes	No	No	No	No	No	No	No	No	Yes	No	No	≥0.5 mg/L	≥4.0 g/L	General anesthesia	Urinary System Surgery	No	＜270 min	＜100 ml	No	No	≥90 %	No	＜0.05 ng/ml	＜10 mg/l	＜10 mg/l	＜3	＜0.5 mg/L	＜4.0 g/L	No	Internal Dataset
1410	＜65	Female	＜25 kg/m2	＜3	≥30g/L	＜3	No	No	No	No	No	No	No	No	No	No	Yes	No	≥0.5 mg/L	≥4.0 g/L	General anesthesia	Orthopedic Surgery	No	≥270 min	＜100 ml	yes	yes	≥90 %	No	＜0.05 ng/ml	＜10 mg/l	＜10 mg/l	＜3	＜0.5 mg/L	＜4.0 g/L	No	Internal Dataset
1411	≥65	Female	＜25 kg/m2	＜3	≥30g/L	＜3	No	No	No	No	No	No	No	No	No	Yes	No	No	≥0.5 mg/L	＜4.0 g/L	General anesthesia	Orthopedic Surgery	No	≥270 min	≥100 ml	No	No	≥90 %	No	＜0.05 ng/ml	＜10 mg/l	＜10 mg/l	＜3	＜0.5 mg/L	＜4.0 g/L	No	Internal Dataset
1412	＜65	Female	≥25 kg/m2	＜3	≥30g/L	＜3	Yes	No	No	No	No	No	No	No	No	Yes	Yes	No	＜0.5 mg/L	＜4.0 g/L	General anesthesia	Digestive System Surgery	No	＜270 min	＜100 ml	No	yes	≥90 %	No	＜0.05 ng/ml	＜10 mg/l	＜10 mg/l	＜3	＜0.5 mg/L	＜4.0 g/L	No	Internal Dataset
1413	≥65	Female	≥25 kg/m2	＜3	≥30g/L	＜3	No	No	No	No	No	No	No	No	No	Yes	No	No	≥0.5 mg/L	＜4.0 g/L	General anesthesia	Digestive System Surgery	Yes	≥270 min	≥100 ml	No	No	≥90 %	No	＜0.05 ng/ml	＜10 mg/l	＜10 mg/l	＜3	＜0.5 mg/L	＜4.0 g/L	No	Internal Dataset
1414	＜65	Male	＜25 kg/m2	＜3	≥30g/L	＜3	No	No	No	No	No	No	No	No	No	No	Yes	No	＜0.5 mg/L	＜4.0 g/L	General anesthesia	Orthopedic Surgery	Yes	＜270 min	＜100 ml	No	No	≥90 %	No	＜0.05 ng/ml	＜10 mg/l	＜10 mg/l	＜3	＜0.5 mg/L	＜4.0 g/L	No	Internal Dataset
1415	＜65	Male	＜25 kg/m2	＜3	≥30g/L	＜3	No	No	No	No	No	No	No	No	No	Yes	No	No	≥0.5 mg/L	＜4.0 g/L	General anesthesia	Orthopedic Surgery	No	＜270 min	＜100 ml	No	No	≥90 %	No	＜0.05 ng/ml	＜10 mg/l	＜10 mg/l	＜3	＜0.5 mg/L	＜4.0 g/L	No	Internal Dataset
1416	＜65	Male	＜25 kg/m2	＜3	≥30g/L	＜3	No	No	No	No	No	No	No	No	No	No	No	No	≥0.5 mg/L	＜4.0 g/L	General anesthesia	Digestive System Surgery	Yes	≥270 min	≥100 ml	No	No	≥90 %	No	＜0.05 ng/ml	＜10 mg/l	＜10 mg/l	＜3	＜0.5 mg/L	＜4.0 g/L	No	Internal Dataset
1417	≥65	Female	＜25 kg/m2	＜3	＜30g/L	＜3	Yes	No	No	No	No	No	No	No	No	No	No	No	≥0.5 mg/L	＜4.0 g/L	General anesthesia	Digestive System Surgery	Yes	≥270 min	＜100 ml	No	No	≥90 %	No	＜0.05 ng/ml	＜10 mg/l	＜10 mg/l	＜3	＜0.5 mg/L	＜4.0 g/L	No	Internal Dataset
1418	＜65	Female	＜25 kg/m2	＜3	＜30g/L	＜3	Yes	No	No	No	No	No	No	No	No	Yes	Yes	No	＜0.5 mg/L	＜4.0 g/L	General anesthesia	Urinary System Surgery	No	＜270 min	≥100 ml	No	No	≥90 %	No	＜0.05 ng/ml	＜10 mg/l	＜10 mg/l	＜3	＜0.5 mg/L	＜4.0 g/L	No	Internal Dataset
1419	≥65	Female	≥25 kg/m2	≥3	＜30g/L	＜3	Yes	No	No	No	No	No	No	No	No	No	No	No	＜0.5 mg/L	＜4.0 g/L	General anesthesia	Urinary System Surgery	Yes	＜270 min	＜100 ml	No	No	≥90 %	No	＜0.05 ng/ml	＜10 mg/l	＜10 mg/l	＜3	＜0.5 mg/L	＜4.0 g/L	No	Internal Dataset
1420	＜65	Male	＜25 kg/m2	≥3	≥30g/L	＜3	No	No	No	No	No	No	No	No	No	No	No	No	≥0.5 mg/L	＜4.0 g/L	General anesthesia	Digestive System Surgery	No	＜270 min	＜100 ml	No	No	≥90 %	No	＜0.05 ng/ml	＜10 mg/l	＜10 mg/l	＜3	＜0.5 mg/L	＜4.0 g/L	No	Internal Dataset
1421	＜65	Male	＜25 kg/m2	≥3	≥30g/L	＜3	Yes	No	No	No	No	No	No	No	No	No	No	No	≥0.5 mg/L	≥4.0 g/L	General anesthesia	Gynecological Surgery	No	＜270 min	≥100 ml	No	No	≥90 %	No	＜0.05 ng/ml	＜10 mg/l	＜10 mg/l	＜3	＜0.5 mg/L	＜4.0 g/L	No	Internal Dataset
1422	≥65	Female	≥25 kg/m2	≥3	≥30g/L	≥3	Yes	No	No	No	No	No	No	No	No	No	No	No	＜0.5 mg/L	＜4.0 g/L	General anesthesia	Thyroid/Breast Surgery	Yes	≥270 min	＜100 ml	No	No	≥90 %	No	＜0.05 ng/ml	＜10 mg/l	＜10 mg/l	＜3	＜0.5 mg/L	＜4.0 g/L	No	Internal Dataset
1423	≥65	Male	＜25 kg/m2	≥3	＜30g/L	＜3	No	No	No	No	No	No	No	No	No	No	No	No	＜0.5 mg/L	≥4.0 g/L	General anesthesia	Thyroid/Breast Surgery	No	＜270 min	＜100 ml	No	No	≥90 %	No	＜0.05 ng/ml	＜10 mg/l	＜10 mg/l	＜3	＜0.5 mg/L	＜4.0 g/L	No	Internal Dataset
1424	＜65	Female	≥25 kg/m2	≥3	≥30g/L	≥3	No	No	No	No	No	No	No	No	No	No	No	No	≥0.5 mg/L	＜4.0 g/L	General anesthesia	Digestive System Surgery	No	＜270 min	＜100 ml	No	No	≥90 %	No	＜0.05 ng/ml	＜10 mg/l	＜10 mg/l	＜3	＜0.5 mg/L	＜4.0 g/L	No	Internal Dataset
1425	≥65	Male	≥25 kg/m2	≥3	≥30g/L	≥3	No	No	No	No	No	No	No	No	No	No	No	No	＜0.5 mg/L	≥4.0 g/L	General anesthesia	Gynecological Surgery	No	＜270 min	＜100 ml	No	No	≥90 %	No	＜0.05 ng/ml	＜10 mg/l	≥10 mg/l	≥3	≥0.5 mg/L	≥4.0 g/L	No	Internal Dataset
1426	≥65	Female	＜25 kg/m2	＜3	＜30g/L	＜3	Yes	Yes	No	No	No	No	No	No	No	No	No	No	＜0.5 mg/L	＜4.0 g/L	General anesthesia	Gynecological Surgery	No	＜270 min	＜100 ml	No	No	≥90 %	No	＜0.05 ng/ml	＜10 mg/l	＜10 mg/l	＜3	≥0.5 mg/L	＜4.0 g/L	No	Internal Dataset
1427	＜65	Male	≥25 kg/m2	≥3	≥30g/L	＜3	Yes	No	No	No	No	No	No	No	No	No	No	No	＜0.5 mg/L	≥4.0 g/L	General anesthesia	Neurosurgery	No	＜270 min	＜100 ml	No	No	≥90 %	No	＜0.05 ng/ml	＜10 mg/l	≥10 mg/l	≥3	≥0.5 mg/L	≥4.0 g/L	No	Internal Dataset
1428	≥65	Male	≥25 kg/m2	≥3	＜30g/L	＜3	No	Yes	No	No	No	No	No	No	No	No	No	No	≥0.5 mg/L	＜4.0 g/L	General anesthesia	Neurosurgery	No	＜270 min	＜100 ml	No	No	≥90 %	No	≥0.05 ng/ml	≥10 mg/l	≥10 mg/l	≥3	≥0.5 mg/L	＜4.0 g/L	No	Internal Dataset
1429	≥65	Male	＜25 kg/m2	≥3	＜30g/L	≥3	Yes	Yes	No	No	No	No	No	No	No	No	No	No	＜0.5 mg/L	＜4.0 g/L	General anesthesia	Thoracic/Cardiovascular Surgery	No	＜270 min	＜100 ml	No	No	≥90 %	No	≥0.05 ng/ml	＜10 mg/l	≥10 mg/l	≥3	＜0.5 mg/L	＜4.0 g/L	No	Internal Dataset
1430	≥65	Female	≥25 kg/m2	≥3	≥30g/L	≥3	No	No	No	No	No	Yes	Yes	No	No	No	No	No	≥0.5 mg/L	≥4.0 g/L	General anesthesia	Thoracic/Cardiovascular Surgery	No	＜270 min	＜100 ml	No	No	≥90 %	No	＜0.05 ng/ml	＜10 mg/l	＜10 mg/l	＜3	≥0.5 mg/L	＜4.0 g/L	No	Internal Dataset
1431	≥65	Male	＜25 kg/m2	＜3	≥30g/L	≥3	No	Yes	No	No	No	Yes	Yes	No	No	No	No	No	＜0.5 mg/L	＜4.0 g/L	General anesthesia	Digestive System Surgery	No	＜270 min	＜100 ml	No	No	≥90 %	No	＜0.05 ng/ml	＜10 mg/l	≥10 mg/l	≥3	≥0.5 mg/L	＜4.0 g/L	No	Internal Dataset
1432	≥65	Male	＜25 kg/m2	≥3	＜30g/L	＜3	No	No	No	No	No	No	Yes	Yes	No	No	No	No	＜0.5 mg/L	＜4.0 g/L	Regional anesthesia	Gynecological Surgery	No	＜270 min	＜100 ml	No	yes	≥90 %	No	＜0.05 ng/ml	≥10 mg/l	＜10 mg/l	≥3	＜0.5 mg/L	＜4.0 g/L	No	Internal Dataset
1433	≥65	Female	≥25 kg/m2	＜3	＜30g/L	＜3	Yes	Yes	No	No	No	No	Yes	Yes	No	No	No	No	＜0.5 mg/L	＜4.0 g/L	Regional anesthesia	Gynecological Surgery	No	＜270 min	＜100 ml	No	yes	≥90 %	No	＜0.05 ng/ml	≥10 mg/l	≥10 mg/l	≥3	＜0.5 mg/L	＜4.0 g/L	No	Internal Dataset
1434	＜65	Female	＜25 kg/m2	＜3	＜30g/L	≥3	No	No	No	No	No	No	Yes	No	No	No	No	No	≥0.5 mg/L	＜4.0 g/L	Regional anesthesia	Digestive System Surgery	No	＜270 min	＜100 ml	No	No	＜90 %	No	≥0.05 ng/ml	＜10 mg/l	＜10 mg/l	＜3	＜0.5 mg/L	＜4.0 g/L	No	Internal Dataset
1435	≥65	Female	＜25 kg/m2	≥3	＜30g/L	＜3	No	No	No	No	No	Yes	No	No	Yes	No	No	No	≥0.5 mg/L	＜4.0 g/L	General anesthesia	Orthopedic Surgery	No	＜270 min	＜100 ml	No	yes	≥90 %	No	≥0.05 ng/ml	≥10 mg/l	＜10 mg/l	＜3	≥0.5 mg/L	≥4.0 g/L	No	Internal Dataset
1436	＜65	Male	＜25 kg/m2	≥3	≥30g/L	＜3	Yes	No	No	No	Yes	Yes	Yes	No	No	No	No	No	≥0.5 mg/L	≥4.0 g/L	General anesthesia	Orthopedic Surgery	No	＜270 min	＜100 ml	No	yes	≥90 %	Yes	≥0.05 ng/ml	≥10 mg/l	＜10 mg/l	≥3	＜0.5 mg/L	＜4.0 g/L	No	Internal Dataset
1437	＜65	Female	＜25 kg/m2	＜3	≥30g/L	＜3	Yes	No	No	No	No	No	No	Yes	Yes	No	No	No	＜0.5 mg/L	＜4.0 g/L	General anesthesia	Digestive System Surgery	No	＜270 min	＜100 ml	No	No	≥90 %	Yes	＜0.05 ng/ml	＜10 mg/l	＜10 mg/l	＜3	＜0.5 mg/L	＜4.0 g/L	No	Internal Dataset
1438	＜65	Male	≥25 kg/m2	＜3	≥30g/L	＜3	Yes	Yes	No	No	No	No	No	No	No	No	Yes	No	≥0.5 mg/L	＜4.0 g/L	General anesthesia	Gynecological Surgery	No	＜270 min	＜100 ml	No	yes	＜90 %	No	≥0.05 ng/ml	＜10 mg/l	≥10 mg/l	≥3	≥0.5 mg/L	≥4.0 g/L	No	Internal Dataset
1439	＜65	Female	＜25 kg/m2	＜3	≥30g/L	＜3	No	Yes	No	No	No	No	Yes	Yes	Yes	No	No	No	＜0.5 mg/L	＜4.0 g/L	General anesthesia	Gynecological Surgery	No	＜270 min	＜100 ml	No	No	＜90 %	No	＜0.05 ng/ml	＜10 mg/l	＜10 mg/l	≥3	＜0.5 mg/L	≥4.0 g/L	No	Internal Dataset
1440	≥65	Male	＜25 kg/m2	＜3	≥30g/L	＜3	Yes	No	No	No	Yes	Yes	Yes	No	Yes	No	Yes	No	≥0.5 mg/L	＜4.0 g/L	General anesthesia	Digestive System Surgery	No	＜270 min	＜100 ml	No	yes	＜90 %	No	≥0.05 ng/ml	＜10 mg/l	≥10 mg/l	＜3	＜0.5 mg/L	≥4.0 g/L	No	Internal Dataset
1441	＜65	Female	＜25 kg/m2	＜3	≥30g/L	＜3	Yes	No	No	No	Yes	No	No	Yes	Yes	No	No	No	＜0.5 mg/L	＜4.0 g/L	General anesthesia	Thyroid/Breast Surgery	No	＜270 min	＜100 ml	No	yes	≥90 %	Yes	≥0.05 ng/ml	＜10 mg/l	≥10 mg/l	≥3	＜0.5 mg/L	≥4.0 g/L	No	Internal Dataset
1442	＜65	Female	≥25 kg/m2	＜3	≥30g/L	＜3	Yes	Yes	No	No	No	No	Yes	No	Yes	Yes	No	No	≥0.5 mg/L	＜4.0 g/L	General anesthesia	Thyroid/Breast Surgery	No	＜270 min	＜100 ml	No	yes	＜90 %	Yes	≥0.05 ng/ml	＜10 mg/l	≥10 mg/l	＜3	≥0.5 mg/L	＜4.0 g/L	No	Internal Dataset
1443	≥65	Male	≥25 kg/m2	＜3	≥30g/L	＜3	No	No	No	No	Yes	No	No	Yes	Yes	No	Yes	No	≥0.5 mg/L	＜4.0 g/L	General anesthesia	Digestive System Surgery	No	≥270 min	≥100 ml	yes	No	≥90 %	No	＜0.05 ng/ml	＜10 mg/l	≥10 mg/l	≥3	≥0.5 mg/L	＜4.0 g/L	No	Internal Dataset
1444	≥65	Male	≥25 kg/m2	＜3	≥30g/L	＜3	No	Yes	No	No	No	Yes	No	No	Yes	Yes	No	No	≥0.5 mg/L	＜4.0 g/L	General anesthesia	Digestive System Surgery	Yes	＜270 min	≥100 ml	yes	No	≥90 %	No	≥0.05 ng/ml	≥10 mg/l	≥10 mg/l	＜3	＜0.5 mg/L	≥4.0 g/L	No	Internal Dataset
1445	≥65	Male	≥25 kg/m2	＜3	≥30g/L	＜3	No	No	No	No	Yes	No	No	Yes	No	Yes	Yes	No	＜0.5 mg/L	≥4.0 g/L	General anesthesia	Digestive System Surgery	Yes	＜270 min	＜100 ml	No	yes	＜90 %	Yes	≥0.05 ng/ml	≥10 mg/l	≥10 mg/l	≥3	≥0.5 mg/L	≥4.0 g/L	No	Internal Dataset
1446	＜65	Male	≥25 kg/m2	＜3	≥30g/L	＜3	No	No	No	No	Yes	No	No	No	Yes	No	Yes	No	≥0.5 mg/L	＜4.0 g/L	General anesthesia	Thyroid/Breast Surgery	Yes	≥270 min	≥100 ml	yes	No	≥90 %	No	＜0.05 ng/ml	＜10 mg/l	＜10 mg/l	＜3	＜0.5 mg/L	＜4.0 g/L	No	Internal Dataset
1447	≥65	Female	＜25 kg/m2	＜3	≥30g/L	＜3	No	No	No	No	No	No	No	Yes	Yes	No	Yes	No	＜0.5 mg/L	＜4.0 g/L	General anesthesia	Thyroid/Breast Surgery	Yes	＜270 min	≥100 ml	No	No	＜90 %	No	＜0.05 ng/ml	＜10 mg/l	＜10 mg/l	＜3	＜0.5 mg/L	＜4.0 g/L	No	Internal Dataset
1448	≥65	Male	≥25 kg/m2	＜3	≥30g/L	＜3	No	No	No	No	No	No	Yes	No	Yes	No	No	No	≥0.5 mg/L	＜4.0 g/L	General anesthesia	Neurosurgery	No	＜270 min	≥100 ml	yes	yes	＜90 %	Yes	＜0.05 ng/ml	＜10 mg/l	＜10 mg/l	＜3	＜0.5 mg/L	＜4.0 g/L	No	Internal Dataset
1449	＜65	Female	≥25 kg/m2	＜3	≥30g/L	＜3	No	No	No	No	Yes	Yes	No	No	Yes	Yes	Yes	No	≥0.5 mg/L	＜4.0 g/L	General anesthesia	Neurosurgery	Yes	＜270 min	＜100 ml	yes	yes	≥90 %	No	＜0.05 ng/ml	＜10 mg/l	＜10 mg/l	＜3	＜0.5 mg/L	＜4.0 g/L	No	Internal Dataset
1450	≥65	Male	≥25 kg/m2	＜3	≥30g/L	＜3	No	No	No	No	Yes	Yes	Yes	No	No	Yes	No	No	≥0.5 mg/L	＜4.0 g/L	General anesthesia	Urinary System Surgery	Yes	≥270 min	＜100 ml	No	yes	≥90 %	Yes	＜0.05 ng/ml	＜10 mg/l	＜10 mg/l	＜3	＜0.5 mg/L	＜4.0 g/L	No	Internal Dataset
1451	≥65	Female	≥25 kg/m2	＜3	≥30g/L	＜3	No	No	No	Yes	Yes	No	Yes	No	Yes	Yes	No	No	≥0.5 mg/L	＜4.0 g/L	General anesthesia	Urinary System Surgery	No	＜270 min	≥100 ml	No	No	≥90 %	No	＜0.05 ng/ml	＜10 mg/l	＜10 mg/l	＜3	＜0.5 mg/L	＜4.0 g/L	No	Internal Dataset
1452	＜65	Male	＜25 kg/m2	＜3	≥30g/L	＜3	No	No	No	Yes	No	Yes	Yes	Yes	Yes	No	No	No	＜0.5 mg/L	＜4.0 g/L	General anesthesia	Urinary System Surgery	No	＜270 min	＜100 ml	No	No	≥90 %	No	＜0.05 ng/ml	＜10 mg/l	＜10 mg/l	＜3	＜0.5 mg/L	＜4.0 g/L	No	Internal Dataset
1453	≥65	Female	＜25 kg/m2	＜3	≥30g/L	＜3	No	No	No	Yes	Yes	No	Yes	Yes	Yes	No	Yes	No	＜0.5 mg/L	＜4.0 g/L	General anesthesia	Digestive System Surgery	No	＜270 min	＜100 ml	No	No	≥90 %	No	＜0.05 ng/ml	＜10 mg/l	＜10 mg/l	＜3	＜0.5 mg/L	＜4.0 g/L	No	Internal Dataset
1454	≥65	Female	≥25 kg/m2	＜3	≥30g/L	＜3	No	No	No	Yes	Yes	No	No	No	Yes	Yes	No	No	＜0.5 mg/L	＜4.0 g/L	General anesthesia	Digestive System Surgery	Yes	＜270 min	≥100 ml	No	No	≥90 %	No	＜0.05 ng/ml	＜10 mg/l	＜10 mg/l	＜3	＜0.5 mg/L	＜4.0 g/L	No	Internal Dataset
1455	＜65	Female	＜25 kg/m2	＜3	≥30g/L	＜3	No	No	No	No	Yes	No	No	No	No	No	Yes	No	≥0.5 mg/L	＜4.0 g/L	General anesthesia	Digestive System Surgery	Yes	≥270 min	＜100 ml	No	No	≥90 %	No	＜0.05 ng/ml	＜10 mg/l	＜10 mg/l	＜3	＜0.5 mg/L	＜4.0 g/L	No	Internal Dataset
1456	≥65	Female	≥25 kg/m2	＜3	≥30g/L	＜3	No	No	No	Yes	No	No	Yes	Yes	No	Yes	No	No	≥0.5 mg/L	＜4.0 g/L	General anesthesia	Digestive System Surgery	Yes	≥270 min	≥100 ml	No	No	≥90 %	No	＜0.05 ng/ml	＜10 mg/l	＜10 mg/l	＜3	＜0.5 mg/L	＜4.0 g/L	No	Internal Dataset
1457	≥65	Female	≥25 kg/m2	≥3	≥30g/L	≥3	No	No	No	Yes	Yes	Yes	No	Yes	Yes	Yes	Yes	No	＜0.5 mg/L	＜4.0 g/L	General anesthesia	Orthopedic Surgery	No	＜270 min	＜100 ml	No	No	≥90 %	No	＜0.05 ng/ml	＜10 mg/l	＜10 mg/l	＜3	＜0.5 mg/L	＜4.0 g/L	No	Internal Dataset
1458	≥65	Male	≥25 kg/m2	≥3	≥30g/L	＜3	No	No	No	No	Yes	Yes	Yes	No	Yes	Yes	Yes	No	≥0.5 mg/L	＜4.0 g/L	General anesthesia	Orthopedic Surgery	Yes	＜270 min	≥100 ml	No	No	≥90 %	No	＜0.05 ng/ml	＜10 mg/l	＜10 mg/l	＜3	＜0.5 mg/L	＜4.0 g/L	No	Internal Dataset
1459	≥65	Male	≥25 kg/m2	≥3	＜30g/L	≥3	No	No	No	Yes	No	Yes	No	Yes	Yes	No	Yes	No	≥0.5 mg/L	＜4.0 g/L	General anesthesia	Digestive System Surgery	Yes	＜270 min	≥100 ml	No	No	≥90 %	No	＜0.05 ng/ml	＜10 mg/l	＜10 mg/l	＜3	＜0.5 mg/L	＜4.0 g/L	No	Internal Dataset
1460	≥65	Male	＜25 kg/m2	≥3	＜30g/L	＜3	No	No	No	Yes	Yes	No	No	Yes	Yes	Yes	Yes	No	＜0.5 mg/L	＜4.0 g/L	General anesthesia	Urinary System Surgery	No	≥270 min	＜100 ml	No	No	≥90 %	No	＜0.05 ng/ml	＜10 mg/l	＜10 mg/l	＜3	＜0.5 mg/L	＜4.0 g/L	No	Internal Dataset
1461	≥65	Female	＜25 kg/m2	＜3	＜30g/L	≥3	No	No	No	No	No	Yes	No	No	No	No	No	No	≥0.5 mg/L	＜4.0 g/L	General anesthesia	Urinary System Surgery	No	≥270 min	≥100 ml	No	No	≥90 %	No	＜0.05 ng/ml	＜10 mg/l	＜10 mg/l	＜3	＜0.5 mg/L	＜4.0 g/L	No	Internal Dataset
1462	≥65	Male	＜25 kg/m2	≥3	≥30g/L	＜3	No	No	No	No	No	Yes	Yes	Yes	Yes	No	No	No	＜0.5 mg/L	＜4.0 g/L	General anesthesia	Urinary System Surgery	No	≥270 min	≥100 ml	No	No	≥90 %	No	＜0.05 ng/ml	＜10 mg/l	＜10 mg/l	＜3	＜0.5 mg/L	＜4.0 g/L	No	Internal Dataset
1463	＜65	Male	＜25 kg/m2	＜3	＜30g/L	＜3	No	No	No	Yes	No	Yes	Yes	Yes	No	No	No	No	≥0.5 mg/L	＜4.0 g/L	General anesthesia	Digestive System Surgery	No	＜270 min	＜100 ml	No	No	≥90 %	No	≥0.05 ng/ml	＜10 mg/l	≥10 mg/l	≥3	＜0.5 mg/L	＜4.0 g/L	No	Internal Dataset
1464	＜65	Male	＜25 kg/m2	＜3	＜30g/L	≥3	Yes	No	Yes	No	No	Yes	Yes	No	Yes	No	No	No	≥0.5 mg/L	＜4.0 g/L	General anesthesia	Thoracic/Cardiovascular Surgery	No	＜270 min	＜100 ml	No	No	≥90 %	Yes	≥0.05 ng/ml	≥10 mg/l	≥10 mg/l	＜3	≥0.5 mg/L	＜4.0 g/L	No	Internal Dataset
1465	＜65	Female	≥25 kg/m2	≥3	＜30g/L	＜3	Yes	No	No	No	Yes	Yes	Yes	No	Yes	No	No	No	≥0.5 mg/L	＜4.0 g/L	General anesthesia	Thoracic/Cardiovascular Surgery	No	＜270 min	＜100 ml	No	No	≥90 %	Yes	≥0.05 ng/ml	≥10 mg/l	≥10 mg/l	＜3	≥0.5 mg/L	≥4.0 g/L	No	Internal Dataset
1466	＜65	Female	≥25 kg/m2	＜3	＜30g/L	＜3	Yes	No	No	Yes	Yes	No	Yes	No	Yes	No	No	No	≥0.5 mg/L	＜4.0 g/L	General anesthesia	Orthopedic Surgery	No	＜270 min	＜100 ml	No	No	≥90 %	No	≥0.05 ng/ml	＜10 mg/l	＜10 mg/l	＜3	≥0.5 mg/L	＜4.0 g/L	No	Internal Dataset
1467	≥65	Male	＜25 kg/m2	＜3	＜30g/L	＜3	No	Yes	No	No	Yes	No	No	Yes	Yes	No	No	No	＜0.5 mg/L	＜4.0 g/L	General anesthesia	Orthopedic Surgery	No	＜270 min	＜100 ml	No	No	＜90 %	No	≥0.05 ng/ml	＜10 mg/l	＜10 mg/l	＜3	≥0.5 mg/L	＜4.0 g/L	No	Internal Dataset
1468	＜65	Male	＜25 kg/m2	＜3	＜30g/L	＜3	No	Yes	No	No	No	Yes	No	No	No	No	No	No	≥0.5 mg/L	＜4.0 g/L	General anesthesia	Neurosurgery	No	＜270 min	＜100 ml	No	No	＜90 %	Yes	＜0.05 ng/ml	≥10 mg/l	＜10 mg/l	≥3	＜0.5 mg/L	＜4.0 g/L	No	Internal Dataset
1469	＜65	Female	≥25 kg/m2	＜3	≥30g/L	＜3	No	Yes	Yes	No	No	No	No	No	No	No	No	No	＜0.5 mg/L	＜4.0 g/L	General anesthesia	Neurosurgery	No	＜270 min	＜100 ml	No	No	≥90 %	No	＜0.05 ng/ml	＜10 mg/l	＜10 mg/l	＜3	＜0.5 mg/L	＜4.0 g/L	No	Internal Dataset
1470	＜65	Male	≥25 kg/m2	≥3	＜30g/L	＜3	No	Yes	Yes	No	No	No	No	No	No	No	No	No	≥0.5 mg/L	＜4.0 g/L	General anesthesia	Neurosurgery	No	＜270 min	＜100 ml	No	No	≥90 %	No	＜0.05 ng/ml	＜10 mg/l	≥10 mg/l	≥3	＜0.5 mg/L	＜4.0 g/L	No	Internal Dataset
1471	≥65	Female	≥25 kg/m2	≥3	＜30g/L	＜3	Yes	No	No	No	No	No	No	No	No	No	No	No	≥0.5 mg/L	＜4.0 g/L	General anesthesia	Neurosurgery	No	＜270 min	＜100 ml	No	No	≥90 %	No	＜0.05 ng/ml	≥10 mg/l	＜10 mg/l	≥3	＜0.5 mg/L	≥4.0 g/L	No	Internal Dataset
1472	＜65	Female	≥25 kg/m2	≥3	＜30g/L	≥3	Yes	No	Yes	No	No	No	No	No	No	No	No	No	≥0.5 mg/L	＜4.0 g/L	General anesthesia	Gynecological Surgery	No	＜270 min	＜100 ml	No	No	≥90 %	No	＜0.05 ng/ml	＜10 mg/l	≥10 mg/l	＜3	≥0.5 mg/L	≥4.0 g/L	No	Internal Dataset
1473	≥65	Male	≥25 kg/m2	≥3	≥30g/L	≥3	No	No	Yes	No	No	No	No	No	No	No	No	No	≥0.5 mg/L	＜4.0 g/L	General anesthesia	Gynecological Surgery	No	＜270 min	＜100 ml	No	No	≥90 %	No	＜0.05 ng/ml	＜10 mg/l	≥10 mg/l	≥3	≥0.5 mg/L	＜4.0 g/L	No	Internal Dataset
1474	≥65	Female	≥25 kg/m2	≥3	＜30g/L	≥3	No	Yes	Yes	No	No	No	No	No	No	No	No	No	≥0.5 mg/L	＜4.0 g/L	General anesthesia	Thyroid/Breast Surgery	No	＜270 min	＜100 ml	No	No	≥90 %	No	＜0.05 ng/ml	＜10 mg/l	＜10 mg/l	≥3	≥0.5 mg/L	＜4.0 g/L	No	Internal Dataset
1475	＜65	Male	≥25 kg/m2	≥3	≥30g/L	＜3	No	No	No	No	No	No	No	No	No	No	No	No	＜0.5 mg/L	＜4.0 g/L	General anesthesia	Thyroid/Breast Surgery	No	＜270 min	＜100 ml	No	No	≥90 %	No	≥0.05 ng/ml	＜10 mg/l	≥10 mg/l	＜3	＜0.5 mg/L	≥4.0 g/L	No	Internal Dataset
1476	＜65	Male	≥25 kg/m2	＜3	≥30g/L	＜3	Yes	No	No	No	No	No	No	No	No	No	No	No	＜0.5 mg/L	＜4.0 g/L	General anesthesia	Orthopedic Surgery	No	＜270 min	＜100 ml	No	yes	≥90 %	No	＜0.05 ng/ml	≥10 mg/l	＜10 mg/l	＜3	＜0.5 mg/L	＜4.0 g/L	No	Internal Dataset
1477	≥65	Female	≥25 kg/m2	≥3	＜30g/L	≥3	No	No	No	No	No	No	No	No	No	No	No	No	＜0.5 mg/L	＜4.0 g/L	General anesthesia	Orthopedic Surgery	No	＜270 min	＜100 ml	No	yes	≥90 %	No	≥0.05 ng/ml	＜10 mg/l	＜10 mg/l	≥3	≥0.5 mg/L	≥4.0 g/L	No	Internal Dataset
1478	＜65	Male	≥25 kg/m2	＜3	≥30g/L	＜3	No	No	No	No	No	No	No	No	No	No	No	No	＜0.5 mg/L	＜4.0 g/L	General anesthesia	Digestive System Surgery	No	＜270 min	＜100 ml	No	No	≥90 %	No	≥0.05 ng/ml	≥10 mg/l	＜10 mg/l	≥3	＜0.5 mg/L	≥4.0 g/L	No	Internal Dataset
1479	＜65	Male	≥25 kg/m2	≥3	＜30g/L	＜3	No	No	No	No	No	No	No	No	No	No	No	No	＜0.5 mg/L	＜4.0 g/L	General anesthesia	Digestive System Surgery	No	＜270 min	＜100 ml	No	No	≥90 %	No	＜0.05 ng/ml	≥10 mg/l	≥10 mg/l	≥3	≥0.5 mg/L	≥4.0 g/L	No	Internal Dataset
1480	≥65	Female	＜25 kg/m2	≥3	≥30g/L	＜3	No	No	No	No	No	No	No	No	No	No	No	No	＜0.5 mg/L	＜4.0 g/L	General anesthesia	Thyroid/Breast Surgery	No	＜270 min	＜100 ml	No	yes	≥90 %	No	＜0.05 ng/ml	≥10 mg/l	＜10 mg/l	＜3	＜0.5 mg/L	≥4.0 g/L	No	Internal Dataset
1481	＜65	Male	≥25 kg/m2	≥3	＜30g/L	≥3	No	No	No	No	No	No	No	No	No	No	No	No	≥0.5 mg/L	＜4.0 g/L	General anesthesia	Thyroid/Breast Surgery	No	＜270 min	＜100 ml	No	No	≥90 %	No	＜0.05 ng/ml	＜10 mg/l	＜10 mg/l	＜3	＜0.5 mg/L	＜4.0 g/L	No	Internal Dataset
1482	＜65	Male	＜25 kg/m2	＜3	≥30g/L	＜3	No	No	No	No	No	No	No	No	No	No	No	No	≥0.5 mg/L	＜4.0 g/L	General anesthesia	Digestive System Surgery	Yes	＜270 min	≥100 ml	yes	No	≥90 %	No	＜0.05 ng/ml	＜10 mg/l	＜10 mg/l	＜3	＜0.5 mg/L	＜4.0 g/L	No	Internal Dataset
1483	≥65	Female	≥25 kg/m2	＜3	≥30g/L	＜3	No	No	No	No	No	No	No	No	No	No	No	No	＜0.5 mg/L	＜4.0 g/L	General anesthesia	Digestive System Surgery	No	≥270 min	＜100 ml	No	No	≥90 %	No	＜0.05 ng/ml	＜10 mg/l	＜10 mg/l	＜3	＜0.5 mg/L	＜4.0 g/L	No	Internal Dataset
1484	＜65	Male	＜25 kg/m2	＜3	≥30g/L	＜3	No	No	No	No	No	No	No	No	No	No	No	No	≥0.5 mg/L	＜4.0 g/L	General anesthesia	Digestive System Surgery	No	≥270 min	＜100 ml	yes	yes	≥90 %	No	＜0.05 ng/ml	＜10 mg/l	＜10 mg/l	＜3	＜0.5 mg/L	＜4.0 g/L	No	Internal Dataset
1485	≥65	Male	＜25 kg/m2	＜3	≥30g/L	＜3	No	No	No	No	No	No	No	No	No	No	No	No	≥0.5 mg/L	＜4.0 g/L	General anesthesia	Gynecological Surgery	Yes	≥270 min	≥100 ml	No	yes	≥90 %	No	＜0.05 ng/ml	＜10 mg/l	＜10 mg/l	＜3	＜0.5 mg/L	＜4.0 g/L	No	Internal Dataset
1486	≥65	Female	＜25 kg/m2	＜3	≥30g/L	＜3	No	No	No	No	No	No	No	No	No	No	No	No	≥0.5 mg/L	＜4.0 g/L	General anesthesia	Gynecological Surgery	No	≥270 min	＜100 ml	yes	No	≥90 %	No	＜0.05 ng/ml	＜10 mg/l	＜10 mg/l	＜3	＜0.5 mg/L	＜4.0 g/L	No	Internal Dataset
1487	≥65	Male	≥25 kg/m2	＜3	≥30g/L	＜3	No	No	No	No	No	No	No	No	No	No	No	No	≥0.5 mg/L	＜4.0 g/L	General anesthesia	Digestive System Surgery	No	≥270 min	≥100 ml	yes	yes	≥90 %	No	＜0.05 ng/ml	＜10 mg/l	＜10 mg/l	＜3	＜0.5 mg/L	＜4.0 g/L	No	Internal Dataset
1488	＜65	Male	≥25 kg/m2	＜3	≥30g/L	＜3	No	No	No	No	No	No	No	No	No	No	No	No	＜0.5 mg/L	＜4.0 g/L	General anesthesia	Orthopedic Surgery	Yes	≥270 min	≥100 ml	No	yes	≥90 %	No	＜0.05 ng/ml	＜10 mg/l	＜10 mg/l	＜3	＜0.5 mg/L	＜4.0 g/L	No	Internal Dataset
1489	＜65	Female	＜25 kg/m2	＜3	≥30g/L	＜3	No	No	No	No	No	No	No	No	No	No	No	No	≥0.5 mg/L	＜4.0 g/L	General anesthesia	Orthopedic Surgery	No	≥270 min	＜100 ml	yes	No	≥90 %	No	＜0.05 ng/ml	＜10 mg/l	＜10 mg/l	＜3	＜0.5 mg/L	＜4.0 g/L	No	Internal Dataset
1490	＜65	Male	＜25 kg/m2	＜3	≥30g/L	＜3	No	No	No	No	No	No	No	No	No	No	No	No	＜0.5 mg/L	＜4.0 g/L	General anesthesia	Orthopedic Surgery	Yes	≥270 min	≥100 ml	No	No	≥90 %	No	＜0.05 ng/ml	＜10 mg/l	＜10 mg/l	＜3	＜0.5 mg/L	＜4.0 g/L	No	Internal Dataset
1491	＜65	Male	＜25 kg/m2	＜3	≥30g/L	＜3	No	No	No	No	No	No	No	No	No	Yes	No	No	＜0.5 mg/L	＜4.0 g/L	General anesthesia	Orthopedic Surgery	Yes	≥270 min	≥100 ml	yes	yes	≥90 %	No	＜0.05 ng/ml	＜10 mg/l	＜10 mg/l	＜3	＜0.5 mg/L	＜4.0 g/L	No	Internal Dataset
1492	≥65	Male	＜25 kg/m2	＜3	≥30g/L	＜3	No	No	No	No	No	No	No	No	No	No	Yes	No	≥0.5 mg/L	＜4.0 g/L	General anesthesia	Thyroid/Breast Surgery	No	≥270 min	＜100 ml	yes	yes	≥90 %	No	＜0.05 ng/ml	＜10 mg/l	＜10 mg/l	＜3	＜0.5 mg/L	＜4.0 g/L	No	Internal Dataset
1493	＜65	Female	＜25 kg/m2	＜3	≥30g/L	＜3	No	No	No	No	No	No	No	No	No	Yes	No	No	≥0.5 mg/L	＜4.0 g/L	General anesthesia	Thyroid/Breast Surgery	Yes	≥270 min	≥100 ml	yes	No	≥90 %	No	≥0.05 ng/ml	＜10 mg/l	＜10 mg/l	＜3	＜0.5 mg/L	＜4.0 g/L	No	Internal Dataset
1494	≥65	Female	＜25 kg/m2	＜3	≥30g/L	＜3	No	No	No	No	No	No	No	No	No	No	Yes	No	＜0.5 mg/L	＜4.0 g/L	General anesthesia	Digestive System Surgery	Yes	＜270 min	≥100 ml	No	yes	≥90 %	No	≥0.05 ng/ml	＜10 mg/l	＜10 mg/l	＜3	＜0.5 mg/L	＜4.0 g/L	No	Internal Dataset
1495	＜65	Female	＜25 kg/m2	＜3	≥30g/L	＜3	No	No	No	No	No	No	No	No	No	No	Yes	No	≥0.5 mg/L	＜4.0 g/L	General anesthesia	Digestive System Surgery	Yes	＜270 min	≥100 ml	No	No	≥90 %	Yes	≥0.05 ng/ml	＜10 mg/l	＜10 mg/l	＜3	＜0.5 mg/L	＜4.0 g/L	No	Internal Dataset
1496	≥65	Male	＜25 kg/m2	＜3	≥30g/L	＜3	No	No	No	No	No	No	No	No	No	Yes	No	No	≥0.5 mg/L	＜4.0 g/L	General anesthesia	Digestive System Surgery	Yes	＜270 min	≥100 ml	No	No	≥90 %	No	≥0.05 ng/ml	≥10 mg/l	＜10 mg/l	≥3	≥0.5 mg/L	≥4.0 g/L	No	Internal Dataset
1497	＜65	Female	＜25 kg/m2	＜3	≥30g/L	＜3	No	No	No	No	No	No	No	No	No	No	Yes	No	＜0.5 mg/L	＜4.0 g/L	Regional anesthesia	Thyroid/Breast Surgery	Yes	≥270 min	＜100 ml	No	No	≥90 %	No	＜0.05 ng/ml	＜10 mg/l	≥10 mg/l	≥3	≥0.5 mg/L	≥4.0 g/L	No	Internal Dataset
1498	＜65	Female	＜25 kg/m2	≥3	≥30g/L	＜3	No	No	No	No	No	No	No	No	No	Yes	Yes	No	≥0.5 mg/L	＜4.0 g/L	Regional anesthesia	Thyroid/Breast Surgery	No	＜270 min	＜100 ml	No	No	≥90 %	No	≥0.05 ng/ml	≥10 mg/l	＜10 mg/l	≥3	＜0.5 mg/L	＜4.0 g/L	No	Internal Dataset
1499	＜65	Male	≥25 kg/m2	＜3	＜30g/L	＜3	No	No	Yes	No	No	No	No	No	No	Yes	Yes	No	＜0.5 mg/L	＜4.0 g/L	Regional anesthesia	Neurosurgery	No	＜270 min	＜100 ml	No	No	≥90 %	No	≥0.05 ng/ml	＜10 mg/l	≥10 mg/l	≥3	＜0.5 mg/L	＜4.0 g/L	No	Internal Dataset
1500	≥65	Male	＜25 kg/m2	≥3	≥30g/L	＜3	No	Yes	Yes	No	No	No	No	No	No	Yes	No	No	≥0.5 mg/L	＜4.0 g/L	General anesthesia	Neurosurgery	No	＜270 min	＜100 ml	No	No	≥90 %	No	＜0.05 ng/ml	＜10 mg/l	≥10 mg/l	＜3	＜0.5 mg/L	≥4.0 g/L	No	Internal Dataset
1501	＜65	Female	≥25 kg/m2	≥3	＜30g/L	≥3	No	No	No	No	No	No	No	No	No	No	No	No	＜0.5 mg/L	＜4.0 g/L	General anesthesia	Digestive System Surgery	No	＜270 min	＜100 ml	No	No	≥90 %	No	＜0.05 ng/ml	≥10 mg/l	≥10 mg/l	≥3	≥0.5 mg/L	≥4.0 g/L	No	Internal Dataset
1502	＜65	Male	＜25 kg/m2	＜3	＜30g/L	≥3	Yes	No	No	No	No	No	No	No	No	Yes	No	No	≥0.5 mg/L	＜4.0 g/L	General anesthesia	Thoracic/Cardiovascular Surgery	No	＜270 min	＜100 ml	No	No	≥90 %	No	≥0.05 ng/ml	≥10 mg/l	＜10 mg/l	＜3	≥0.5 mg/L	＜4.0 g/L	No	Internal Dataset
1503	≥65	Male	≥25 kg/m2	＜3	≥30g/L	≥3	No	Yes	No	No	No	No	No	No	No	Yes	Yes	No	≥0.5 mg/L	＜4.0 g/L	General anesthesia	Thoracic/Cardiovascular Surgery	No	＜270 min	＜100 ml	No	No	≥90 %	No	≥0.05 ng/ml	＜10 mg/l	≥10 mg/l	≥3	＜0.5 mg/L	＜4.0 g/L	No	Internal Dataset
1504	＜65	Male	＜25 kg/m2	≥3	≥30g/L	≥3	No	Yes	No	No	No	No	No	No	No	No	No	No	≥0.5 mg/L	＜4.0 g/L	General anesthesia	Digestive System Surgery	No	＜270 min	＜100 ml	No	No	≥90 %	No	＜0.05 ng/ml	＜10 mg/l	≥10 mg/l	≥3	≥0.5 mg/L	≥4.0 g/L	No	Internal Dataset
1505	≥65	Female	≥25 kg/m2	＜3	＜30g/L	≥3	Yes	Yes	No	No	No	No	No	No	No	No	Yes	No	＜0.5 mg/L	＜4.0 g/L	General anesthesia	Thyroid/Breast Surgery	No	＜270 min	＜100 ml	No	No	≥90 %	No	≥0.05 ng/ml	＜10 mg/l	≥10 mg/l	＜3	≥0.5 mg/L	＜4.0 g/L	No	Internal Dataset
1506	≥65	Male	＜25 kg/m2	＜3	＜30g/L	＜3	Yes	Yes	Yes	No	No	No	No	No	No	No	No	No	≥0.5 mg/L	＜4.0 g/L	General anesthesia	Thyroid/Breast Surgery	No	＜270 min	＜100 ml	No	No	≥90 %	No	＜0.05 ng/ml	＜10 mg/l	≥10 mg/l	≥3	＜0.5 mg/L	≥4.0 g/L	No	Internal Dataset
1507	＜65	Male	≥25 kg/m2	≥3	＜30g/L	＜3	No	Yes	Yes	No	No	No	No	No	No	No	Yes	No	＜0.5 mg/L	＜4.0 g/L	General anesthesia	Digestive System Surgery	No	＜270 min	＜100 ml	No	No	＜90 %	No	≥0.05 ng/ml	＜10 mg/l	＜10 mg/l	≥3	＜0.5 mg/L	≥4.0 g/L	No	Internal Dataset
1508	≥65	Male	≥25 kg/m2	＜3	≥30g/L	≥3	Yes	No	No	No	Yes	No	No	No	No	Yes	Yes	No	≥0.5 mg/L	＜4.0 g/L	General anesthesia	Digestive System Surgery	No	＜270 min	＜100 ml	No	No	＜90 %	No	＜0.05 ng/ml	＜10 mg/l	＜10 mg/l	≥3	＜0.5 mg/L	＜4.0 g/L	No	Internal Dataset
1509	≥65	Male	≥25 kg/m2	≥3	≥30g/L	＜3	No	Yes	Yes	No	No	Yes	Yes	Yes	No	Yes	Yes	No	≥0.5 mg/L	＜4.0 g/L	General anesthesia	Orthopedic Surgery	No	＜270 min	＜100 ml	No	No	＜90 %	No	≥0.05 ng/ml	≥10 mg/l	≥10 mg/l	≥3	≥0.5 mg/L	＜4.0 g/L	No	Internal Dataset
1510	≥65	Male	≥25 kg/m2	＜3	＜30g/L	＜3	No	Yes	Yes	No	Yes	No	Yes	No	No	Yes	No	No	≥0.5 mg/L	＜4.0 g/L	General anesthesia	Orthopedic Surgery	No	＜270 min	＜100 ml	No	No	＜90 %	No	≥0.05 ng/ml	≥10 mg/l	＜10 mg/l	＜3	≥0.5 mg/L	＜4.0 g/L	No	Internal Dataset
1511	≥65	Male	≥25 kg/m2	＜3	≥30g/L	≥3	No	No	Yes	Yes	No	Yes	No	No	No	No	No	No	＜0.5 mg/L	＜4.0 g/L	General anesthesia	Digestive System Surgery	No	＜270 min	＜100 ml	No	No	＜90 %	No	＜0.05 ng/ml	＜10 mg/l	≥10 mg/l	≥3	≥0.5 mg/L	＜4.0 g/L	No	Internal Dataset
1512	＜65	Male	＜25 kg/m2	＜3	≥30g/L	＜3	No	No	No	No	Yes	No	No	Yes	No	No	Yes	No	＜0.5 mg/L	＜4.0 g/L	General anesthesia	Digestive System Surgery	No	＜270 min	＜100 ml	No	No	＜90 %	No	＜0.05 ng/ml	≥10 mg/l	≥10 mg/l	≥3	≥0.5 mg/L	≥4.0 g/L	No	Internal Dataset
1513	≥65	Male	≥25 kg/m2	＜3	≥30g/L	＜3	No	No	Yes	No	No	No	Yes	Yes	No	Yes	Yes	No	＜0.5 mg/L	＜4.0 g/L	General anesthesia	Digestive System Surgery	No	＜270 min	＜100 ml	No	No	≥90 %	No	＜0.05 ng/ml	＜10 mg/l	＜10 mg/l	＜3	＜0.5 mg/L	＜4.0 g/L	No	Internal Dataset
1514	≥65	Male	≥25 kg/m2	≥3	＜30g/L	＜3	No	Yes	No	No	Yes	No	No	No	No	Yes	Yes	No	＜0.5 mg/L	＜4.0 g/L	General anesthesia	Digestive System Surgery	No	＜270 min	＜100 ml	No	yes	≥90 %	Yes	＜0.05 ng/ml	＜10 mg/l	＜10 mg/l	＜3	＜0.5 mg/L	＜4.0 g/L	No	Internal Dataset
1515	＜65	Female	＜25 kg/m2	≥3	＜30g/L	≥3	No	No	No	No	No	No	Yes	No	No	No	Yes	No	＜0.5 mg/L	＜4.0 g/L	General anesthesia	Digestive System Surgery	No	＜270 min	＜100 ml	yes	yes	≥90 %	Yes	＜0.05 ng/ml	＜10 mg/l	＜10 mg/l	＜3	＜0.5 mg/L	＜4.0 g/L	No	Internal Dataset
1516	≥65	Female	＜25 kg/m2	＜3	≥30g/L	≥3	Yes	Yes	No	No	Yes	No	No	No	No	No	Yes	No	＜0.5 mg/L	＜4.0 g/L	General anesthesia	Urinary System Surgery	No	＜270 min	＜100 ml	No	No	≥90 %	Yes	＜0.05 ng/ml	＜10 mg/l	＜10 mg/l	＜3	＜0.5 mg/L	＜4.0 g/L	No	Internal Dataset
1517	≥65	Male	≥25 kg/m2	≥3	≥30g/L	＜3	No	No	No	No	Yes	No	Yes	Yes	No	Yes	No	No	≥0.5 mg/L	＜4.0 g/L	General anesthesia	Urinary System Surgery	Yes	＜270 min	＜100 ml	yes	No	＜90 %	Yes	＜0.05 ng/ml	＜10 mg/l	＜10 mg/l	＜3	＜0.5 mg/L	＜4.0 g/L	No	Internal Dataset
1518	＜65	Male	≥25 kg/m2	≥3	≥30g/L	＜3	Yes	No	No	No	No	No	Yes	No	No	Yes	Yes	No	＜0.5 mg/L	＜4.0 g/L	General anesthesia	Urinary System Surgery	No	＜270 min	＜100 ml	No	yes	＜90 %	No	＜0.05 ng/ml	＜10 mg/l	＜10 mg/l	＜3	＜0.5 mg/L	＜4.0 g/L	No	Internal Dataset
1519	≥65	Male	≥25 kg/m2	≥3	＜30g/L	≥3	No	No	No	No	Yes	No	No	Yes	No	No	Yes	No	≥0.5 mg/L	＜4.0 g/L	General anesthesia	Digestive System Surgery	Yes	≥270 min	＜100 ml	yes	yes	＜90 %	No	＜0.05 ng/ml	＜10 mg/l	＜10 mg/l	＜3	＜0.5 mg/L	＜4.0 g/L	No	Internal Dataset
1520	≥65	Female	＜25 kg/m2	＜3	≥30g/L	≥3	Yes	Yes	No	Yes	No	No	No	Yes	No	Yes	Yes	No	＜0.5 mg/L	＜4.0 g/L	General anesthesia	Thoracic/Cardiovascular Surgery	Yes	＜270 min	＜100 ml	No	yes	≥90 %	No	＜0.05 ng/ml	＜10 mg/l	＜10 mg/l	＜3	＜0.5 mg/L	＜4.0 g/L	No	Internal Dataset
1521	≥65	Female	＜25 kg/m2	＜3	≥30g/L	＜3	No	No	No	Yes	No	No	Yes	Yes	No	No	Yes	No	＜0.5 mg/L	＜4.0 g/L	General anesthesia	Thoracic/Cardiovascular Surgery	Yes	≥270 min	≥100 ml	No	No	≥90 %	No	＜0.05 ng/ml	＜10 mg/l	＜10 mg/l	＜3	＜0.5 mg/L	＜4.0 g/L	No	Internal Dataset
1522	≥65	Male	＜25 kg/m2	＜3	≥30g/L	＜3	Yes	No	No	No	Yes	Yes	Yes	No	No	No	No	No	＜0.5 mg/L	＜4.0 g/L	General anesthesia	Digestive System Surgery	No	＜270 min	＜100 ml	yes	yes	≥90 %	No	＜0.05 ng/ml	＜10 mg/l	＜10 mg/l	＜3	＜0.5 mg/L	＜4.0 g/L	No	Internal Dataset
1523	≥65	Male	≥25 kg/m2	＜3	≥30g/L	＜3	Yes	Yes	No	No	No	Yes	No	No	No	No	No	No	≥0.5 mg/L	＜4.0 g/L	General anesthesia	Thoracic/Cardiovascular Surgery	No	≥270 min	≥100 ml	No	No	≥90 %	No	＜0.05 ng/ml	＜10 mg/l	＜10 mg/l	＜3	＜0.5 mg/L	＜4.0 g/L	No	Internal Dataset
1524	＜65	Male	＜25 kg/m2	＜3	≥30g/L	＜3	Yes	Yes	No	No	Yes	Yes	No	No	No	No	No	No	＜0.5 mg/L	＜4.0 g/L	General anesthesia	Thoracic/Cardiovascular Surgery	No	≥270 min	≥100 ml	No	yes	≥90 %	No	＜0.05 ng/ml	＜10 mg/l	＜10 mg/l	＜3	＜0.5 mg/L	＜4.0 g/L	No	Internal Dataset
1525	≥65	Female	≥25 kg/m2	＜3	≥30g/L	＜3	Yes	No	No	No	Yes	No	No	Yes	No	No	No	No	＜0.5 mg/L	＜4.0 g/L	General anesthesia	Digestive System Surgery	No	≥270 min	≥100 ml	No	yes	≥90 %	No	＜0.05 ng/ml	＜10 mg/l	＜10 mg/l	＜3	＜0.5 mg/L	＜4.0 g/L	No	Internal Dataset
1526	≥65	Female	＜25 kg/m2	＜3	≥30g/L	＜3	Yes	Yes	No	No	No	Yes	No	Yes	No	No	No	No	≥0.5 mg/L	＜4.0 g/L	General anesthesia	Digestive System Surgery	Yes	＜270 min	≥100 ml	yes	No	≥90 %	No	＜0.05 ng/ml	＜10 mg/l	＜10 mg/l	＜3	＜0.5 mg/L	＜4.0 g/L	No	Internal Dataset
1527	≥65	Female	≥25 kg/m2	＜3	≥30g/L	＜3	No	Yes	No	No	No	Yes	No	No	No	No	No	No	＜0.5 mg/L	＜4.0 g/L	General anesthesia	Urinary System Surgery	No	＜270 min	＜100 ml	No	No	≥90 %	No	＜0.05 ng/ml	＜10 mg/l	＜10 mg/l	＜3	＜0.5 mg/L	＜4.0 g/L	No	Internal Dataset
1528	＜65	Female	≥25 kg/m2	＜3	≥30g/L	＜3	Yes	No	No	No	No	Yes	No	Yes	No	No	No	No	≥0.5 mg/L	＜4.0 g/L	General anesthesia	Urinary System Surgery	No	＜270 min	≥100 ml	yes	yes	≥90 %	No	＜0.05 ng/ml	＜10 mg/l	＜10 mg/l	＜3	＜0.5 mg/L	＜4.0 g/L	No	Internal Dataset
1529	＜65	Female	＜25 kg/m2	＜3	≥30g/L	＜3	Yes	Yes	No	No	Yes	No	No	Yes	No	No	No	No	≥0.5 mg/L	＜4.0 g/L	General anesthesia	Digestive System Surgery	Yes	≥270 min	≥100 ml	No	yes	≥90 %	No	＜0.05 ng/ml	＜10 mg/l	＜10 mg/l	＜3	＜0.5 mg/L	＜4.0 g/L	No	Internal Dataset
1530	≥65	Female	＜25 kg/m2	＜3	≥30g/L	＜3	No	Yes	No	No	No	Yes	Yes	Yes	No	No	No	No	≥0.5 mg/L	＜4.0 g/L	General anesthesia	Digestive System Surgery	No	≥270 min	≥100 ml	yes	No	≥90 %	No	＜0.05 ng/ml	≥10 mg/l	≥10 mg/l	≥3	＜0.5 mg/L	＜4.0 g/L	No	Internal Dataset
1531	＜65	Male	＜25 kg/m2	＜3	≥30g/L	＜3	No	Yes	No	No	Yes	No	Yes	No	No	No	No	No	＜0.5 mg/L	＜4.0 g/L	General anesthesia	Thoracic/Cardiovascular Surgery	Yes	＜270 min	≥100 ml	yes	yes	≥90 %	No	＜0.05 ng/ml	≥10 mg/l	≥10 mg/l	＜3	＜0.5 mg/L	≥4.0 g/L	No	Internal Dataset
1532	＜65	Male	≥25 kg/m2	＜3	≥30g/L	＜3	No	No	No	No	No	No	No	No	No	No	No	No	≥0.5 mg/L	＜4.0 g/L	General anesthesia	Thoracic/Cardiovascular Surgery	No	＜270 min	＜100 ml	No	No	≥90 %	No	≥0.05 ng/ml	＜10 mg/l	≥10 mg/l	＜3	＜0.5 mg/L	＜4.0 g/L	No	Internal Dataset
1533	≥65	Female	≥25 kg/m2	＜3	≥30g/L	＜3	Yes	No	Yes	No	No	No	No	No	No	No	No	No	≥0.5 mg/L	≥4.0 g/L	General anesthesia	Digestive System Surgery	Yes	≥270 min	＜100 ml	No	No	≥90 %	No	＜0.05 ng/ml	≥10 mg/l	＜10 mg/l	＜3	≥0.5 mg/L	＜4.0 g/L	No	Internal Dataset
1534	≥65	Male	＜25 kg/m2	＜3	≥30g/L	＜3	No	Yes	No	No	No	No	No	No	No	No	No	No	＜0.5 mg/L	＜4.0 g/L	General anesthesia	Thoracic/Cardiovascular Surgery	Yes	≥270 min	≥100 ml	No	No	≥90 %	No	≥0.05 ng/ml	＜10 mg/l	＜10 mg/l	＜3	＜0.5 mg/L	＜4.0 g/L	No	Internal Dataset
1535	＜65	Male	＜25 kg/m2	＜3	≥30g/L	＜3	Yes	No	No	No	No	No	No	No	No	No	No	No	≥0.5 mg/L	＜4.0 g/L	General anesthesia	Thoracic/Cardiovascular Surgery	Yes	≥270 min	＜100 ml	No	No	≥90 %	No	＜0.05 ng/ml	≥10 mg/l	＜10 mg/l	≥3	≥0.5 mg/L	≥4.0 g/L	No	Internal Dataset
1536	＜65	Male	≥25 kg/m2	＜3	≥30g/L	＜3	No	No	Yes	No	No	No	No	No	No	No	No	No	≥0.5 mg/L	＜4.0 g/L	General anesthesia	Gynecological Surgery	Yes	≥270 min	≥100 ml	No	No	≥90 %	No	≥0.05 ng/ml	＜10 mg/l	≥10 mg/l	＜3	＜0.5 mg/L	＜4.0 g/L	No	Internal Dataset
1537	≥65	Male	≥25 kg/m2	＜3	≥30g/L	＜3	Yes	Yes	Yes	No	No	No	No	No	No	No	No	No	≥0.5 mg/L	≥4.0 g/L	General anesthesia	Thyroid/Breast Surgery	No	≥270 min	≥100 ml	No	No	≥90 %	No	≥0.05 ng/ml	＜10 mg/l	＜10 mg/l	≥3	＜0.5 mg/L	≥4.0 g/L	No	Internal Dataset
1538	≥65	Female	≥25 kg/m2	＜3	≥30g/L	＜3	No	Yes	No	No	No	No	No	No	No	No	No	No	＜0.5 mg/L	≥4.0 g/L	General anesthesia	Thyroid/Breast Surgery	Yes	≥270 min	＜100 ml	No	No	≥90 %	No	＜0.05 ng/ml	≥10 mg/l	≥10 mg/l	＜3	≥0.5 mg/L	≥4.0 g/L	No	Internal Dataset
1539	＜65	Female	＜25 kg/m2	＜3	≥30g/L	≥3	No	No	Yes	No	No	No	No	No	No	No	No	No	＜0.5 mg/L	＜4.0 g/L	General anesthesia	Digestive System Surgery	No	＜270 min	＜100 ml	No	No	≥90 %	No	≥0.05 ng/ml	≥10 mg/l	＜10 mg/l	≥3	＜0.5 mg/L	≥4.0 g/L	No	Internal Dataset
1540	＜65	Female	≥25 kg/m2	≥3	≥30g/L	≥3	No	Yes	Yes	No	No	No	No	No	No	No	No	No	＜0.5 mg/L	≥4.0 g/L	General anesthesia	Thyroid/Breast Surgery	No	≥270 min	＜100 ml	No	No	≥90 %	No	≥0.05 ng/ml	＜10 mg/l	≥10 mg/l	≥3	＜0.5 mg/L	≥4.0 g/L	No	Internal Dataset
1541	≥65	Male	＜25 kg/m2	≥3	＜30g/L	＜3	Yes	No	No	No	No	No	No	No	No	No	No	No	≥0.5 mg/L	＜4.0 g/L	General anesthesia	Thyroid/Breast Surgery	No	＜270 min	＜100 ml	No	No	≥90 %	No	＜0.05 ng/ml	≥10 mg/l	＜10 mg/l	＜3	＜0.5 mg/L	＜4.0 g/L	No	Internal Dataset
1542	＜65	Male	≥25 kg/m2	≥3	＜30g/L	＜3	No	Yes	No	No	No	No	No	No	No	No	No	No	＜0.5 mg/L	＜4.0 g/L	General anesthesia	Neurosurgery	No	＜270 min	＜100 ml	No	No	≥90 %	No	＜0.05 ng/ml	≥10 mg/l	≥10 mg/l	≥3	＜0.5 mg/L	＜4.0 g/L	No	Internal Dataset
1543	＜65	Male	＜25 kg/m2	≥3	≥30g/L	≥3	Yes	Yes	No	No	No	No	No	No	No	No	No	No	≥0.5 mg/L	≥4.0 g/L	General anesthesia	Neurosurgery	No	＜270 min	＜100 ml	No	No	≥90 %	No	＜0.05 ng/ml	＜10 mg/l	≥10 mg/l	≥3	＜0.5 mg/L	≥4.0 g/L	No	Internal Dataset
1544	≥65	Female	＜25 kg/m2	≥3	＜30g/L	≥3	No	Yes	No	No	No	No	No	No	No	No	No	No	＜0.5 mg/L	＜4.0 g/L	General anesthesia	Digestive System Surgery	No	＜270 min	＜100 ml	No	No	≥90 %	No	≥0.05 ng/ml	＜10 mg/l	≥10 mg/l	≥3	≥0.5 mg/L	≥4.0 g/L	No	Internal Dataset
1545	＜65	Female	＜25 kg/m2	≥3	＜30g/L	≥3	Yes	Yes	Yes	No	No	No	No	No	No	No	No	No	＜0.5 mg/L	＜4.0 g/L	General anesthesia	Digestive System Surgery	No	＜270 min	＜100 ml	No	No	≥90 %	No	＜0.05 ng/ml	＜10 mg/l	＜10 mg/l	＜3	≥0.5 mg/L	＜4.0 g/L	No	Internal Dataset
1546	＜65	Male	＜25 kg/m2	＜3	≥30g/L	＜3	Yes	Yes	No	No	No	No	No	No	No	No	No	No	＜0.5 mg/L	＜4.0 g/L	General anesthesia	Digestive System Surgery	No	＜270 min	＜100 ml	No	No	≥90 %	No	＜0.05 ng/ml	＜10 mg/l	≥10 mg/l	＜3	≥0.5 mg/L	＜4.0 g/L	No	Internal Dataset
1547	＜65	Male	≥25 kg/m2	≥3	≥30g/L	≥3	No	No	Yes	No	No	No	No	No	No	No	No	No	≥0.5 mg/L	＜4.0 g/L	General anesthesia	Digestive System Surgery	No	＜270 min	＜100 ml	No	No	≥90 %	No	＜0.05 ng/ml	＜10 mg/l	＜10 mg/l	＜3	≥0.5 mg/L	＜4.0 g/L	No	Internal Dataset
1548	＜65	Female	≥25 kg/m2	≥3	≥30g/L	≥3	Yes	Yes	No	No	No	No	No	No	No	No	Yes	No	≥0.5 mg/L	＜4.0 g/L	General anesthesia	Thyroid/Breast Surgery	No	＜270 min	＜100 ml	No	No	≥90 %	No	≥0.05 ng/ml	＜10 mg/l	＜10 mg/l	≥3	≥0.5 mg/L	≥4.0 g/L	No	Internal Dataset
1549	≥65	Female	＜25 kg/m2	≥3	＜30g/L	≥3	Yes	No	Yes	No	No	No	No	No	No	Yes	No	No	＜0.5 mg/L	≥4.0 g/L	General anesthesia	Thyroid/Breast Surgery	No	＜270 min	＜100 ml	No	No	≥90 %	No	≥0.05 ng/ml	＜10 mg/l	≥10 mg/l	≥3	≥0.5 mg/L	＜4.0 g/L	No	Internal Dataset
1550	＜65	Male	＜25 kg/m2	＜3	≥30g/L	＜3	No	Yes	No	No	No	No	No	No	No	No	No	No	＜0.5 mg/L	＜4.0 g/L	General anesthesia	Digestive System Surgery	No	＜270 min	＜100 ml	No	No	≥90 %	No	＜0.05 ng/ml	≥10 mg/l	＜10 mg/l	＜3	＜0.5 mg/L	＜4.0 g/L	No	Internal Dataset
1551	＜65	Male	＜25 kg/m2	≥3	≥30g/L	＜3	No	Yes	Yes	No	No	No	No	No	No	No	No	No	＜0.5 mg/L	≥4.0 g/L	General anesthesia	Thoracic/Cardiovascular Surgery	No	＜270 min	＜100 ml	No	No	≥90 %	No	≥0.05 ng/ml	≥10 mg/l	＜10 mg/l	≥3	＜0.5 mg/L	≥4.0 g/L	No	Internal Dataset
1552	＜65	Male	＜25 kg/m2	＜3	＜30g/L	≥3	No	Yes	Yes	No	No	No	No	No	No	Yes	No	No	＜0.5 mg/L	≥4.0 g/L	General anesthesia	Thoracic/Cardiovascular Surgery	No	＜270 min	＜100 ml	No	No	≥90 %	No	≥0.05 ng/ml	≥10 mg/l	＜10 mg/l	＜3	＜0.5 mg/L	＜4.0 g/L	No	Internal Dataset
1553	＜65	Male	≥25 kg/m2	＜3	＜30g/L	＜3	No	Yes	No	No	No	No	No	No	No	No	No	No	＜0.5 mg/L	＜4.0 g/L	General anesthesia	Digestive System Surgery	No	＜270 min	＜100 ml	No	No	≥90 %	No	＜0.05 ng/ml	＜10 mg/l	＜10 mg/l	≥3	＜0.5 mg/L	≥4.0 g/L	No	Internal Dataset
1554	≥65	Female	＜25 kg/m2	≥3	≥30g/L	＜3	No	No	Yes	No	No	No	No	No	No	No	Yes	No	＜0.5 mg/L	＜4.0 g/L	General anesthesia	Thoracic/Cardiovascular Surgery	No	＜270 min	＜100 ml	No	No	≥90 %	No	≥0.05 ng/ml	≥10 mg/l	≥10 mg/l	≥3	＜0.5 mg/L	≥4.0 g/L	No	Internal Dataset
1555	≥65	Female	＜25 kg/m2	≥3	≥30g/L	≥3	Yes	Yes	No	No	No	No	No	No	No	Yes	Yes	No	＜0.5 mg/L	＜4.0 g/L	General anesthesia	Thoracic/Cardiovascular Surgery	No	＜270 min	＜100 ml	No	No	＜90 %	No	＜0.05 ng/ml	＜10 mg/l	＜10 mg/l	＜3	＜0.5 mg/L	＜4.0 g/L	No	Internal Dataset
1556	＜65	Male	＜25 kg/m2	＜3	＜30g/L	≥3	No	No	No	No	No	No	No	No	No	No	No	No	＜0.5 mg/L	＜4.0 g/L	General anesthesia	Digestive System Surgery	No	＜270 min	＜100 ml	No	No	≥90 %	No	≥0.05 ng/ml	＜10 mg/l	＜10 mg/l	＜3	＜0.5 mg/L	＜4.0 g/L	No	Internal Dataset
1557	≥65	Male	≥25 kg/m2	＜3	＜30g/L	＜3	No	No	No	No	No	No	No	No	No	Yes	No	No	＜0.5 mg/L	＜4.0 g/L	General anesthesia	Digestive System Surgery	No	＜270 min	≥100 ml	No	No	＜90 %	No	≥0.05 ng/ml	＜10 mg/l	＜10 mg/l	＜3	＜0.5 mg/L	＜4.0 g/L	No	Internal Dataset
1558	＜65	Male	＜25 kg/m2	＜3	≥30g/L	＜3	No	No	No	No	No	No	No	No	No	No	No	No	＜0.5 mg/L	≥4.0 g/L	Regional anesthesia	Digestive System Surgery	No	≥270 min	≥100 ml	No	yes	≥90 %	Yes	≥0.05 ng/ml	＜10 mg/l	＜10 mg/l	＜3	＜0.5 mg/L	＜4.0 g/L	No	Internal Dataset
1559	≥65	Male	≥25 kg/m2	＜3	≥30g/L	＜3	No	No	No	No	No	No	No	No	No	No	No	No	＜0.5 mg/L	＜4.0 g/L	Regional anesthesia	Digestive System Surgery	No	＜270 min	＜100 ml	yes	yes	＜90 %	No	≥0.05 ng/ml	＜10 mg/l	＜10 mg/l	＜3	＜0.5 mg/L	＜4.0 g/L	No	Internal Dataset
1560	＜65	Female	≥25 kg/m2	＜3	≥30g/L	＜3	No	No	No	No	No	No	No	No	No	Yes	No	No	＜0.5 mg/L	≥4.0 g/L	General anesthesia	Digestive System Surgery	No	＜270 min	＜100 ml	yes	No	≥90 %	No	≥0.05 ng/ml	＜10 mg/l	＜10 mg/l	＜3	＜0.5 mg/L	＜4.0 g/L	No	Internal Dataset
1561	＜65	Male	≥25 kg/m2	＜3	≥30g/L	＜3	No	No	No	No	No	No	No	No	No	Yes	No	No	＜0.5 mg/L	＜4.0 g/L	General anesthesia	Thyroid/Breast Surgery	Yes	≥270 min	≥100 ml	yes	No	≥90 %	No	＜0.05 ng/ml	＜10 mg/l	＜10 mg/l	＜3	＜0.5 mg/L	＜4.0 g/L	No	Internal Dataset
1562	＜65	Female	≥25 kg/m2	＜3	≥30g/L	＜3	No	No	No	No	No	No	No	No	No	Yes	No	No	＜0.5 mg/L	＜4.0 g/L	General anesthesia	Thyroid/Breast Surgery	Yes	≥270 min	≥100 ml	No	yes	≥90 %	No	＜0.05 ng/ml	＜10 mg/l	＜10 mg/l	＜3	＜0.5 mg/L	＜4.0 g/L	No	Internal Dataset
1563	≥65	Male	≥25 kg/m2	＜3	≥30g/L	＜3	No	No	No	No	No	No	No	No	No	No	No	No	＜0.5 mg/L	＜4.0 g/L	General anesthesia	Digestive System Surgery	No	＜270 min	＜100 ml	yes	yes	≥90 %	No	≥0.05 ng/ml	＜10 mg/l	＜10 mg/l	＜3	＜0.5 mg/L	＜4.0 g/L	No	Internal Dataset
1564	≥65	Female	≥25 kg/m2	＜3	≥30g/L	＜3	No	No	No	No	No	No	No	No	No	Yes	No	No	＜0.5 mg/L	＜4.0 g/L	General anesthesia	Neurosurgery	Yes	＜270 min	≥100 ml	yes	yes	≥90 %	No	≥0.05 ng/ml	＜10 mg/l	＜10 mg/l	＜3	＜0.5 mg/L	＜4.0 g/L	No	Internal Dataset
1565	＜65	Male	≥25 kg/m2	＜3	≥30g/L	＜3	No	No	No	No	No	No	No	No	No	No	No	No	＜0.5 mg/L	＜4.0 g/L	General anesthesia	Neurosurgery	No	＜270 min	≥100 ml	No	No	≥90 %	No	≥0.05 ng/ml	＜10 mg/l	＜10 mg/l	＜3	＜0.5 mg/L	＜4.0 g/L	No	Internal Dataset
1566	＜65	Female	＜25 kg/m2	＜3	≥30g/L	＜3	No	No	No	No	No	No	No	No	No	Yes	Yes	No	＜0.5 mg/L	＜4.0 g/L	General anesthesia	Neurosurgery	No	＜270 min	＜100 ml	No	No	≥90 %	No	≥0.05 ng/ml	＜10 mg/l	＜10 mg/l	＜3	＜0.5 mg/L	＜4.0 g/L	No	Internal Dataset
1567	≥65	Male	≥25 kg/m2	＜3	≥30g/L	＜3	No	No	No	No	No	No	No	No	No	Yes	No	No	＜0.5 mg/L	＜4.0 g/L	General anesthesia	Neurosurgery	Yes	≥270 min	≥100 ml	yes	No	≥90 %	No	≥0.05 ng/ml	＜10 mg/l	＜10 mg/l	＜3	＜0.5 mg/L	＜4.0 g/L	No	Internal Dataset
1568	＜65	Female	≥25 kg/m2	＜3	≥30g/L	＜3	No	No	No	No	No	No	No	No	No	No	Yes	No	＜0.5 mg/L	＜4.0 g/L	General anesthesia	Thyroid/Breast Surgery	No	≥270 min	≥100 ml	No	No	≥90 %	No	＜0.05 ng/ml	＜10 mg/l	＜10 mg/l	＜3	＜0.5 mg/L	＜4.0 g/L	No	Internal Dataset
1569	≥65	Male	≥25 kg/m2	＜3	≥30g/L	＜3	No	No	No	No	No	No	No	No	No	No	Yes	No	＜0.5 mg/L	＜4.0 g/L	General anesthesia	Thyroid/Breast Surgery	No	＜270 min	≥100 ml	No	No	≥90 %	No	≥0.05 ng/ml	＜10 mg/l	＜10 mg/l	＜3	＜0.5 mg/L	＜4.0 g/L	No	Internal Dataset
1570	＜65	Female	≥25 kg/m2	＜3	≥30g/L	＜3	No	No	No	No	No	No	No	No	No	Yes	No	Yes	＜0.5 mg/L	＜4.0 g/L	General anesthesia	Thoracic/Cardiovascular Surgery	No	≥270 min	≥100 ml	No	No	≥90 %	No	≥0.05 ng/ml	≥10 mg/l	≥10 mg/l	＜3	≥0.5 mg/L	≥4.0 g/L	No	Internal Dataset
1571	≥65	Male	≥25 kg/m2	＜3	≥30g/L	＜3	No	No	No	No	No	No	No	No	No	Yes	No	Yes	＜0.5 mg/L	＜4.0 g/L	General anesthesia	Thoracic/Cardiovascular Surgery	Yes	≥270 min	≥100 ml	yes	No	≥90 %	No	＜0.05 ng/ml	≥10 mg/l	＜10 mg/l	＜3	≥0.5 mg/L	≥4.0 g/L	No	Internal Dataset
1572	≥65	Male	≥25 kg/m2	＜3	≥30g/L	＜3	No	No	No	No	No	No	No	No	No	Yes	No	No	＜0.5 mg/L	＜4.0 g/L	General anesthesia	Digestive System Surgery	Yes	＜270 min	≥100 ml	No	yes	≥90 %	No	≥0.05 ng/ml	≥10 mg/l	≥10 mg/l	≥3	＜0.5 mg/L	＜4.0 g/L	No	Internal Dataset
1573	＜65	Male	＜25 kg/m2	＜3	≥30g/L	＜3	No	No	No	No	No	No	No	No	No	Yes	Yes	No	＜0.5 mg/L	＜4.0 g/L	General anesthesia	Thoracic/Cardiovascular Surgery	No	≥270 min	≥100 ml	yes	yes	＜90 %	No	＜0.05 ng/ml	≥10 mg/l	＜10 mg/l	＜3	＜0.5 mg/L	≥4.0 g/L	No	Internal Dataset
1574	≥65	Male	≥25 kg/m2	＜3	≥30g/L	＜3	No	No	No	No	No	No	No	No	No	Yes	No	No	＜0.5 mg/L	＜4.0 g/L	General anesthesia	Thoracic/Cardiovascular Surgery	No	＜270 min	≥100 ml	yes	No	≥90 %	No	≥0.05 ng/ml	≥10 mg/l	≥10 mg/l	≥3	＜0.5 mg/L	≥4.0 g/L	No	Internal Dataset
1575	≥65	Male	＜25 kg/m2	＜3	≥30g/L	≥3	No	No	No	No	No	No	No	No	No	No	No	No	＜0.5 mg/L	＜4.0 g/L	General anesthesia	Urinary System Surgery	Yes	≥270 min	＜100 ml	No	No	≥90 %	Yes	≥0.05 ng/ml	＜10 mg/l	≥10 mg/l	＜3	≥0.5 mg/L	≥4.0 g/L	No	Internal Dataset
1576	＜65	Female	＜25 kg/m2	≥3	＜30g/L	＜3	No	No	No	No	No	No	No	No	No	No	Yes	Yes	＜0.5 mg/L	＜4.0 g/L	General anesthesia	Urinary System Surgery	Yes	＜270 min	≥100 ml	No	No	＜90 %	Yes	＜0.05 ng/ml	＜10 mg/l	＜10 mg/l	≥3	＜0.5 mg/L	＜4.0 g/L	No	Internal Dataset
1577	＜65	Female	≥25 kg/m2	≥3	≥30g/L	＜3	No	No	No	No	No	No	No	No	No	No	Yes	Yes	＜0.5 mg/L	＜4.0 g/L	General anesthesia	Urinary System Surgery	No	＜270 min	＜100 ml	No	No	≥90 %	Yes	≥0.05 ng/ml	＜10 mg/l	≥10 mg/l	＜3	≥0.5 mg/L	≥4.0 g/L	No	Internal Dataset
1578	≥65	Male	≥25 kg/m2	＜3	≥30g/L	＜3	No	No	No	Yes	Yes	Yes	Yes	Yes	Yes	No	No	Yes	＜0.5 mg/L	＜4.0 g/L	General anesthesia	Other Superficial Surgeries	No	≥270 min	≥100 ml	No	No	≥90 %	Yes	＜0.05 ng/ml	＜10 mg/l	＜10 mg/l	≥3	＜0.5 mg/L	＜4.0 g/L	No	Internal Dataset
1579	≥65	Female	＜25 kg/m2	＜3	≥30g/L	＜3	Yes	Yes	Yes	No	No	Yes	Yes	Yes	Yes	No	Yes	No	＜0.5 mg/L	＜4.0 g/L	General anesthesia	Other Superficial Surgeries	No	＜270 min	＜100 ml	No	No	≥90 %	No	≥0.05 ng/ml	≥10 mg/l	＜10 mg/l	＜3	＜0.5 mg/L	＜4.0 g/L	No	Internal Dataset
1580	＜65	Male	≥25 kg/m2	≥3	＜30g/L	＜3	Yes	Yes	Yes	Yes	Yes	Yes	No	Yes	Yes	No	Yes	Yes	＜0.5 mg/L	＜4.0 g/L	General anesthesia	Digestive System Surgery	Yes	≥270 min	≥100 ml	No	No	≥90 %	No	≥0.05 ng/ml	＜10 mg/l	≥10 mg/l	＜3	＜0.5 mg/L	＜4.0 g/L	No	Internal Dataset
1581	＜65	Male	＜25 kg/m2	＜3	＜30g/L	＜3	No	Yes	No	Yes	No	Yes	No	Yes	Yes	No	No	No	＜0.5 mg/L	≥4.0 g/L	General anesthesia	Digestive System Surgery	Yes	≥270 min	≥100 ml	No	No	＜90 %	Yes	＜0.05 ng/ml	≥10 mg/l	＜10 mg/l	≥3	≥0.5 mg/L	≥4.0 g/L	No	Internal Dataset
1582	≥65	Male	＜25 kg/m2	≥3	≥30g/L	≥3	No	No	Yes	No	No	Yes	Yes	Yes	Yes	No	No	No	＜0.5 mg/L	≥4.0 g/L	General anesthesia	Digestive System Surgery	Yes	≥270 min	≥100 ml	No	No	≥90 %	No	＜0.05 ng/ml	≥10 mg/l	≥10 mg/l	≥3	＜0.5 mg/L	＜4.0 g/L	No	Internal Dataset
1583	＜65	Female	≥25 kg/m2	＜3	＜30g/L	＜3	No	Yes	Yes	No	Yes	Yes	Yes	No	No	No	No	Yes	＜0.5 mg/L	＜4.0 g/L	General anesthesia	Digestive System Surgery	Yes	＜270 min	≥100 ml	No	No	≥90 %	No	＜0.05 ng/ml	＜10 mg/l	≥10 mg/l	＜3	＜0.5 mg/L	＜4.0 g/L	No	Internal Dataset
1584	≥65	Female	＜25 kg/m2	≥3	≥30g/L	≥3	No	No	Yes	Yes	No	Yes	No	No	Yes	No	No	No	＜0.5 mg/L	≥4.0 g/L	General anesthesia	Digestive System Surgery	No	≥270 min	＜100 ml	No	No	≥90 %	No	＜0.05 ng/ml	＜10 mg/l	＜10 mg/l	＜3	≥0.5 mg/L	＜4.0 g/L	No	Internal Dataset
1585	≥65	Female	≥25 kg/m2	＜3	≥30g/L	＜3	Yes	No	Yes	No	No	No	Yes	Yes	Yes	No	No	No	＜0.5 mg/L	＜4.0 g/L	General anesthesia	Digestive System Surgery	Yes	≥270 min	＜100 ml	No	No	≥90 %	Yes	≥0.05 ng/ml	≥10 mg/l	≥10 mg/l	＜3	＜0.5 mg/L	≥4.0 g/L	No	Internal Dataset
1586	≥65	Male	＜25 kg/m2	＜3	≥30g/L	＜3	Yes	Yes	Yes	Yes	Yes	No	No	Yes	No	No	No	No	＜0.5 mg/L	＜4.0 g/L	General anesthesia	Digestive System Surgery	Yes	＜270 min	≥100 ml	No	No	＜90 %	No	＜0.05 ng/ml	≥10 mg/l	＜10 mg/l	＜3	≥0.5 mg/L	≥4.0 g/L	No	Internal Dataset
1587	≥65	Male	＜25 kg/m2	＜3	≥30g/L	≥3	Yes	Yes	Yes	Yes	Yes	Yes	No	Yes	No	No	No	Yes	＜0.5 mg/L	≥4.0 g/L	General anesthesia	Urinary System Surgery	Yes	＜270 min	＜100 ml	No	No	≥90 %	No	＜0.05 ng/ml	＜10 mg/l	＜10 mg/l	＜3	≥0.5 mg/L	＜4.0 g/L	No	Internal Dataset
1588	＜65	Female	＜25 kg/m2	≥3	≥30g/L	＜3	Yes	Yes	No	Yes	No	No	No	Yes	No	No	No	No	＜0.5 mg/L	＜4.0 g/L	General anesthesia	Urinary System Surgery	No	＜270 min	≥100 ml	No	No	≥90 %	No	＜0.05 ng/ml	≥10 mg/l	≥10 mg/l	＜3	≥0.5 mg/L	≥4.0 g/L	No	Internal Dataset
1589	≥65	Female	≥25 kg/m2	＜3	≥30g/L	≥3	No	No	Yes	No	Yes	Yes	No	Yes	No	No	No	Yes	＜0.5 mg/L	≥4.0 g/L	General anesthesia	Thoracic/Cardiovascular Surgery	No	＜270 min	≥100 ml	No	No	≥90 %	No	＜0.05 ng/ml	≥10 mg/l	≥10 mg/l	＜3	＜0.5 mg/L	＜4.0 g/L	No	Internal Dataset
1590	＜65	Male	≥25 kg/m2	≥3	＜30g/L	≥3	Yes	No	Yes	No	No	No	Yes	Yes	No	No	No	No	＜0.5 mg/L	＜4.0 g/L	General anesthesia	Thoracic/Cardiovascular Surgery	Yes	＜270 min	＜100 ml	No	No	≥90 %	No	≥0.05 ng/ml	＜10 mg/l	＜10 mg/l	≥3	≥0.5 mg/L	≥4.0 g/L	No	Internal Dataset
1591	≥65	Male	≥25 kg/m2	≥3	≥30g/L	≥3	No	Yes	Yes	No	Yes	No	No	Yes	No	No	No	No	＜0.5 mg/L	≥4.0 g/L	General anesthesia	Digestive System Surgery	Yes	≥270 min	≥100 ml	No	No	≥90 %	No	＜0.05 ng/ml	＜10 mg/l	≥10 mg/l	＜3	＜0.5 mg/L	≥4.0 g/L	No	Internal Dataset
1592	≥65	Male	≥25 kg/m2	＜3	≥30g/L	＜3	Yes	Yes	Yes	No	No	No	No	No	No	No	No	No	＜0.5 mg/L	＜4.0 g/L	General anesthesia	Thoracic/Cardiovascular Surgery	No	＜270 min	＜100 ml	No	No	≥90 %	No	＜0.05 ng/ml	＜10 mg/l	＜10 mg/l	＜3	＜0.5 mg/L	＜4.0 g/L	No	Internal Dataset
1593	＜65	Male	≥25 kg/m2	＜3	≥30g/L	＜3	Yes	Yes	No	No	No	Yes	No	No	No	No	No	Yes	＜0.5 mg/L	＜4.0 g/L	General anesthesia	Thoracic/Cardiovascular Surgery	Yes	＜270 min	≥100 ml	No	No	≥90 %	No	＜0.05 ng/ml	＜10 mg/l	＜10 mg/l	＜3	＜0.5 mg/L	＜4.0 g/L	No	Internal Dataset
1594	＜65	Male	≥25 kg/m2	＜3	＜30g/L	≥3	No	No	Yes	Yes	Yes	No	Yes	Yes	No	No	No	Yes	＜0.5 mg/L	＜4.0 g/L	General anesthesia	Gynecological Surgery	No	＜270 min	＜100 ml	No	No	≥90 %	No	＜0.05 ng/ml	＜10 mg/l	＜10 mg/l	＜3	＜0.5 mg/L	＜4.0 g/L	No	Internal Dataset
1595	＜65	Female	≥25 kg/m2	＜3	≥30g/L	＜3	No	No	No	Yes	Yes	Yes	No	No	No	Yes	No	No	＜0.5 mg/L	≥4.0 g/L	General anesthesia	Gynecological Surgery	No	＜270 min	＜100 ml	No	No	≥90 %	No	＜0.05 ng/ml	＜10 mg/l	＜10 mg/l	＜3	＜0.5 mg/L	＜4.0 g/L	No	Internal Dataset
1596	≥65	Female	＜25 kg/m2	＜3	≥30g/L	＜3	No	No	No	No	No	No	Yes	No	No	Yes	No	No	＜0.5 mg/L	＜4.0 g/L	General anesthesia	Gynecological Surgery	Yes	＜270 min	≥100 ml	No	No	≥90 %	No	＜0.05 ng/ml	＜10 mg/l	＜10 mg/l	＜3	＜0.5 mg/L	＜4.0 g/L	No	Internal Dataset
1597	＜65	Male	＜25 kg/m2	＜3	≥30g/L	＜3	Yes	No	No	Yes	No	No	No	No	No	No	No	No	＜0.5 mg/L	＜4.0 g/L	General anesthesia	Digestive System Surgery	No	≥270 min	≥100 ml	No	No	≥90 %	No	＜0.05 ng/ml	＜10 mg/l	＜10 mg/l	＜3	＜0.5 mg/L	＜4.0 g/L	No	Internal Dataset
1598	≥65	Female	≥25 kg/m2	＜3	≥30g/L	＜3	No	No	No	No	No	Yes	No	Yes	No	No	No	Yes	＜0.5 mg/L	≥4.0 g/L	General anesthesia	Digestive System Surgery	Yes	≥270 min	＜100 ml	No	No	≥90 %	No	＜0.05 ng/ml	＜10 mg/l	＜10 mg/l	＜3	＜0.5 mg/L	＜4.0 g/L	No	Internal Dataset
1599	＜65	Female	≥25 kg/m2	＜3	≥30g/L	＜3	Yes	No	No	No	No	No	Yes	Yes	No	Yes	No	Yes	＜0.5 mg/L	≥4.0 g/L	General anesthesia	Digestive System Surgery	No	＜270 min	≥100 ml	No	No	≥90 %	No	＜0.05 ng/ml	＜10 mg/l	＜10 mg/l	＜3	＜0.5 mg/L	＜4.0 g/L	No	Internal Dataset
1600	≥65	Male	＜25 kg/m2	＜3	≥30g/L	＜3	No	No	No	No	No	Yes	No	No	No	Yes	No	Yes	＜0.5 mg/L	≥4.0 g/L	General anesthesia	Digestive System Surgery	Yes	＜270 min	≥100 ml	No	yes	≥90 %	No	＜0.05 ng/ml	＜10 mg/l	＜10 mg/l	＜3	＜0.5 mg/L	＜4.0 g/L	No	Internal Dataset
1601	＜65	Female	≥25 kg/m2	＜3	≥30g/L	＜3	No	No	No	No	No	Yes	No	Yes	No	Yes	No	Yes	＜0.5 mg/L	≥4.0 g/L	General anesthesia	Gynecological Surgery	No	≥270 min	≥100 ml	No	No	≥90 %	No	＜0.05 ng/ml	＜10 mg/l	＜10 mg/l	＜3	＜0.5 mg/L	＜4.0 g/L	No	Internal Dataset
1602	≥65	Female	≥25 kg/m2	＜3	≥30g/L	＜3	Yes	No	No	No	No	No	No	Yes	No	No	No	Yes	＜0.5 mg/L	＜4.0 g/L	General anesthesia	Thoracic/Cardiovascular Surgery	No	≥270 min	＜100 ml	yes	yes	≥90 %	No	＜0.05 ng/ml	＜10 mg/l	＜10 mg/l	＜3	＜0.5 mg/L	＜4.0 g/L	No	Internal Dataset
1603	＜65	Male	≥25 kg/m2	＜3	≥30g/L	＜3	Yes	No	No	No	No	Yes	Yes	Yes	No	No	No	No	＜0.5 mg/L	＜4.0 g/L	General anesthesia	Thoracic/Cardiovascular Surgery	No	≥270 min	≥100 ml	yes	No	≥90 %	No	＜0.05 ng/ml	＜10 mg/l	＜10 mg/l	＜3	＜0.5 mg/L	＜4.0 g/L	No	Internal Dataset
1604	＜65	Male	≥25 kg/m2	＜3	≥30g/L	＜3	No	No	No	No	No	No	Yes	Yes	No	Yes	No	No	＜0.5 mg/L	＜4.0 g/L	General anesthesia	Digestive System Surgery	Yes	≥270 min	≥100 ml	yes	yes	≥90 %	No	≥0.05 ng/ml	＜10 mg/l	＜10 mg/l	＜3	＜0.5 mg/L	＜4.0 g/L	No	Internal Dataset
1605	＜65	Male	≥25 kg/m2	＜3	≥30g/L	＜3	Yes	No	No	No	No	No	Yes	Yes	No	Yes	No	No	＜0.5 mg/L	＜4.0 g/L	General anesthesia	Thoracic/Cardiovascular Surgery	Yes	＜270 min	＜100 ml	yes	No	≥90 %	No	＜0.05 ng/ml	＜10 mg/l	≥10 mg/l	≥3	≥0.5 mg/L	＜4.0 g/L	No	Internal Dataset
1606	＜65	Male	≥25 kg/m2	＜3	≥30g/L	＜3	Yes	No	No	No	No	No	Yes	Yes	No	Yes	No	Yes	＜0.5 mg/L	＜4.0 g/L	General anesthesia	Thoracic/Cardiovascular Surgery	Yes	≥270 min	＜100 ml	No	yes	≥90 %	No	≥0.05 ng/ml	＜10 mg/l	＜10 mg/l	＜3	≥0.5 mg/L	≥4.0 g/L	No	Internal Dataset
1607	≥65	Female	＜25 kg/m2	＜3	≥30g/L	＜3	No	No	No	No	No	Yes	Yes	Yes	No	Yes	No	Yes	＜0.5 mg/L	＜4.0 g/L	General anesthesia	Digestive System Surgery	Yes	＜270 min	≥100 ml	yes	yes	＜90 %	Yes	≥0.05 ng/ml	≥10 mg/l	≥10 mg/l	≥3	≥0.5 mg/L	≥4.0 g/L	No	Internal Dataset
1608	＜65	Female	≥25 kg/m2	＜3	≥30g/L	＜3	No	No	No	No	No	Yes	Yes	Yes	No	No	No	No	＜0.5 mg/L	＜4.0 g/L	General anesthesia	Other Superficial Surgeries	Yes	≥270 min	≥100 ml	No	No	≥90 %	Yes	＜0.05 ng/ml	＜10 mg/l	＜10 mg/l	＜3	＜0.5 mg/L	＜4.0 g/L	No	Internal Dataset
1609	＜65	Male	＜25 kg/m2	＜3	≥30g/L	＜3	Yes	No	No	No	No	Yes	No	No	Yes	Yes	No	No	＜0.5 mg/L	＜4.0 g/L	General anesthesia	Other Superficial Surgeries	Yes	＜270 min	≥100 ml	No	No	≥90 %	No	≥0.05 ng/ml	≥10 mg/l	＜10 mg/l	＜3	≥0.5 mg/L	＜4.0 g/L	No	Internal Dataset
1610	≥65	Female	≥25 kg/m2	＜3	≥30g/L	＜3	No	No	No	No	No	No	Yes	No	No	No	No	No	＜0.5 mg/L	＜4.0 g/L	General anesthesia	Thyroid/Breast Surgery	No	＜270 min	≥100 ml	yes	No	≥90 %	Yes	＜0.05 ng/ml	＜10 mg/l	＜10 mg/l	≥3	≥0.5 mg/L	≥4.0 g/L	No	Internal Dataset
1611	≥65	Female	＜25 kg/m2	≥3	≥30g/L	＜3	No	No	No	No	No	No	No	No	No	No	No	No	＜0.5 mg/L	＜4.0 g/L	General anesthesia	Thyroid/Breast Surgery	No	≥270 min	＜100 ml	No	No	＜90 %	No	＜0.05 ng/ml	＜10 mg/l	＜10 mg/l	＜3	≥0.5 mg/L	＜4.0 g/L	No	Internal Dataset
1612	≥65	Female	＜25 kg/m2	≥3	＜30g/L	≥3	No	No	No	No	No	No	No	No	No	Yes	No	Yes	＜0.5 mg/L	＜4.0 g/L	General anesthesia	Digestive System Surgery	No	＜270 min	＜100 ml	yes	yes	＜90 %	No	＜0.05 ng/ml	≥10 mg/l	＜10 mg/l	≥3	＜0.5 mg/L	≥4.0 g/L	No	Internal Dataset
1613	＜65	Male	＜25 kg/m2	＜3	＜30g/L	≥3	No	No	No	No	No	No	No	Yes	Yes	Yes	No	No	＜0.5 mg/L	＜4.0 g/L	General anesthesia	Digestive System Surgery	No	≥270 min	＜100 ml	yes	No	＜90 %	No	≥0.05 ng/ml	≥10 mg/l	≥10 mg/l	≥3	＜0.5 mg/L	≥4.0 g/L	No	Internal Dataset
1614	≥65	Female	≥25 kg/m2	＜3	＜30g/L	≥3	Yes	No	No	No	No	Yes	Yes	No	Yes	Yes	No	No	＜0.5 mg/L	＜4.0 g/L	General anesthesia	Digestive System Surgery	No	≥270 min	＜100 ml	yes	yes	＜90 %	No	＜0.05 ng/ml	＜10 mg/l	＜10 mg/l	＜3	＜0.5 mg/L	＜4.0 g/L	No	Internal Dataset
[truncated: 1,880 more rows]
